# Supplementary material for: Crystal structure of a mono-bridged calix[4]arene
Source: Acta Crystallogr E Crystallogr Commun. 2015 Jun 13;71(Pt 7):772–5. doi: 10.1107/S2056989015010932 (PMC4518971; doi:10.1107/S2056989015010932)
Supplement: Supplementary file 1 [file e-71-00772-sup1.cif]

##############################################################################
#                                                                            #
# This CIF contains the data in a paper accepted for publication in          #
# Acta Crystallographica Section E. It conforms to the requirements of       #
# Notes for Authors for Acta Crystallographica Section E, and has been       #
# peer reviewed under the auspices of the IUCr Commission on Journals.       #
#                                                                            #
# Full details of the Crystallographic Information File format               #
# are given in the paper "The Crystallographic Information File (CIF):       #
# a New Standard Archive File for Crystallography" by S. R. Hall, F. H.      #
# Allen and I. D. Brown [Acta Cryst. (1991), A47, 655-685].                  #
#                                                                            #
# The current version of the core CIF dictionary is obtainable from          #
# ftp://ftp.iucr.org/pub/cif_core.dic.                                       #
#                                                                            #
# Software is freely available for graphical display of the structure(s)     #
# in this CIF. For information consult the CIF software page                 #
# http://www.iucr.org/resources/cif/software.                                #
#                                                                            #
# This file may be used for bona fide research purposes within the           #
# scientific community so long as proper attribution is given to the journal # 
# article from which it was obtained.                                        #
#                                                                            #
##############################################################################
data_I
_audit_creation_method     'SHELXL-2014/7'
_journal_date_recd_electronic     2015-05-08
_journal_date_accepted     2015-06-05
_journal_name_full     'Acta Crystallographica, Section E'
_journal_year     2015
_journal_volume     71
_journal_issue      7
_journal_page_first     772
_journal_page_last     775
_journal_paper_category     GO
_journal_paper_doi     10.1107/S2056989015010932
_journal_coeditor_code     HG5441
_publ_contact_author_name     'Ray J. Butcher'
_publ_contact_author_address
;
Department of Chemistry
Howard University
525 College Street NW
Washington
DC 20059
USA
;
_publ_contact_author_email     'rbutcher99@yahoo.com'
_publ_contact_author_fax     '202-806-5442'
_publ_contact_author_phone     '202-806-9892'
_publ_section_title
;
Crystal structure of a novel mono-bridged calix[4]arene
;
loop_
    _publ_author_name
    _publ_author_footnote
    _publ_author_address
    'Hailu, Shimelis T.' .
;
Department of Chemistry
Howard University
525 College Street NW
Washington
DC 20059
USA
;
    'Butcher, Ray J.' .
;
Department of Chemistry
Howard University
525 College Street NW
Washington
DC 20059
USA
;
    'Hudrlik, Paul F.' .
;
Department of Chemistry
Howard University
525 College Street NW
Washington
DC 20059
USA
;
    'Hudrlik, Anne M' .
;
Department of Chemistry
Howard University
525 College Street NW
Washington
DC 20059
USA
;
_publ_section_synopsis
;
The structure of the title compound, consists of a
<i>tert</i>-butylcalix[4]arene with a five-carbon bridge connecting two
proximal phenolic O atoms, and with a bromopentoxy chain on one of the
remaining phenolic O atoms.
;
_database_code_depnum_ccdc_archive     'CCDC 1405207'
_chemical_name_systematic
;\
5^2^-[(5-Bromopentyl)oxy]-1^2^,1^14^,3^5^,5^5^-tetra-<i>tert</i>-butyl-1^7^,\
1^8^,1^9^,1^10^-tetrahydro-1^6^<i>H</i>,1^16^<i>H</i>-1(4,12)-\
dibenzo[<i>b</i>,<i>e</i>][1,7]dioxacyclododecina-3,5(1,3)-\
dibenzenacyclohexaphan-3^2^-ol
;
_chemical_name_common     ?
_chemical_formula_moiety     'C54 H72 Br O4'
_chemical_formula_sum     'C54 H72 Br O4'
_chemical_formula_iupac     'C54 H72 Br O4'
_chemical_formula_weight     865.02
_chemical_melting_point     ?
_shelx_space_group_comment
;
The symmetry employed for this shelxl refinement is uniquely defined
by the following loop, which should always be used as a source of
symmetry information in preference to the above space-group names.
They are only intended as comments.
;
_space_group_crystal_system     monoclinic
_space_group_name_H-M_alt     'C 2/c'
_space_group_name_Hall     '-C 2yc'
loop_
    _space_group_symop_operation_xyz
    'x, y, z'
    '-x, y, -z+1/2'
    'x+1/2, y+1/2, z'
    '-x+1/2, y+1/2, -z+1/2'
    '-x, -y, -z'
    'x, -y, z-1/2'
    '-x+1/2, -y+1/2, -z'
    'x+1/2, -y+1/2, z-1/2'
_cell_length_a     34.730(5)
_cell_length_b     14.7386(7)
_cell_length_c     25.903(4)
_cell_angle_alpha     90
_cell_angle_beta     132.36(2)
_cell_angle_gamma     90
_cell_volume     9797(3)
_cell_formula_units_Z     8
_cell_measurement_reflns_used     5121
_cell_measurement_theta_min     3.4259
_cell_measurement_theta_max     75.5007
_cell_measurement_temperature     123(2)
_exptl_crystal_description     prism
_exptl_crystal_colour     colorless
_exptl_crystal_size_max     0.4556
_exptl_crystal_size_mid     0.3288
_exptl_crystal_size_min     0.1019
_exptl_crystal_density_diffrn     1.173
_exptl_crystal_density_meas     ?
_exptl_crystal_density_method     ?
_exptl_crystal_F_000     3704
_exptl_absorpt_coefficient_mu     1.463
_exptl_absorpt_correction_type     analytical
_exptl_absorpt_process_details
;
[CrysAlis PRO (Agilent, 2012), based on expressions derived by
Clark & Reid (1995)]
;
_shelx_estimated_absorpt_T_min     ?
_shelx_estimated_absorpt_T_max     ?
_exptl_absorpt_correction_T_min     0.801
_exptl_absorpt_correction_T_max     0.948
_exptl_special_details
;
Absorption correction: CrysAlisPro (Agilent Technologies, 2012)
Analytical numeric absorption correction using a multifaceted crystal
 model based on expressions derived by R.C. Clark & J.S. Reid.
(Clark, R. C. & Reid, J. S. (1995). Acta Cryst. A51, 887-897)
;
_diffrn_ambient_temperature     123(2)
_diffrn_radiation_type     CuK\a
_diffrn_radiation_wavelength     1.54184
_diffrn_measurement_device_type     'Agilent Xcalibur Ruby Gemini'
_diffrn_measurement_method     '\w scans'
_diffrn_detector_area_resol_mean     10.5081
_diffrn_reflns_number     20219
_diffrn_reflns_av_R_equivalents     0.0296
_diffrn_reflns_theta_min     3.429
_diffrn_reflns_theta_max     75.686
_diffrn_reflns_theta_full     67.500
_diffrn_measured_fraction_theta_max     0.967
_diffrn_measured_fraction_theta_full     0.997
_diffrn_reflns_limit_h_min     -43
_diffrn_reflns_limit_h_max     43
_diffrn_reflns_limit_k_min     -18
_diffrn_reflns_limit_k_max     13
_diffrn_reflns_limit_l_min     -28
_diffrn_reflns_limit_l_max     32
_refine_special_details     ?
_reflns_number_total     9873
_reflns_number_gt     6973
_reflns_threshold_expression     'I > 2\s(I)'
_refine_ls_structure_factor_coef     Fsqd
_refine_ls_matrix_type     full
_refine_ls_R_factor_all     0.1361
_refine_ls_R_factor_gt     0.1087
_refine_ls_wR_factor_gt     0.3039
_refine_ls_wR_factor_ref     0.3370
_refine_ls_goodness_of_fit_ref     1.050
_refine_ls_restrained_S_all     1.063
_refine_ls_number_reflns     9873
_refine_ls_number_parameters     649
_refine_ls_number_restraints     188
_refine_ls_hydrogen_treatment     constr
_refine_ls_weighting_scheme     calc
_refine_ls_weighting_details
             'w=1/[\s^2^(Fo^2^)+(0.1859P)^2^+21.3411P] where P=(Fo^2^+2Fc^2^)/3'
_atom_sites_solution_hydrogens     geom
_atom_sites_solution_primary     ?
_atom_sites_solution_secondary     ?
_refine_ls_shift/su_max     0.000
_refine_ls_shift/su_mean     0.000
_refine_diff_density_max     1.268
_refine_diff_density_min     -1.171
_refine_ls_extinction_method     none
_refine_ls_extinction_coef     .
loop_
    _atom_type_symbol
    _atom_type_description
    _atom_type_scat_dispersion_real
    _atom_type_scat_dispersion_imag
    _atom_type_scat_source
    'C' 'C' 0.0181 0.0091
                         'International Tables Vol C Tables 4.2.6.8 and 6.1.1.4'
    'H' 'H' 0.0000 0.0000
                         'International Tables Vol C Tables 4.2.6.8 and 6.1.1.4'
    'O' 'O' 0.0492 0.0322
                         'International Tables Vol C Tables 4.2.6.8 and 6.1.1.4'
    'Br' 'Br' -0.6763 1.2805
                         'International Tables Vol C Tables 4.2.6.8 and 6.1.1.4'
_computing_data_collection
;
CrysAlis PRO (Agilent, 2012)
;
_computing_cell_refinement
;
CrysAlis PRO (Agilent, 2012)
;
_computing_data_reduction
;
CrysAlis PRO (Agilent, 2012)
;
_computing_structure_solution
;
SIR92 (Altomare <i>et al.</i>,  1993)
;
_computing_structure_refinement
;
SHELXL2014 (Sheldrick, 2015)
;
_computing_molecular_graphics
;
SHELXTL (Sheldrick, 2008)
;
_computing_publication_material
;
SHELXTL (Sheldrick, 2008)
;
loop_
    _atom_site_type_symbol
    _atom_site_label
    _atom_site_fract_x
    _atom_site_fract_y
    _atom_site_fract_z
    _atom_site_U_iso_or_equiv
    _atom_site_adp_type
    _atom_site_calc_flag
    _atom_site_occupancy
    _atom_site_disorder_assembly
    _atom_site_disorder_group
    O O1 0.09438(10) 0.75660(17) 0.20459(14) 0.0492(6) Uani d 1 . .
    O O2 0.06851(11) 0.5807(2) 0.25782(15) 0.0575(7) Uani d 1 . .
    O O3 0.15164(14) 0.5521(3) 0.39836(16) 0.0735(10) Uani d 1 . .
    O O4 0.19201(11) 0.67837(19) 0.36417(15) 0.0572(7) Uani d 1 . .
    C C1 0.10989(13) 0.6837(2) 0.18839(18) 0.0433(7) Uani d 1 . .
    C C2 0.16175(13) 0.6790(2) 0.21800(19) 0.0429(7) Uani d 1 . .
    C C3 0.17639(13) 0.6063(2) 0.20057(18) 0.0432(7) Uani d 1 . .
    H H3A 0.2113 0.6035 0.2199 0.052 Uiso calc 1 . .
    C C4 0.14227(13) 0.5372(2) 0.15601(17) 0.0420(7) Uani d 1 . .
    C C5 0.09167(13) 0.5429(3) 0.12914(18) 0.0433(7) Uani d 1 . .
    H H5A 0.0676 0.4961 0.0990 0.052 Uiso calc 1 . .
    C C6 0.07494(13) 0.6148(2) 0.14485(18) 0.0430(7) Uani d 1 . .
    C C7 0.16228(14) 0.4522(3) 0.14695(19) 0.0470(8) Uani d 1 . .
    C C8 0.1990(3) 0.4754(4) 0.1355(4) 0.0903(19) Uani d 1 . .
    H H8A 0.2302 0.5054 0.1773 0.135 Uiso calc 1 . .
    H H8B 0.1813 0.5161 0.0953 0.135 Uiso calc 1 . .
    H H8C 0.2091 0.4196 0.1267 0.135 Uiso calc 1 . .
    C C9 0.1921(3) 0.3975(4) 0.2137(3) 0.099(2) Uani d 1 . .
    H H9A 0.1684 0.3798 0.2203 0.149 Uiso calc 1 . .
    H H9B 0.2205 0.4343 0.2534 0.149 Uiso calc 1 . .
    H H9C 0.2065 0.3429 0.2104 0.149 Uiso calc 1 . .
    C C10 0.11894(19) 0.3945(4) 0.0855(3) 0.0880(18) Uani d 1 . .
    H H10A 0.0955 0.3753 0.0920 0.132 Uiso calc 1 . .
    H H10B 0.1339 0.3409 0.0823 0.132 Uiso calc 1 . .
    H H10C 0.0994 0.4300 0.0423 0.132 Uiso calc 1 . .
    C C11 0.02081(13) 0.6100(3) 0.1203(2) 0.0497(8) Uani d 1 . .
    H H11A 0.0162 0.6605 0.1410 0.060 Uiso calc 1 . .
    H H11B -0.0063 0.6154 0.0688 0.060 Uiso calc 1 . .
    C C12 0.01559(13) 0.5207(3) 0.1430(2) 0.0495(9) Uani d 1 . .
    C C13 0.04382(14) 0.5066(3) 0.2147(2) 0.0538(9) Uani d 1 . .
    C C14 0.04785(15) 0.4207(3) 0.2397(2) 0.0594(11) Uani d 1 . .
    C C15 0.02253(16) 0.3493(3) 0.1929(2) 0.0597(11) Uani d 1 . .
    H H15A 0.0257 0.2904 0.2104 0.072 Uiso calc 1 . .
    C C16 -0.00736(15) 0.3597(3) 0.1216(2) 0.0541(9) Uani d 1 . .
    C C17 -0.01004(14) 0.4469(3) 0.0979(2) 0.0494(8) Uani d 1 . .
    H H17A -0.0301 0.4561 0.0495 0.059 Uiso calc 1 . .
    C C18 -0.03370(18) 0.2789(3) 0.0726(3) 0.0674(11) Uani d 1 . .
    C C19 -0.0115(5) 0.2784(8) 0.0351(6) 0.093(3) Uani d 0.527(5) A 1
    H H19A -0.0203 0.3358 0.0101 0.140 Uiso calc 0.527(5) A 1
    H H19B -0.0270 0.2279 0.0019 0.140 Uiso calc 0.527(5) A 1
    H H19C 0.0264 0.2712 0.0703 0.140 Uiso calc 0.527(5) A 1
    C C20 -0.0175(5) 0.1931(7) 0.1107(6) 0.092(3) Uani d 0.527(5) A 1
    H H20A 0.0204 0.1866 0.1420 0.138 Uiso calc 0.527(5) A 1
    H H20B -0.0346 0.1426 0.0775 0.138 Uiso calc 0.527(5) A 1
    H H20C -0.0275 0.1927 0.1382 0.138 Uiso calc 0.527(5) A 1
    C C21 -0.0899(4) 0.2994(8) 0.0187(6) 0.096(3) Uani d 0.527(5) A 1
    H H21A -0.0948 0.3592 -0.0016 0.144 Uiso calc 0.527(5) A 1
    H H21B -0.1049 0.2995 0.0400 0.144 Uiso calc 0.527(5) A 1
    H H21C -0.1073 0.2532 -0.0181 0.144 Uiso calc 0.527(5) A 1
    C C19A 0.0037(5) 0.2041(9) 0.0900(7) 0.093(3) Uani d 0.473(5) A 2
    H H19D 0.0230 0.2236 0.0767 0.140 Uiso calc 0.473(5) A 2
    H H19E -0.0160 0.1490 0.0641 0.140 Uiso calc 0.473(5) A 2
    H H19F 0.0282 0.1917 0.1402 0.140 Uiso calc 0.473(5) A 2
    C C20A -0.0706(5) 0.2282(8) 0.0814(7) 0.092(3) Uani d 0.473(5) A 2
    H H20D -0.0495 0.2103 0.1303 0.138 Uiso calc 0.473(5) A 2
    H H20E -0.0863 0.1742 0.0516 0.138 Uiso calc 0.473(5) A 2
    H H20F -0.0982 0.2697 0.0677 0.138 Uiso calc 0.473(5) A 2
    C C21A -0.0718(5) 0.2989(8) -0.0055(6) 0.096(3) Uani d 0.473(5) A 2
    H H21D -0.0523 0.3168 -0.0189 0.144 Uiso calc 0.473(5) A 2
    H H21E -0.0951 0.3483 -0.0163 0.144 Uiso calc 0.473(5) A 2
    H H21F -0.0923 0.2444 -0.0316 0.144 Uiso calc 0.473(5) A 2
    C C22 0.08159(18) 0.4024(4) 0.3173(2) 0.0717(14) Uani d 1 . .
    H H22A 0.0754 0.4506 0.3376 0.086 Uiso calc 1 . .
    H H22B 0.0710 0.3439 0.3233 0.086 Uiso calc 1 . .
    C C23 0.13924(16) 0.3989(3) 0.3572(2) 0.0579(10) Uani d 1 . .
    C C24 0.17214(16) 0.4717(3) 0.3974(2) 0.0545(10) Uani d 1 . .
    C C25 0.22459(16) 0.4690(3) 0.43219(18) 0.0496(8) Uani d 1 . .
    C C26 0.24365(16) 0.3908(3) 0.42592(19) 0.0497(8) Uani d 1 . .
    H H26A 0.2796 0.3880 0.4499 0.060 Uiso calc 1 . .
    C C27 0.21240(17) 0.3169(3) 0.38625(19) 0.0549(9) Uani d 1 . .
    C C28 0.16030(17) 0.3226(3) 0.3527(2) 0.0577(10) Uani d 1 . .
    H H28A 0.1382 0.2725 0.3256 0.069 Uiso calc 1 . .
    C C29 0.23631(19) 0.2323(3) 0.3819(2) 0.0678(12) Uani d 1 . .
    C C30 0.2775(3) 0.2597(4) 0.3771(4) 0.105(2) Uani d 1 . .
    H H30A 0.2872 0.2061 0.3657 0.158 Uiso calc 1 . .
    H H30B 0.3085 0.2846 0.4221 0.158 Uiso calc 1 . .
    H H30C 0.2624 0.3056 0.3406 0.158 Uiso calc 1 . .
    C C31 0.2659(3) 0.1788(4) 0.4476(3) 0.103(2) Uani d 1 . .
    H H31A 0.2421 0.1590 0.4536 0.155 Uiso calc 1 . .
    H H31B 0.2935 0.2166 0.4874 0.155 Uiso calc 1 . .
    H H31C 0.2814 0.1255 0.4450 0.155 Uiso calc 1 . .
    C C32 0.1961(3) 0.1803(5) 0.3149(4) 0.128(3) Uani d 1 . .
    H H32A 0.1746 0.1440 0.3191 0.192 Uiso calc 1 . .
    H H32B 0.2137 0.1400 0.3063 0.192 Uiso calc 1 . .
    H H32C 0.1739 0.2229 0.2760 0.192 Uiso calc 1 . .
    C C33 0.26056(17) 0.5490(3) 0.4735(2) 0.0560(10) Uani d 1 . .
    H H33A 0.2932 0.5276 0.5193 0.067 Uiso calc 1 . .
    H H33B 0.2437 0.5925 0.4822 0.067 Uiso calc 1 . .
    C C34 0.27321(15) 0.5967(3) 0.43464(19) 0.0494(8) Uani d 1 . .
    C C35 0.23768(13) 0.6570(2) 0.38004(19) 0.0451(8) Uani d 1 . .
    C C36 0.24670(13) 0.6931(2) 0.33937(19) 0.0459(8) Uani d 1 . .
    C C37 0.29204(14) 0.6694(2) 0.3540(2) 0.0489(8) Uani d 1 . .
    H H37A 0.2982 0.6941 0.3263 0.059 Uiso calc 1 . .
    C C38 0.32866(14) 0.6103(3) 0.4086(2) 0.0515(9) Uani d 1 . .
    C C39 0.31812(15) 0.5757(3) 0.4480(2) 0.0534(9) Uani d 1 . .
    H H39A 0.3428 0.5360 0.4856 0.064 Uiso calc 1 . .
    C C40 0.37833(16) 0.5821(3) 0.4243(2) 0.0599(10) Uani d 1 . .
    C C41 0.4254(2) 0.6240(6) 0.4939(3) 0.110(2) Uani d 1 . .
    H H41A 0.4242 0.6091 0.5297 0.165 Uiso calc 1 . .
    H H41B 0.4246 0.6900 0.4889 0.165 Uiso calc 1 . .
    H H41C 0.4575 0.5997 0.5078 0.165 Uiso calc 1 . .
    C C42 0.3789(2) 0.6145(4) 0.3687(3) 0.0833(15) Uani d 1 . .
    H H42A 0.3748 0.6806 0.3640 0.125 Uiso calc 1 . .
    H H42B 0.3502 0.5860 0.3238 0.125 Uiso calc 1 . .
    H H42C 0.4121 0.5977 0.3826 0.125 Uiso calc 1 . .
    C C43 0.3818(3) 0.4784(4) 0.4270(4) 0.099(2) Uani d 1 . .
    H H43A 0.3842 0.4560 0.4647 0.149 Uiso calc 1 . .
    H H43B 0.4128 0.4596 0.4357 0.149 Uiso calc 1 . .
    H H43C 0.3506 0.4532 0.3823 0.149 Uiso calc 1 . .
    C C44 0.20332(14) 0.7457(2) 0.2734(2) 0.0471(8) Uani d 1 . .
    H H44A 0.2175 0.7792 0.2563 0.057 Uiso calc 1 . .
    H H44B 0.1879 0.7902 0.2837 0.057 Uiso calc 1 . .
    Br Br1A 0.10640(7) 1.07038(13) 0.35595(9) 0.0948(4) Uani d 0.4179 B 1
    C C45A 0.0713(8) 0.8223(12) 0.1525(9) 0.054(2) Uani d 0.4179 B 1
    H H45A 0.0367 0.7999 0.1101 0.064 Uiso calc 0.4179 B 1
    H H45B 0.0930 0.8302 0.1408 0.064 Uiso calc 0.4179 B 1
    C C46A 0.0642(5) 0.9145(8) 0.1717(6) 0.063(2) Uani d 0.4179 B 1
    H H46A 0.0979 0.9473 0.2017 0.075 Uiso calc 0.4179 B 1
    H H46B 0.0388 0.9505 0.1286 0.075 Uiso calc 0.4179 B 1
    C C47A 0.0456(4) 0.9071(7) 0.2090(5) 0.099(3) Uani d 0.4179 B 1
    H H47A 0.0763 0.8982 0.2593 0.119 Uiso calc 0.4179 B 1
    H H47B 0.0239 0.8517 0.1921 0.119 Uiso calc 0.4179 B 1
    C C48A 0.0148(4) 0.9845(10) 0.2022(6) 0.148(6) Uani d 0.4179 B 1
    H H48A -0.0165 0.9607 0.1915 0.177 Uiso calc 0.4179 B 1
    H H48B 0.0030 1.0232 0.1626 0.177 Uiso calc 0.4179 B 1
    C C49A 0.0461(4) 1.0419(8) 0.2682(5) 0.088(3) Uani d 0.4179 B 1
    H H49A 0.0230 1.0363 0.2778 0.106 Uiso calc 0.4179 B 1
    H H49B 0.0377 1.1026 0.2465 0.106 Uiso calc 0.4179 B 1
    Br Br1B 0.06398(9) 0.97616(15) 0.34750(11) 0.0948(4) Uani d 0.3322 B 2
    C C45B 0.0774(8) 0.8327(15) 0.1554(10) 0.054(2) Uani d 0.3322 B 2
    H H45C 0.0469 0.8156 0.1066 0.064 Uiso calc 0.3322 B 2
    H H45D 0.1060 0.8535 0.1584 0.064 Uiso calc 0.3322 B 2
    C C46B 0.0633(4) 0.9044(10) 0.1826(5) 0.063(2) Uani d 0.3322 B 2
    H H46C 0.0383 0.9478 0.1446 0.075 Uiso calc 0.3322 B 2
    H H46D 0.0458 0.8747 0.1964 0.075 Uiso calc 0.3322 B 2
    C C47B 0.1095(5) 0.9549(9) 0.2434(5) 0.099(3) Uani d 0.3322 B 2
    H H47C 0.0987 1.0183 0.2405 0.119 Uiso calc 0.3322 B 2
    H H47D 0.1356 0.9566 0.2388 0.119 Uiso calc 0.3322 B 2
    C C48B 0.1357(4) 0.9196(13) 0.3143(5) 0.148(6) Uani d 0.3322 B 2
    H H48C 0.1735 0.9320 0.3462 0.177 Uiso calc 0.3322 B 2
    H H48D 0.1309 0.8530 0.3118 0.177 Uiso calc 0.3322 B 2
    C C49B 0.1144(4) 0.9623(13) 0.3443(6) 0.127(8) Uani d 0.3322 B 2
    H H49C 0.1193 1.0269 0.3394 0.153 Uiso calc 0.3322 B 2
    H H49D 0.1442 0.9491 0.3943 0.153 Uiso calc 0.3322 B 2
    Br Br1C 0.11088(12) 1.1110(2) 0.37883(16) 0.0948(4) Uani d 0.2499 B 3
    C C45C 0.0792(7) 0.8409(19) 0.1686(10) 0.054(2) Uani d 0.2499 B 3
    H H45E 0.0572 0.8292 0.1181 0.064 Uiso calc 0.2499 B 3
    H H45F 0.1107 0.8739 0.1855 0.064 Uiso calc 0.2499 B 3
    C C46C 0.0492(5) 0.9001(12) 0.1795(5) 0.063(2) Uani d 0.2499 B 3
    H H46E 0.0318 0.9497 0.1446 0.075 Uiso calc 0.2499 B 3
    H H46F 0.0218 0.8631 0.1715 0.075 Uiso calc 0.2499 B 3
    C C47C 0.0833(5) 0.9400(12) 0.2506(6) 0.099(3) Uani d 0.2499 B 3
    H H47E 0.0839 1.0065 0.2461 0.119 Uiso calc 0.2499 B 3
    H H47F 0.1192 0.9176 0.2772 0.119 Uiso calc 0.2499 B 3
    C C48C 0.0693(7) 0.9216(9) 0.2929(7) 0.148(6) Uani d 0.2499 B 3
    H H48E 0.0848 0.8629 0.3174 0.177 Uiso calc 0.2499 B 3
    H H48F 0.0310 0.9163 0.2612 0.177 Uiso calc 0.2499 B 3
    C C49C 0.0884(8) 0.9958(7) 0.3464(7) 0.088(3) Uani d 0.2499 B 3
    H H49E 0.1172 0.9623 0.3892 0.106 Uiso calc 0.2499 B 3
    H H49F 0.0599 0.9933 0.3463 0.106 Uiso calc 0.2499 B 3
    C C50A 0.0401(5) 0.6425(10) 0.2710(7) 0.094(4) Uani d 0.463(7) C 1
    H H50A 0.0105 0.6718 0.2263 0.113 Uiso calc 0.463(7) C 1
    H H50B 0.0254 0.6040 0.2855 0.113 Uiso calc 0.463(7) C 1
    C C51A 0.0727(4) 0.7159(7) 0.3253(5) 0.074(3) Uani d 0.463(7) C 1
    H H51A 0.1045 0.7249 0.3330 0.088 Uiso calc 0.463(7) C 1
    H H51B 0.0527 0.7734 0.3066 0.088 Uiso calc 0.463(7) C 1
    C C52A 0.0886(5) 0.6968(9) 0.3942(6) 0.090(4) Uani d 0.463(7) C 1
    H H52A 0.0774 0.7488 0.4056 0.108 Uiso calc 0.463(7) C 1
    H H52B 0.0688 0.6430 0.3883 0.108 Uiso calc 0.463(7) C 1
    C C53A 0.1442(5) 0.6802(10) 0.4550(6) 0.080(5) Uani d 0.463(7) C 1
    H H53A 0.1516 0.6967 0.4980 0.096 Uiso calc 0.463(7) C 1
    H H53B 0.1653 0.7203 0.4517 0.096 Uiso calc 0.463(7) C 1
    C C54A 0.1609(5) 0.5817(8) 0.4611(7) 0.067(4) Uani d 0.463(7) C 1
    H H54A 0.1984 0.5755 0.5032 0.081 Uiso calc 0.463(7) C 1
    H H54B 0.1412 0.5417 0.4670 0.081 Uiso calc 0.463(7) C 1
    C C50B 0.1903(4) 0.7516(6) 0.3988(6) 0.072(3) Uani d 0.537(7) C 2
    H H50C 0.1915 0.8095 0.3806 0.087 Uiso calc 0.537(7) C 2
    H H50D 0.2218 0.7487 0.4492 0.087 Uiso calc 0.537(7) C 2
    C C51B 0.1430(4) 0.7525(6) 0.3906(5) 0.071(3) Uani d 0.537(7) C 2
    H H51C 0.1153 0.7158 0.3490 0.085 Uiso calc 0.537(7) C 2
    H H51D 0.1301 0.8156 0.3813 0.085 Uiso calc 0.537(7) C 2
    C C52B 0.1516(6) 0.7168(8) 0.4524(8) 0.082(4) Uani d 0.537(7) C 2
    H H52C 0.1447 0.7666 0.4709 0.098 Uiso calc 0.537(7) C 2
    H H52D 0.1887 0.6996 0.4895 0.098 Uiso calc 0.537(7) C 2
    C C53B 0.1183(4) 0.6360(6) 0.4372(5) 0.067(3) Uani d 0.537(7) C 2
    H H53C 0.1112 0.6383 0.4683 0.080 Uiso calc 0.537(7) C 2
    H H53D 0.0845 0.6400 0.3884 0.080 Uiso calc 0.537(7) C 2
    C C54B 0.1439(4) 0.5463(7) 0.4473(5) 0.054(2) Uani d 0.537(7) C 2
    H H54C 0.1775 0.5395 0.4960 0.065 Uiso calc 0.537(7) C 2
    H H54D 0.1209 0.4947 0.4357 0.065 Uiso calc 0.537(7) C 2
loop_
    _atom_site_aniso_label
    _atom_site_aniso_U_11
    _atom_site_aniso_U_22
    _atom_site_aniso_U_33
    _atom_site_aniso_U_12
    _atom_site_aniso_U_13
    _atom_site_aniso_U_23
    O1 0.0442(13) 0.0459(13) 0.0536(14) 0.0097(11) 0.0313(12) 0.0066(11)
    O2 0.0475(14) 0.0757(19) 0.0552(15) 0.0000(13) 0.0370(13) 0.0013(14)
    O3 0.089(2) 0.099(2) 0.0540(16) 0.0335(19) 0.0573(17) 0.0165(16)
    O4 0.0504(14) 0.0546(16) 0.0563(15) 0.0092(12) 0.0318(13) -0.0037(12)
    C1 0.0392(16) 0.0428(17) 0.0449(17) 0.0076(14) 0.0271(15) 0.0098(14)
    C2 0.0387(16) 0.0412(17) 0.0474(18) 0.0036(13) 0.0284(15) 0.0102(14)
    C3 0.0367(15) 0.0484(19) 0.0441(17) 0.0044(14) 0.0270(14) 0.0095(15)
    C4 0.0402(16) 0.0463(18) 0.0399(16) 0.0072(14) 0.0272(14) 0.0105(14)
    C5 0.0381(16) 0.0483(18) 0.0406(16) 0.0038(14) 0.0253(14) 0.0050(15)
    C6 0.0362(16) 0.0484(18) 0.0397(16) 0.0083(14) 0.0236(14) 0.0098(14)
    C7 0.0457(18) 0.0503(19) 0.0499(19) 0.0083(15) 0.0342(16) 0.0056(16)
    C8 0.106(4) 0.077(3) 0.143(6) -0.014(3) 0.106(5) -0.024(4)
    C9 0.154(6) 0.080(4) 0.087(4) 0.063(4) 0.090(4) 0.037(3)
    C10 0.060(3) 0.078(3) 0.102(4) -0.001(2) 0.045(3) -0.036(3)
    C11 0.0343(16) 0.055(2) 0.0488(19) 0.0059(15) 0.0236(15) 0.0035(16)
    C12 0.0337(15) 0.067(2) 0.0501(19) 0.0026(16) 0.0291(15) 0.0044(17)
    C13 0.0374(17) 0.079(3) 0.050(2) -0.0047(18) 0.0316(16) -0.0036(19)
    C14 0.0419(18) 0.090(3) 0.057(2) -0.002(2) 0.0377(18) 0.014(2)
    C15 0.0471(19) 0.075(3) 0.069(3) 0.001(2) 0.044(2) 0.015(2)
    C16 0.0462(19) 0.064(2) 0.062(2) 0.0034(17) 0.0404(19) 0.0053(19)
    C17 0.0372(16) 0.064(2) 0.0477(19) 0.0041(16) 0.0289(15) 0.0044(17)
    C18 0.061(2) 0.066(3) 0.074(3) 0.005(2) 0.045(2) 0.000(2)
    C19 0.087(5) 0.083(5) 0.101(6) 0.000(4) 0.060(5) -0.022(4)
    C20 0.104(6) 0.069(5) 0.088(5) -0.031(4) 0.059(5) -0.004(4)
    C21 0.091(6) 0.077(5) 0.104(7) -0.025(5) 0.059(5) -0.036(5)
    C19A 0.087(5) 0.083(5) 0.101(6) 0.000(4) 0.060(5) -0.022(4)
    C20A 0.104(6) 0.069(5) 0.088(5) -0.031(4) 0.059(5) -0.004(4)
    C21A 0.091(6) 0.077(5) 0.104(7) -0.025(5) 0.059(5) -0.036(5)
    C22 0.062(2) 0.108(4) 0.061(3) -0.002(3) 0.048(2) 0.019(3)
    C23 0.057(2) 0.084(3) 0.0407(18) 0.000(2) 0.0358(18) 0.0148(19)
    C24 0.063(2) 0.072(3) 0.0410(18) 0.011(2) 0.0396(18) 0.0130(18)
    C25 0.062(2) 0.053(2) 0.0363(16) 0.0036(17) 0.0344(17) 0.0053(15)
    C26 0.055(2) 0.050(2) 0.0378(17) 0.0030(16) 0.0286(16) 0.0046(15)
    C27 0.062(2) 0.053(2) 0.0349(17) 0.0052(18) 0.0264(17) 0.0068(15)
    C28 0.062(2) 0.061(2) 0.0402(18) -0.0037(19) 0.0306(18) 0.0098(17)
    C29 0.077(3) 0.053(2) 0.047(2) 0.008(2) 0.031(2) 0.0017(18)
    C30 0.161(6) 0.084(4) 0.130(5) 0.037(4) 0.122(6) 0.021(4)
    C31 0.151(5) 0.096(4) 0.095(4) 0.056(4) 0.096(4) 0.044(3)
    C32 0.109(5) 0.105(5) 0.125(6) -0.008(4) 0.061(5) -0.051(5)
    C33 0.063(2) 0.056(2) 0.0367(17) 0.0066(19) 0.0290(17) 0.0010(16)
    C34 0.0466(18) 0.0436(19) 0.0416(18) -0.0026(15) 0.0231(15) -0.0068(15)
    C35 0.0390(16) 0.0395(17) 0.0442(18) -0.0017(14) 0.0229(15) -0.0060(14)
    C36 0.0401(17) 0.0359(17) 0.0445(18) -0.0022(13) 0.0214(15) -0.0015(14)
    C37 0.0439(18) 0.0408(18) 0.052(2) -0.0029(15) 0.0280(16) -0.0017(15)
    C38 0.0408(18) 0.0409(18) 0.052(2) -0.0031(14) 0.0224(16) -0.0082(16)
    C39 0.0454(19) 0.0411(19) 0.0454(19) 0.0010(15) 0.0191(16) -0.0006(15)
    C40 0.044(2) 0.058(2) 0.058(2) 0.0086(17) 0.0266(18) 0.0007(19)
    C41 0.045(2) 0.155(7) 0.089(4) 0.002(3) 0.029(3) -0.029(4)
    C42 0.060(3) 0.093(4) 0.092(4) 0.015(3) 0.049(3) 0.004(3)
    C43 0.106(5) 0.068(3) 0.133(6) 0.029(3) 0.084(4) 0.018(3)
    C44 0.0427(17) 0.0382(17) 0.054(2) 0.0040(14) 0.0303(16) 0.0082(15)
    Br1A 0.0980(8) 0.0980(9) 0.0863(8) 0.0286(7) 0.0613(7) -0.0016(6)
    C45A 0.063(4) 0.038(4) 0.044(4) 0.009(3) 0.030(3) 0.000(3)
    C46A 0.097(5) 0.060(4) 0.076(4) 0.030(4) 0.077(4) 0.031(3)
    C47A 0.112(6) 0.098(5) 0.087(5) 0.027(4) 0.066(4) 0.000(4)
    C48A 0.152(7) 0.147(8) 0.148(7) 0.008(5) 0.103(6) -0.001(5)
    C49A 0.075(5) 0.089(6) 0.105(6) 0.016(4) 0.062(5) 0.027(5)
    Br1B 0.0980(8) 0.0980(9) 0.0863(8) 0.0286(7) 0.0613(7) -0.0016(6)
    C45B 0.063(4) 0.038(4) 0.044(4) 0.009(3) 0.030(3) 0.000(3)
    C46B 0.097(5) 0.060(4) 0.076(4) 0.030(4) 0.077(4) 0.031(3)
    C47B 0.112(6) 0.098(5) 0.087(5) 0.027(4) 0.066(4) 0.000(4)
    C48B 0.152(7) 0.147(8) 0.148(7) 0.008(5) 0.103(6) -0.001(5)
    C49B 0.121(11) 0.163(13) 0.121(11) 0.036(8) 0.091(9) -0.006(8)
    Br1C 0.0980(8) 0.0980(9) 0.0863(8) 0.0286(7) 0.0613(7) -0.0016(6)
    C45C 0.063(4) 0.038(4) 0.044(4) 0.009(3) 0.030(3) 0.000(3)
    C46C 0.097(5) 0.060(4) 0.076(4) 0.030(4) 0.077(4) 0.031(3)
    C47C 0.112(6) 0.098(5) 0.087(5) 0.027(4) 0.066(4) 0.000(4)
    C48C 0.152(7) 0.147(8) 0.148(7) 0.008(5) 0.103(6) -0.001(5)
    C49C 0.075(5) 0.089(6) 0.105(6) 0.016(4) 0.062(5) 0.027(5)
    C50A 0.069(5) 0.118(8) 0.110(7) -0.016(5) 0.066(5) -0.043(6)
    C51A 0.064(6) 0.071(6) 0.094(8) -0.011(5) 0.057(6) -0.031(6)
    C52A 0.099(9) 0.095(9) 0.103(10) 0.002(8) 0.079(9) -0.023(8)
    C53A 0.089(9) 0.105(13) 0.086(8) -0.052(10) 0.075(8) -0.057(9)
    C54A 0.086(8) 0.081(9) 0.064(7) -0.029(6) 0.062(7) -0.024(6)
    C50B 0.069(5) 0.055(4) 0.096(6) -0.008(4) 0.057(4) -0.018(4)
    C51B 0.081(6) 0.047(4) 0.107(7) 0.009(4) 0.072(6) 0.001(4)
    C52B 0.081(7) 0.081(9) 0.104(9) -0.024(7) 0.070(7) -0.041(7)
    C53B 0.067(5) 0.085(7) 0.068(5) -0.005(5) 0.054(5) -0.022(5)
    C54B 0.069(6) 0.065(6) 0.042(4) -0.001(4) 0.043(4) -0.007(4)
_geom_special_details
;
All e.s.d.'s (except the e.s.d. in the dihedral angle between two l.s. planes)
are estimated using the full covariance matrix. The cell e.s.d.'s are taken
into account individually in the estimation of e.s.d.'s in distances, angles
and torsion angles; correlations between e.s.d.'s in cell parameters are only
used when they are defined by crystal symmetry. An approximate (isotropic)
treatment of cell e.s.d.'s is used for estimating e.s.d.'s involving l.s.
planes.
;
loop_
    _geom_bond_atom_site_label_1
    _geom_bond_atom_site_label_2
    _geom_bond_site_symmetry_2
    _geom_bond_distance
    _geom_bond_publ_flag
    O1 C1 . 1.388(4) ?
    O1 C45A . 1.39(2) ?
    O1 C45C . 1.42(3) ?
    O1 C45B . 1.49(3) ?
    O2 C13 . 1.372(5) ?
    O2 C50A . 1.543(11) ?
    O3 C24 . 1.391(5) ?
    O3 C54B . 1.466(9) ?
    O3 C54A . 1.494(12) ?
    O4 C35 . 1.380(4) ?
    O4 C50B . 1.430(9) ?
    C1 C6 . 1.389(5) ?
    C1 C2 . 1.405(5) ?
    C2 C3 . 1.386(5) ?
    C2 C44 . 1.523(5) ?
    C3 C4 . 1.389(5) ?
    C3 H3A . 0.9500 ?
    C4 C5 . 1.390(5) ?
    C4 C7 . 1.526(5) ?
    C4 C27 . 5.698(5) ?
    C5 C6 . 1.395(5) ?
    C5 H5A . 0.9500 ?
    C6 C11 . 1.528(5) ?
    C7 C10 . 1.515(6) ?
    C7 C9 . 1.516(6) ?
    C7 C8 . 1.531(6) ?
    C8 H8A . 0.9800 ?
    C8 H8B . 0.9800 ?
    C8 H8C . 0.9800 ?
    C9 H9A . 0.9800 ?
    C9 H9B . 0.9800 ?
    C9 H9C . 0.9800 ?
    C10 H10A . 0.9800 ?
    C10 H10B . 0.9800 ?
    C10 H10C . 0.9800 ?
    C11 C12 . 1.502(6) ?
    C11 H11A . 0.9900 ?
    C11 H11B . 0.9900 ?
    C12 C17 . 1.392(6) ?
    C12 C13 . 1.413(6) ?
    C13 C14 . 1.387(7) ?
    C14 C15 . 1.383(7) ?
    C14 C22 . 1.521(6) ?
    C15 C16 . 1.390(6) ?
    C15 H15A . 0.9500 ?
    C16 C17 . 1.399(6) ?
    C16 C18 . 1.517(7) ?
    C16 C38 . 9.390(6) ?
    C17 H17A . 0.9500 ?
    C18 C20 . 1.463(10) ?
    C18 C21 . 1.476(10) ?
    C18 C19A . 1.522(10) ?
    C18 C21A . 1.524(11) ?
    C18 C19 . 1.595(10) ?
    C18 C20A . 1.627(10) ?
    C19 H19A . 0.9800 ?
    C19 H19B . 0.9800 ?
    C19 H19C . 0.9800 ?
    C20 H20A . 0.9800 ?
    C20 H20B . 0.9800 ?
    C20 H20C . 0.9800 ?
    C21 H21A . 0.9800 ?
    C21 H21B . 0.9800 ?
    C21 H21C . 0.9800 ?
    C19A H19D . 0.9800 ?
    C19A H19E . 0.9800 ?
    C19A H19F . 0.9800 ?
    C20A H20D . 0.9800 ?
    C20A H20E . 0.9800 ?
    C20A H20F . 0.9800 ?
    C21A H21D . 0.9800 ?
    C21A H21E . 0.9800 ?
    C21A H21F . 0.9800 ?
    C22 C23 . 1.514(6) ?
    C22 H22A . 0.9900 ?
    C22 H22B . 0.9900 ?
    C23 C28 . 1.388(7) ?
    C23 C24 . 1.393(7) ?
    C24 C25 . 1.386(6) ?
    C25 C26 . 1.393(6) ?
    C25 C33 . 1.515(6) ?
    C26 C27 . 1.385(6) ?
    C26 H26A . 0.9500 ?
    C27 C28 . 1.385(6) ?
    C27 C29 . 1.543(6) ?
    C28 H28A . 0.9500 ?
    C29 C31 . 1.490(6) ?
    C29 C32 . 1.511(7) ?
    C29 C30 . 1.567(8) ?
    C30 H30A . 0.9800 ?
    C30 H30B . 0.9800 ?
    C30 H30C . 0.9800 ?
    C31 H31A . 0.9800 ?
    C31 H31B . 0.9800 ?
    C31 H31C . 0.9800 ?
    C32 H32A . 0.9800 ?
    C32 H32B . 0.9800 ?
    C32 H32C . 0.9800 ?
    C33 C34 . 1.515(6) ?
    C33 H33A . 0.9900 ?
    C33 H33B . 0.9900 ?
    C34 C39 . 1.386(6) ?
    C34 C35 . 1.401(5) ?
    C35 C36 . 1.391(6) ?
    C36 C37 . 1.393(5) ?
    C36 C44 . 1.523(5) ?
    C37 C38 . 1.397(5) ?
    C37 H37A . 0.9500 ?
    C38 C39 . 1.391(6) ?
    C38 C40 . 1.539(6) ?
    C39 H39A . 0.9500 ?
    C40 C41 . 1.527(7) ?
    C40 C42 . 1.530(7) ?
    C40 C43 . 1.530(7) ?
    C41 H41A . 0.9800 ?
    C41 H41B . 0.9800 ?
    C41 H41C . 0.9800 ?
    C42 H42A . 0.9800 ?
    C42 H42B . 0.9800 ?
    C42 H42C . 0.9800 ?
    C43 H43A . 0.9800 ?
    C43 H43B . 0.9800 ?
    C43 H43C . 0.9800 ?
    C44 H44A . 0.9900 ?
    C44 H44B . 0.9900 ?
    Br1A C49A . 1.821(8) ?
    C45A C46A . 1.523(7) ?
    C45A H45A . 0.9900 ?
    C45A H45B . 0.9900 ?
    C46A C47A . 1.484(8) ?
    C46A H46A . 0.9900 ?
    C46A H46B . 0.9900 ?
    C47A C48A . 1.490(9) ?
    C47A H47A . 0.9900 ?
    C47A H47B . 0.9900 ?
    C48A C49A . 1.522(9) ?
    C48A H48A . 0.9900 ?
    C48A H48B . 0.9900 ?
    C49A H49A . 0.9900 ?
    C49A H49B . 0.9900 ?
    Br1B C49B . 1.821(8) ?
    C45B C46B . 1.523(7) ?
    C45B H45C . 0.9900 ?
    C45B H45D . 0.9900 ?
    C46B C47B . 1.484(8) ?
    C46B H46C . 0.9900 ?
    C46B H46D . 0.9900 ?
    C47B C48B . 1.490(9) ?
    C47B H47C . 0.9900 ?
    C47B H47D . 0.9900 ?
    C48B C49B . 1.522(9) ?
    C48B H48C . 0.9900 ?
    C48B H48D . 0.9900 ?
    C49B H49C . 0.9900 ?
    C49B H49D . 0.9900 ?
    Br1C C49C . 1.821(8) ?
    C45C C46C . 1.523(7) ?
    C45C H45E . 0.9900 ?
    C45C H45F . 0.9900 ?
    C46C C47C . 1.484(8) ?
    C46C H46E . 0.9900 ?
    C46C H46F . 0.9900 ?
    C47C C48C . 1.490(9) ?
    C47C H47E . 0.9900 ?
    C47C H47F . 0.9900 ?
    C48C C49C . 1.522(9) ?
    C48C H48E . 0.9900 ?
    C48C H48F . 0.9900 ?
    C49C H49E . 0.9900 ?
    C49C H49F . 0.9900 ?
    C50A C51A . 1.510(12) ?
    C50A H50A . 0.9900 ?
    C50A H50B . 0.9900 ?
    C51A C52A . 1.497(13) ?
    C51A H51A . 0.9900 ?
    C51A H51B . 0.9900 ?
    C52A C53A . 1.472(14) ?
    C52A H52A . 0.9900 ?
    C52A H52B . 0.9900 ?
    C53A C54A . 1.531(15) ?
    C53A H53A . 0.9900 ?
    C53A H53B . 0.9900 ?
    C54A H54A . 0.9900 ?
    C54A H54B . 0.9900 ?
    C50B C51B . 1.508(10) ?
    C50B H50C . 0.9900 ?
    C50B H50D . 0.9900 ?
    C51B C52B . 1.512(13) ?
    C51B H51C . 0.9900 ?
    C51B H51D . 0.9900 ?
    C52B C53B . 1.515(11) ?
    C52B H52C . 0.9900 ?
    C52B H52D . 0.9900 ?
    C53B C54B . 1.514(11) ?
    C53B H53C . 0.9900 ?
    C53B H53D . 0.9900 ?
    C54B H54C . 0.9900 ?
    C54B H54D . 0.9900 ?
loop_
    _geom_angle_atom_site_label_1
    _geom_angle_atom_site_label_2
    _geom_angle_atom_site_label_3
    _geom_angle_site_symmetry_1
    _geom_angle_site_symmetry_3
    _geom_angle
    _geom_angle_publ_flag
    C1 O1 C45A . . 109.5(4) ?
    C1 O1 C45C . . 121.7(6) ?
    C1 O1 C45B . . 109.6(6) ?
    C13 O2 C50A . . 120.6(5) ?
    C24 O3 C54B . . 111.1(5) ?
    C24 O3 C54A . . 122.0(5) ?
    C35 O4 C50B . . 120.7(4) ?
    O1 C1 C6 . . 120.4(3) ?
    O1 C1 C2 . . 119.2(3) ?
    C6 C1 C2 . . 120.3(3) ?
    C3 C2 C1 . . 118.5(3) ?
    C3 C2 C44 . . 118.9(3) ?
    C1 C2 C44 . . 122.3(3) ?
    C2 C3 C4 . . 122.9(3) ?
    C2 C3 H3A . . 118.6 ?
    C4 C3 H3A . . 118.6 ?
    C3 C4 C5 . . 117.0(3) ?
    C3 C4 C7 . . 120.5(3) ?
    C5 C4 C7 . . 121.7(3) ?
    C3 C4 C27 . . 91.4(2) ?
    C5 C4 C27 . . 93.6(2) ?
    C7 C4 C27 . . 77.01(19) ?
    C4 C5 C6 . . 122.3(3) ?
    C4 C5 H5A . . 118.8 ?
    C6 C5 H5A . . 118.8 ?
    C1 C6 C5 . . 119.0(3) ?
    C1 C6 C11 . . 121.9(3) ?
    C5 C6 C11 . . 118.8(3) ?
    C10 C7 C9 . . 109.4(5) ?
    C10 C7 C4 . . 112.9(3) ?
    C9 C7 C4 . . 107.0(3) ?
    C10 C7 C8 . . 106.8(4) ?
    C9 C7 C8 . . 108.8(4) ?
    C4 C7 C8 . . 111.8(3) ?
    C7 C8 H8A . . 109.5 ?
    C7 C8 H8B . . 109.5 ?
    H8A C8 H8B . . 109.5 ?
    C7 C8 H8C . . 109.5 ?
    H8A C8 H8C . . 109.5 ?
    H8B C8 H8C . . 109.5 ?
    C7 C9 H9A . . 109.5 ?
    C7 C9 H9B . . 109.5 ?
    H9A C9 H9B . . 109.5 ?
    C7 C9 H9C . . 109.5 ?
    H9A C9 H9C . . 109.5 ?
    H9B C9 H9C . . 109.5 ?
    C7 C10 H10A . . 109.5 ?
    C7 C10 H10B . . 109.5 ?
    H10A C10 H10B . . 109.5 ?
    C7 C10 H10C . . 109.5 ?
    H10A C10 H10C . . 109.5 ?
    H10B C10 H10C . . 109.5 ?
    C12 C11 C6 . . 108.5(3) ?
    C12 C11 H11A . . 110.0 ?
    C6 C11 H11A . . 110.0 ?
    C12 C11 H11B . . 110.0 ?
    C6 C11 H11B . . 110.0 ?
    H11A C11 H11B . . 108.4 ?
    C17 C12 C13 . . 118.2(4) ?
    C17 C12 C11 . . 122.3(4) ?
    C13 C12 C11 . . 118.9(4) ?
    O2 C13 C14 . . 122.3(4) ?
    O2 C13 C12 . . 116.9(4) ?
    C14 C13 C12 . . 120.7(4) ?
    C15 C14 C13 . . 118.8(4) ?
    C15 C14 C22 . . 119.5(4) ?
    C13 C14 C22 . . 121.7(5) ?
    C14 C15 C16 . . 123.0(4) ?
    C14 C15 H15A . . 118.5 ?
    C16 C15 H15A . . 118.5 ?
    C15 C16 C17 . . 116.9(4) ?
    C15 C16 C18 . . 121.0(4) ?
    C17 C16 C18 . . 122.1(4) ?
    C15 C16 C38 . . 64.8(2) ?
    C17 C16 C38 . . 70.5(2) ?
    C18 C16 C38 . . 134.3(2) ?
    C12 C17 C16 . . 122.3(4) ?
    C12 C17 H17A . . 118.9 ?
    C16 C17 H17A . . 118.9 ?
    C20 C18 C21 . . 118.5(7) ?
    C20 C18 C16 . . 111.9(6) ?
    C21 C18 C16 . . 107.3(5) ?
    C16 C18 C19A . . 114.0(6) ?
    C16 C18 C21A . . 116.9(6) ?
    C19A C18 C21A . . 109.7(8) ?
    C20 C18 C19 . . 106.5(7) ?
    C21 C18 C19 . . 107.4(7) ?
    C16 C18 C19 . . 104.3(5) ?
    C16 C18 C20A . . 109.3(6) ?
    C19A C18 C20A . . 102.9(7) ?
    C21A C18 C20A . . 102.4(7) ?
    C18 C19 H19A . . 109.5 ?
    C18 C19 H19B . . 109.5 ?
    H19A C19 H19B . . 109.5 ?
    C18 C19 H19C . . 109.5 ?
    H19A C19 H19C . . 109.5 ?
    H19B C19 H19C . . 109.5 ?
    C18 C20 H20A . . 109.5 ?
    C18 C20 H20B . . 109.5 ?
    H20A C20 H20B . . 109.5 ?
    C18 C20 H20C . . 109.5 ?
    H20A C20 H20C . . 109.5 ?
    H20B C20 H20C . . 109.5 ?
    C18 C21 H21A . . 109.5 ?
    C18 C21 H21B . . 109.5 ?
    H21A C21 H21B . . 109.5 ?
    C18 C21 H21C . . 109.5 ?
    H21A C21 H21C . . 109.5 ?
    H21B C21 H21C . . 109.5 ?
    C18 C19A H19D . . 109.5 ?
    C18 C19A H19E . . 109.5 ?
    H19D C19A H19E . . 109.5 ?
    C18 C19A H19F . . 109.5 ?
    H19D C19A H19F . . 109.5 ?
    H19E C19A H19F . . 109.5 ?
    C18 C20A H20D . . 109.5 ?
    C18 C20A H20E . . 109.5 ?
    H20D C20A H20E . . 109.5 ?
    C18 C20A H20F . . 109.5 ?
    H20D C20A H20F . . 109.5 ?
    H20E C20A H20F . . 109.5 ?
    C18 C21A H21D . . 109.5 ?
    C18 C21A H21E . . 109.5 ?
    H21D C21A H21E . . 109.5 ?
    C18 C21A H21F . . 109.5 ?
    H21D C21A H21F . . 109.5 ?
    H21E C21A H21F . . 109.5 ?
    C23 C22 C14 . . 113.2(3) ?
    C23 C22 H22A . . 108.9 ?
    C14 C22 H22A . . 108.9 ?
    C23 C22 H22B . . 108.9 ?
    C14 C22 H22B . . 108.9 ?
    H22A C22 H22B . . 107.8 ?
    C28 C23 C24 . . 118.3(4) ?
    C28 C23 C22 . . 120.0(4) ?
    C24 C23 C22 . . 121.6(5) ?
    C25 C24 O3 . . 118.5(4) ?
    C25 C24 C23 . . 121.4(4) ?
    O3 C24 C23 . . 119.9(4) ?
    C24 C25 C26 . . 117.9(4) ?
    C24 C25 C33 . . 122.3(4) ?
    C26 C25 C33 . . 119.8(4) ?
    C27 C26 C25 . . 122.8(4) ?
    C27 C26 H26A . . 118.6 ?
    C25 C26 H26A . . 118.6 ?
    C28 C27 C26 . . 117.2(4) ?
    C28 C27 C29 . . 122.9(4) ?
    C26 C27 C29 . . 119.9(4) ?
    C28 C27 C4 . . 81.5(2) ?
    C26 C27 C4 . . 84.1(2) ?
    C29 C27 C4 . . 104.8(2) ?
    C27 C28 C23 . . 122.4(4) ?
    C27 C28 H28A . . 118.8 ?
    C23 C28 H28A . . 118.8 ?
    C31 C29 C32 . . 115.8(6) ?
    C31 C29 C27 . . 109.5(4) ?
    C32 C29 C27 . . 111.6(4) ?
    C31 C29 C30 . . 105.3(5) ?
    C32 C29 C30 . . 103.1(5) ?
    C27 C29 C30 . . 111.2(4) ?
    C29 C30 H30A . . 109.5 ?
    C29 C30 H30B . . 109.5 ?
    H30A C30 H30B . . 109.5 ?
    C29 C30 H30C . . 109.5 ?
    H30A C30 H30C . . 109.5 ?
    H30B C30 H30C . . 109.5 ?
    C29 C31 H31A . . 109.5 ?
    C29 C31 H31B . . 109.5 ?
    H31A C31 H31B . . 109.5 ?
    C29 C31 H31C . . 109.5 ?
    H31A C31 H31C . . 109.5 ?
    H31B C31 H31C . . 109.5 ?
    C29 C32 H32A . . 109.5 ?
    C29 C32 H32B . . 109.5 ?
    H32A C32 H32B . . 109.5 ?
    C29 C32 H32C . . 109.5 ?
    H32A C32 H32C . . 109.5 ?
    H32B C32 H32C . . 109.5 ?
    C25 C33 C34 . . 111.2(3) ?
    C25 C33 H33A . . 109.4 ?
    C34 C33 H33A . . 109.4 ?
    C25 C33 H33B . . 109.4 ?
    C34 C33 H33B . . 109.4 ?
    H33A C33 H33B . . 108.0 ?
    C39 C34 C35 . . 118.1(4) ?
    C39 C34 C33 . . 120.9(4) ?
    C35 C34 C33 . . 120.8(4) ?
    O4 C35 C36 . . 119.2(3) ?
    O4 C35 C34 . . 119.9(4) ?
    C36 C35 C34 . . 120.8(3) ?
    C35 C36 C37 . . 119.2(3) ?
    C35 C36 C44 . . 119.1(3) ?
    C37 C36 C44 . . 121.1(4) ?
    C36 C37 C38 . . 121.6(4) ?
    C36 C37 H37A . . 119.2 ?
    C38 C37 H37A . . 119.2 ?
    C39 C38 C37 . . 117.4(4) ?
    C39 C38 C40 . . 120.6(4) ?
    C37 C38 C40 . . 122.0(4) ?
    C39 C38 C16 . . 68.7(2) ?
    C37 C38 C16 . . 69.3(2) ?
    C40 C38 C16 . . 132.6(2) ?
    C34 C39 C38 . . 122.9(4) ?
    C34 C39 H39A . . 118.5 ?
    C38 C39 H39A . . 118.5 ?
    C41 C40 C42 . . 107.6(5) ?
    C41 C40 C43 . . 111.2(5) ?
    C42 C40 C43 . . 107.7(5) ?
    C41 C40 C38 . . 108.6(4) ?
    C42 C40 C38 . . 113.0(4) ?
    C43 C40 C38 . . 108.7(4) ?
    C40 C41 H41A . . 109.5 ?
    C40 C41 H41B . . 109.5 ?
    H41A C41 H41B . . 109.5 ?
    C40 C41 H41C . . 109.5 ?
    H41A C41 H41C . . 109.5 ?
    H41B C41 H41C . . 109.5 ?
    C40 C42 H42A . . 109.5 ?
    C40 C42 H42B . . 109.5 ?
    H42A C42 H42B . . 109.5 ?
    C40 C42 H42C . . 109.5 ?
    H42A C42 H42C . . 109.5 ?
    H42B C42 H42C . . 109.5 ?
    C40 C43 H43A . . 109.5 ?
    C40 C43 H43B . . 109.5 ?
    H43A C43 H43B . . 109.5 ?
    C40 C43 H43C . . 109.5 ?
    H43A C43 H43C . . 109.5 ?
    H43B C43 H43C . . 109.5 ?
    C36 C44 C2 . . 108.8(3) ?
    C36 C44 H44A . . 109.9 ?
    C2 C44 H44A . . 109.9 ?
    C36 C44 H44B . . 109.9 ?
    C2 C44 H44B . . 109.9 ?
    H44A C44 H44B . . 108.3 ?
    O1 C45A C46A . . 114.7(8) ?
    O1 C45A H45A . . 108.6 ?
    C46A C45A H45A . . 108.6 ?
    O1 C45A H45B . . 108.6 ?
    C46A C45A H45B . . 108.6 ?
    H45A C45A H45B . . 107.6 ?
    C47A C46A C45A . . 112.6(7) ?
    C47A C46A H46A . . 109.1 ?
    C45A C46A H46A . . 109.1 ?
    C47A C46A H46B . . 109.1 ?
    C45A C46A H46B . . 109.1 ?
    H46A C46A H46B . . 107.8 ?
    C46A C47A C48A . . 117.3(8) ?
    C46A C47A H47A . . 108.0 ?
    C48A C47A H47A . . 108.0 ?
    C46A C47A H47B . . 108.0 ?
    C48A C47A H47B . . 108.0 ?
    H47A C47A H47B . . 107.2 ?
    C47A C48A C49A . . 112.4(7) ?
    C47A C48A H48A . . 109.1 ?
    C49A C48A H48A . . 109.1 ?
    C47A C48A H48B . . 109.1 ?
    C49A C48A H48B . . 109.1 ?
    H48A C48A H48B . . 107.9 ?
    C48A C49A Br1A . . 151.7(6) ?
    C48A C49A H49A . . 98.7 ?
    Br1A C49A H49A . . 98.7 ?
    C48A C49A H49B . . 98.7 ?
    Br1A C49A H49B . . 98.7 ?
    H49A C49A H49B . . 103.9 ?
    O1 C45B C46B . . 101.1(15) ?
    O1 C45B H45C . . 111.6 ?
    C46B C45B H45C . . 111.6 ?
    O1 C45B H45D . . 111.6 ?
    C46B C45B H45D . . 111.6 ?
    H45C C45B H45D . . 109.4 ?
    C47B C46B C45B . . 112.5(7) ?
    C47B C46B H46C . . 109.1 ?
    C45B C46B H46C . . 109.1 ?
    C47B C46B H46D . . 109.1 ?
    C45B C46B H46D . . 109.1 ?
    H46C C46B H46D . . 107.8 ?
    C46B C47B C48B . . 117.3(8) ?
    C46B C47B H47C . . 108.0 ?
    C48B C47B H47C . . 108.0 ?
    C46B C47B H47D . . 108.0 ?
    C48B C47B H47D . . 108.0 ?
    H47C C47B H47D . . 107.2 ?
    C47B C48B C49B . . 112.4(7) ?
    C47B C48B H48C . . 109.1 ?
    C49B C48B H48C . . 109.1 ?
    C47B C48B H48D . . 109.1 ?
    C49B C48B H48D . . 109.1 ?
    H48C C48B H48D . . 107.9 ?
    C48B C49B Br1B . . 151.9(7) ?
    C48B C49B H49C . . 98.6 ?
    Br1B C49B H49C . . 98.6 ?
    C48B C49B H49D . . 98.6 ?
    Br1B C49B H49D . . 98.6 ?
    H49C C49B H49D . . 103.8 ?
    O1 C45C C46C . . 112(2) ?
    O1 C45C H45E . . 109.2 ?
    C46C C45C H45E . . 109.2 ?
    O1 C45C H45F . . 109.2 ?
    C46C C45C H45F . . 109.2 ?
    H45E C45C H45F . . 107.9 ?
    C47C C46C C45C . . 112.6(7) ?
    C47C C46C H46E . . 109.1 ?
    C45C C46C H46E . . 109.1 ?
    C47C C46C H46F . . 109.1 ?
    C45C C46C H46F . . 109.1 ?
    H46E C46C H46F . . 107.8 ?
    C46C C47C C48C . . 117.3(8) ?
    C46C C47C H47E . . 108.0 ?
    C48C C47C H47E . . 108.0 ?
    C46C C47C H47F . . 108.0 ?
    C48C C47C H47F . . 108.0 ?
    H47E C47C H47F . . 107.2 ?
    C47C C48C C49C . . 112.4(7) ?
    C47C C48C H48E . . 109.1 ?
    C49C C48C H48E . . 109.1 ?
    C47C C48C H48F . . 109.1 ?
    C49C C48C H48F . . 109.1 ?
    H48E C48C H48F . . 107.9 ?
    C48C C49C Br1C . . 151.4(7) ?
    C48C C49C H49E . . 98.8 ?
    Br1C C49C H49E . . 98.8 ?
    C48C C49C H49F . . 98.8 ?
    Br1C C49C H49F . . 98.8 ?
    H49E C49C H49F . . 103.9 ?
    C51A C50A O2 . . 116.0(8) ?
    C51A C50A H50A . . 108.3 ?
    O2 C50A H50A . . 108.3 ?
    C51A C50A H50B . . 108.3 ?
    O2 C50A H50B . . 108.3 ?
    H50A C50A H50B . . 107.4 ?
    C52A C51A C50A . . 114.7(10) ?
    C52A C51A H51A . . 108.6 ?
    C50A C51A H51A . . 108.6 ?
    C52A C51A H51B . . 108.6 ?
    C50A C51A H51B . . 108.6 ?
    H51A C51A H51B . . 107.6 ?
    C53A C52A C51A . . 118.1(10) ?
    C53A C52A H52A . . 107.8 ?
    C51A C52A H52A . . 107.8 ?
    C53A C52A H52B . . 107.8 ?
    C51A C52A H52B . . 107.8 ?
    H52A C52A H52B . . 107.1 ?
    C52A C53A C54A . . 113.6(10) ?
    C52A C53A H53A . . 108.8 ?
    C54A C53A H53A . . 108.8 ?
    C52A C53A H53B . . 108.8 ?
    C54A C53A H53B . . 108.8 ?
    H53A C53A H53B . . 107.7 ?
    O3 C54A C53A . . 112.1(9) ?
    O3 C54A H54A . . 109.2 ?
    C53A C54A H54A . . 109.2 ?
    O3 C54A H54B . . 109.2 ?
    C53A C54A H54B . . 109.2 ?
    H54A C54A H54B . . 107.9 ?
    O4 C50B C51B . . 114.8(7) ?
    O4 C50B H50C . . 108.6 ?
    C51B C50B H50C . . 108.6 ?
    O4 C50B H50D . . 108.6 ?
    C51B C50B H50D . . 108.6 ?
    H50C C50B H50D . . 107.5 ?
    C50B C51B C52B . . 115.4(9) ?
    C50B C51B H51C . . 108.4 ?
    C52B C51B H51C . . 108.4 ?
    C50B C51B H51D . . 108.4 ?
    C52B C51B H51D . . 108.4 ?
    H51C C51B H51D . . 107.5 ?
    C51B C52B C53B . . 115.2(10) ?
    C51B C52B H52C . . 108.5 ?
    C53B C52B H52C . . 108.5 ?
    C51B C52B H52D . . 108.5 ?
    C53B C52B H52D . . 108.5 ?
    H52C C52B H52D . . 107.5 ?
    C54B C53B C52B . . 112.7(9) ?
    C54B C53B H53C . . 109.0 ?
    C52B C53B H53C . . 109.0 ?
    C54B C53B H53D . . 109.0 ?
    C52B C53B H53D . . 109.0 ?
    H53C C53B H53D . . 107.8 ?
    O3 C54B C53B . . 103.1(6) ?
    O3 C54B H54C . . 111.1 ?
    C53B C54B H54C . . 111.1 ?
    O3 C54B H54D . . 111.1 ?
    C53B C54B H54D . . 111.1 ?
    H54C C54B H54D . . 109.1 ?
loop_
    _geom_torsion_atom_site_label_1
    _geom_torsion_atom_site_label_2
    _geom_torsion_atom_site_label_3
    _geom_torsion_atom_site_label_4
    _geom_torsion_site_symmetry_1
    _geom_torsion_site_symmetry_2
    _geom_torsion_site_symmetry_3
    _geom_torsion_site_symmetry_4
    _geom_torsion
    _geom_torsion_publ_flag
    C45A O1 C1 C6 . . . . -85.4(10) ?
    C45C O1 C1 C6 . . . . -98.2(11) ?
    C45B O1 C1 C6 . . . . -94.2(10) ?
    C45A O1 C1 C2 . . . . 96.2(10) ?
    C45C O1 C1 C2 . . . . 83.4(11) ?
    C45B O1 C1 C2 . . . . 87.4(10) ?
    O1 C1 C2 C3 . . . . -179.2(3) ?
    C6 C1 C2 C3 . . . . 2.4(5) ?
    O1 C1 C2 C44 . . . . 6.7(5) ?
    C6 C1 C2 C44 . . . . -171.7(3) ?
    C1 C2 C3 C4 . . . . -1.0(5) ?
    C44 C2 C3 C4 . . . . 173.3(3) ?
    C2 C3 C4 C5 . . . . -0.6(5) ?
    C2 C3 C4 C7 . . . . -171.1(3) ?
    C2 C3 C4 C27 . . . . -95.4(3) ?
    C3 C4 C5 C6 . . . . 0.8(5) ?
    C7 C4 C5 C6 . . . . 171.2(3) ?
    C27 C4 C5 C6 . . . . 94.2(3) ?
    O1 C1 C6 C5 . . . . 179.4(3) ?
    C2 C1 C6 C5 . . . . -2.2(5) ?
    O1 C1 C6 C11 . . . . -7.6(5) ?
    C2 C1 C6 C11 . . . . 170.8(3) ?
    C4 C5 C6 C1 . . . . 0.6(5) ?
    C4 C5 C6 C11 . . . . -172.7(3) ?
    C3 C4 C7 C10 . . . . -167.3(4) ?
    C5 C4 C7 C10 . . . . 22.6(5) ?
    C27 C4 C7 C10 . . . . 108.8(4) ?
    C3 C4 C7 C9 . . . . 72.3(5) ?
    C5 C4 C7 C9 . . . . -97.8(5) ?
    C27 C4 C7 C9 . . . . -11.6(4) ?
    C3 C4 C7 C8 . . . . -46.8(5) ?
    C5 C4 C7 C8 . . . . 143.2(4) ?
    C27 C4 C7 C8 . . . . -130.7(4) ?
    C1 C6 C11 C12 . . . . -121.8(4) ?
    C5 C6 C11 C12 . . . . 51.2(4) ?
    C6 C11 C12 C17 . . . . -99.2(4) ?
    C6 C11 C12 C13 . . . . 71.6(4) ?
    C50A O2 C13 C14 . . . . -93.4(8) ?
    C50A O2 C13 C12 . . . . 89.5(8) ?
    C17 C12 C13 O2 . . . . -179.8(3) ?
    C11 C12 C13 O2 . . . . 9.2(5) ?
    C17 C12 C13 C14 . . . . 3.0(5) ?
    C11 C12 C13 C14 . . . . -168.1(3) ?
    O2 C13 C14 C15 . . . . -178.8(3) ?
    C12 C13 C14 C15 . . . . -1.7(5) ?
    O2 C13 C14 C22 . . . . -2.1(6) ?
    C12 C13 C14 C22 . . . . 175.0(3) ?
    C13 C14 C15 C16 . . . . -0.7(6) ?
    C22 C14 C15 C16 . . . . -177.5(4) ?
    C14 C15 C16 C17 . . . . 1.7(6) ?
    C14 C15 C16 C18 . . . . 179.1(4) ?
    C14 C15 C16 C38 . . . . 50.9(3) ?
    C13 C12 C17 C16 . . . . -2.0(5) ?
    C11 C12 C17 C16 . . . . 168.8(3) ?
    C15 C16 C17 C12 . . . . -0.3(5) ?
    C18 C16 C17 C12 . . . . -177.6(3) ?
    C38 C16 C17 C12 . . . . -46.9(3) ?
    C15 C16 C18 C20 . . . . -7.9(8) ?
    C17 C16 C18 C20 . . . . 169.4(7) ?
    C38 C16 C18 C20 . . . . 75.9(7) ?
    C15 C16 C18 C21 . . . . 123.7(7) ?
    C17 C16 C18 C21 . . . . -59.1(7) ?
    C38 C16 C18 C21 . . . . -152.6(6) ?
    C15 C16 C18 C19A . . . . -58.7(8) ?
    C17 C16 C18 C19A . . . . 118.6(8) ?
    C38 C16 C18 C19A . . . . 25.1(8) ?
    C15 C16 C18 C21A . . . . 171.5(7) ?
    C17 C16 C18 C21A . . . . -11.3(8) ?
    C38 C16 C18 C21A . . . . -104.7(7) ?
    C15 C16 C18 C19 . . . . -122.6(6) ?
    C17 C16 C18 C19 . . . . 54.6(6) ?
    C38 C16 C18 C19 . . . . -38.8(6) ?
    C15 C16 C18 C20A . . . . 55.8(7) ?
    C17 C16 C18 C20A . . . . -126.9(6) ?
    C38 C16 C18 C20A . . . . 139.6(5) ?
    C15 C14 C22 C23 . . . . 100.4(5) ?
    C13 C14 C22 C23 . . . . -76.2(6) ?
    C14 C22 C23 C28 . . . . -76.6(6) ?
    C14 C22 C23 C24 . . . . 101.8(5) ?
    C54B O3 C24 C25 . . . . -103.6(6) ?
    C54A O3 C24 C25 . . . . -76.3(7) ?
    C54B O3 C24 C23 . . . . 82.0(6) ?
    C54A O3 C24 C23 . . . . 109.2(7) ?
    C28 C23 C24 C25 . . . . 0.3(5) ?
    C22 C23 C24 C25 . . . . -178.1(3) ?
    C28 C23 C24 O3 . . . . 174.5(3) ?
    C22 C23 C24 O3 . . . . -3.9(5) ?
    O3 C24 C25 C26 . . . . -174.6(3) ?
    C23 C24 C25 C26 . . . . -0.3(5) ?
    O3 C24 C25 C33 . . . . 2.7(5) ?
    C23 C24 C25 C33 . . . . 177.1(3) ?
    C24 C25 C26 C27 . . . . 0.6(5) ?
    C33 C25 C26 C27 . . . . -176.9(3) ?
    C25 C26 C27 C28 . . . . -0.8(6) ?
    C25 C26 C27 C29 . . . . -179.9(4) ?
    C25 C26 C27 C4 . . . . 76.5(3) ?
    C26 C27 C28 C23 . . . . 0.8(6) ?
    C29 C27 C28 C23 . . . . 179.8(4) ?
    C4 C27 C28 C23 . . . . -78.1(3) ?
    C24 C23 C28 C27 . . . . -0.5(5) ?
    C22 C23 C28 C27 . . . . 177.9(3) ?
    C28 C27 C29 C31 . . . . -102.4(5) ?
    C26 C27 C29 C31 . . . . 76.6(6) ?
    C4 C27 C29 C31 . . . . 168.2(4) ?
    C28 C27 C29 C32 . . . . 27.1(7) ?
    C26 C27 C29 C32 . . . . -153.9(5) ?
    C4 C27 C29 C32 . . . . -62.3(5) ?
    C28 C27 C29 C30 . . . . 141.6(5) ?
    C26 C27 C29 C30 . . . . -39.4(6) ?
    C4 C27 C29 C30 . . . . 52.2(4) ?
    C24 C25 C33 C34 . . . . -105.1(4) ?
    C26 C25 C33 C34 . . . . 72.2(4) ?
    C25 C33 C34 C39 . . . . -95.1(4) ?
    C25 C33 C34 C35 . . . . 79.2(4) ?
    C50B O4 C35 C36 . . . . -94.8(6) ?
    C50B O4 C35 C34 . . . . 87.9(6) ?
    C39 C34 C35 O4 . . . . 178.8(3) ?
    C33 C34 C35 O4 . . . . 4.3(5) ?
    C39 C34 C35 C36 . . . . 1.5(5) ?
    C33 C34 C35 C36 . . . . -172.9(3) ?
    O4 C35 C36 C37 . . . . -178.1(3) ?
    C34 C35 C36 C37 . . . . -0.8(5) ?
    O4 C35 C36 C44 . . . . -7.3(5) ?
    C34 C35 C36 C44 . . . . 170.0(3) ?
    C35 C36 C37 C38 . . . . 0.0(5) ?
    C44 C36 C37 C38 . . . . -170.6(3) ?
    C36 C37 C38 C39 . . . . 0.0(5) ?
    C36 C37 C38 C40 . . . . 178.7(3) ?
    C36 C37 C38 C16 . . . . 50.6(3) ?
    C35 C34 C39 C38 . . . . -1.6(6) ?
    C33 C34 C39 C38 . . . . 172.9(4) ?
    C37 C38 C39 C34 . . . . 0.8(6) ?
    C40 C38 C39 C34 . . . . -177.9(4) ?
    C16 C38 C39 C34 . . . . -50.1(3) ?
    C39 C38 C40 C41 . . . . -69.9(6) ?
    C37 C38 C40 C41 . . . . 111.4(5) ?
    C16 C38 C40 C41 . . . . -158.2(4) ?
    C39 C38 C40 C42 . . . . 170.7(4) ?
    C37 C38 C40 C42 . . . . -8.0(6) ?
    C16 C38 C40 C42 . . . . 82.5(5) ?
    C39 C38 C40 C43 . . . . 51.2(6) ?
    C37 C38 C40 C43 . . . . -127.5(5) ?
    C16 C38 C40 C43 . . . . -37.1(5) ?
    C35 C36 C44 C2 . . . . -72.9(4) ?
    C37 C36 C44 C2 . . . . 97.7(4) ?
    C3 C2 C44 C36 . . . . -54.0(4) ?
    C1 C2 C44 C36 . . . . 120.0(4) ?
    C1 O1 C45A C46A . . . . -166.2(10) ?
    O1 C45A C46A C47A . . . . -42.1(18) ?
    C45A C46A C47A C48A . . . . -152.8(11) ?
    C46A C47A C48A C49A . . . . -105.6(14) ?
    C47A C48A C49A Br1A . . . . 5(3) ?
    C1 O1 C45B C46B . . . . -179.1(8) ?
    O1 C45B C46B C47B . . . . 82.1(16) ?
    C45B C46B C47B C48B . . . . -92.4(17) ?
    C46B C47B C48B C49B . . . . -91.6(11) ?
    C47B C48B C49B Br1B . . . . 73(2) ?
    C1 O1 C45C C46C . . . . 163.2(7) ?
    O1 C45C C46C C47C . . . . 73(2) ?
    C45C C46C C47C C48C . . . . -124(2) ?
    C46C C47C C48C C49C . . . . -153.2(13) ?
    C47C C48C C49C Br1C . . . . 20(4) ?
    C13 O2 C50A C51A . . . . 173.6(9) ?
    O2 C50A C51A C52A . . . . -103.6(12) ?
    C50A C51A C52A C53A . . . . 112.0(13) ?
    C51A C52A C53A C54A . . . . -84.5(15) ?
    C24 O3 C54A C53A . . . . 168.3(7) ?
    C52A C53A C54A O3 . . . . 59.5(13) ?
    C35 O4 C50B C51B . . . . -165.0(6) ?
    O4 C50B C51B C52B . . . . 101.3(11) ?
    C50B C51B C52B C53B . . . . -120.5(11) ?
    C51B C52B C53B C54B . . . . 89.8(12) ?
    C24 O3 C54B C53B . . . . -176.2(6) ?
    C52B C53B C54B O3 . . . . -59.1(10) ?
loop_
    _geom_hbond_atom_site_label_D
    _geom_hbond_atom_site_label_H
    _geom_hbond_atom_site_label_A
    _geom_hbond_site_symmetry_A
    _geom_hbond_distance_DH
    _geom_hbond_distance_HA
    _geom_hbond_distance_DA
    _geom_hbond_angle_DHA
    C48A H48A Br1A 2 0.99 2.95 3.612(11) 125.3
    C48B H48D O1 . 0.99 2.57 3.227(16) 124.1
    C51A H51A O4 . 0.99 2.66 3.588(10) 156.8
    C51B H51C O2 . 0.99 2.65 3.597(10) 160.6
    C51B H51D Br1B . 0.99 2.99 3.939(8) 161.7
_shelx_hkl_file
;
   0   0   2 82930.8 1085.02   1 0.23817-0.12967 0.96522-0.96535 0.08047 0.08047
   0   0   3 20.8185 37.9851   1 0.28666-0.12391 0.95304-0.95323 0.12070 0.12070
   0   0   5 167.363 66.1889   1 0.38253-0.11128 0.92077-0.92109 0.20117 0.20118
   0   0   6 1830.43 155.293   1 0.42988-0.10438 0.90051-0.90090 0.24141 0.24141
   0   0   7 8.43516 64.9881   1 0.47682-0.09707 0.87733-0.87779 0.28164 0.28164
   0   0   8 70154.8 1329.34   1 0.52332-0.08932 0.85108-0.85159 0.32188 0.32188
   0   0   9-23.1048 69.4940   1 0.56935-0.08110 0.82152-0.82210 0.36211 0.36211
   0   0  10 38736.7 1002.39   1 0.61487-0.07237 0.78838-0.78903 0.40235 0.40235
   0   0  11 28.2547 71.1693   1 0.65984-0.06309 0.75131-0.75202 0.44258 0.44258
   0   0  12 7740.67 516.767   4 0.95923-0.30856 0.17476-0.17518 0.48272 0.48272
   0   0  13 37.5828 106.912   4 0.97213-0.26724 0.15081-0.15126 0.52295 0.52295
   0   0  14 21842.4 955.950   4 0.98287-0.22375 0.12561-0.12610 0.56318 0.56318
   0   0  15-104.311 124.810   4 0.99117-0.17784 0.09903-0.09955 0.60340 0.60341
   0   0  15-22.0145 63.8007  12 0.97537-0.16161 0.20593-0.20816 0.60396 0.60396
   0   0  16 605.212 221.453   4 0.99672-0.12916 0.07086-0.07142 0.64363 0.64363
   0   0  16 711.186 114.679  12 0.97724-0.10922 0.20868-0.21107 0.64423 0.64422
   0   0  17-49.9378 92.5616  12 0.97626-0.05399 0.21094-0.21348 0.68449 0.68449
   0   0  18 1202.95 151.507  12 0.97197 0.00455 0.21263-0.21531 0.72475 0.72475
   0   0  19 35.9564 72.7359  12 0.96370 0.06707 0.21362-0.21645 0.76502 0.76502
   0   0  20 1452.21 151.048  12 0.95047 0.13455 0.21375-0.21673 0.80528 0.80528
   0   0  21-14.7675 65.4961  12 0.93071 0.20856 0.21275-0.21588 0.84555 0.84554
   0   0  22 709.488 98.9681  12 0.90161 0.29191 0.21012-0.21340 0.88581 0.88581
   0   0  23-27.6758 46.0956  12 0.85699 0.39079 0.20480-0.20823 0.92607 0.92607
   0  -2   0 78059.4 1000.81   4 0.95912-0.95900-0.10438-0.10438 0.84090-0.84081
   0  -2   1 106473. 1388.58   4 0.98880-0.93445 0.10768-0.31647 0.59056-0.51001
   0  -2   1 106778. 1426.61   3-0.38904 0.44342-0.45025 0.24136-0.85558 0.93623
   0   2   2 2928.29 144.699   1-0.71218 0.82065 0.66500-0.45636-0.64691 0.80768
   0   2   3 151473. 2016.67   1-0.51418 0.67690 0.83003-0.62146-0.50699 0.74823
   0   2   4 12870.7 362.059   1-0.33012 0.54709 0.92281-0.71430-0.37005 0.69176
   0   2   5 175.699 65.6268   1-0.17079 0.44201 0.96904-0.76059-0.24763 0.64981
   0   2   6 5371.47 272.918   1-0.03436 0.35983 0.98689-0.77851-0.14035 0.62300
   0   2   7 5406.02 294.233   1 0.08388 0.29584 0.98695-0.77864-0.04562 0.60874
   0   2   8 6672.71 337.511   1 0.18826 0.24571 0.97503-0.76678 0.03937 0.60422
   0   2   9 44720.1 1035.26   1 0.28216 0.20606 0.95428-0.74610 0.11696 0.60711
   0   2  10 49613.0 1149.16   1 0.36804 0.17443 0.92637-0.71825 0.18893 0.61560
   0  -2  10 49751.8 1306.92   4 0.95682-0.41446 0.17875-0.38786 0.47583 0.32881
   0  -2  11 2713.84 305.501   4 0.96673-0.37015 0.16146-0.37061 0.50530 0.37979
   0   2  11 3112.73 279.184   1 0.44769 0.14903 0.89209-0.68403 0.25664 0.62836
   0  -2  12 9167.08 581.232   4 0.97593-0.32513 0.14263-0.35181 0.53623 0.42931
   0   2  12 10501.3 538.982   1 0.52242 0.12855 0.85161-0.64362 0.32110 0.64437
   0  -2  13 12903.5 728.021   4 0.98406-0.27904 0.12231-0.33153 0.56829 0.47770
   0   2  13 13378.0 675.742   4 0.96892-0.26416 0.15726 0.05105 0.51231 0.53351
   0  -2  14 2535.91 339.476   4 0.99079-0.23155 0.10050-0.30974 0.60124 0.52521
   0   2  14 2641.41 317.704   4 0.98177-0.22278 0.12854 0.07973 0.55861 0.56766
   0  -2  15 498.149 106.463  12 0.97724-0.16291 0.20956-0.42108 0.65880 0.54951
   0   2  15 452.738 111.248  12 0.97375-0.16053 0.20457 0.00248 0.58625 0.62128
   0   2  15 600.098 190.314   4 0.99134-0.17813 0.09838 0.10985 0.60435 0.60237
   0  -2  15 415.155 178.830   4 0.99577-0.18230 0.07713-0.28641 0.63489 0.57201
   0  -2  15 316.143 84.8925   9 0.74021 0.07244-0.67273 0.46236 0.50462 0.70139
   0  -2  16 1350.84 148.369  12 0.97540-0.10683 0.21149-0.42316 0.69597 0.59287
   0  -2  16 1213.89 260.726   4 0.99860-0.13091 0.05209-0.26141 0.66910 0.61826
   0   2  16 1421.42 168.238  12 0.97677-0.10931 0.20757-0.00066 0.62711 0.66095
   0  -2  16 1451.99 158.839   9 0.76491 0.10191-0.64226 0.43180 0.55592 0.73047
   0  -2  17 498.711 114.643  12 0.97055-0.04773 0.21291-0.42473 0.73343 0.63593
   0   2  17 495.563 114.363  12 0.97704-0.05532 0.21008-0.00333 0.66798 0.70061
   0   2  18 1444.43 170.554  12 0.97410 0.00187 0.21204-0.00543 0.70885 0.74026
   0  -2  18 1716.99 166.494  12 0.96205 0.01503 0.21370-0.42567 0.77111 0.67878
   0  -2  19-54.6150 74.9125  12 0.94897 0.08236 0.21371-0.42583 0.80896 0.72146
   0   2  19-56.3349 74.0309  12 0.96736 0.06286 0.21334-0.00688 0.74976 0.77989
   0   2  20 1169.92 142.174  12 0.95592 0.12856 0.21382-0.00751 0.79070 0.81947
   0  -2  20 1124.69 127.484  12 0.92990 0.15568 0.21269-0.42496 0.84691 0.76404
   0  -2  21 10.3906 55.7865  12 0.90241 0.23742 0.21021-0.42262 0.88490 0.80657
   0   2  21-44.1274 69.2651  12 0.93837 0.20035 0.21325-0.00709 0.83171 0.85899
   0  -2  22 31.1222 51.6120  12 0.86146 0.33263 0.20538-0.41795 0.92283 0.84918
   0   2  22-23.1031 53.5632  12 0.91228 0.28069 0.21119-0.00518 0.87283 0.89840
   0   2  23 54.8219 50.1175  12 0.87250 0.37472 0.20678-0.00091 0.91414 0.93762
   0  -4   0 10572.7 264.264   4 0.87473-0.87448-0.20876-0.20876 0.91281-0.91263
   0  -4   1 39983.3 701.996   4 0.97957-0.92509-0.06207-0.35548 0.80164-0.72100
   0  -4   1 41355.5 817.370   3-0.36875 0.42311-0.38534-0.03242-0.87304 0.95372
   0  -4   2 453.543 87.2892   4 0.99896-0.89026 0.02937-0.44696 0.69853-0.53744
   0  -4   2 476.047 102.341   3-0.41781 0.52657-0.55401 0.13623-0.81326 0.97457
   0   4   3 10041.5 375.722   1-0.72070 0.88340 0.65573-0.23840-0.65269 0.89376
   0  -4   4 5113.63 269.618   4 0.98673-0.76959 0.11442-0.53208 0.58038-0.25838
   0   4   4 5373.18 280.055   1-0.59827 0.81521 0.77012-0.35285-0.56757 0.88911
   0   4   5 2049.04 186.824   1-0.46768 0.73887 0.85802-0.44081-0.47291 0.87492
   0  -4   5 2124.48 191.717   4 0.98069-0.70932 0.13130-0.54900 0.55427-0.15182
   0  -4   6 844.477 144.370   4 0.97756-0.65197 0.13889-0.55662 0.54223-0.05933
   0   4   6 893.937 129.405   1-0.33596 0.66140 0.92056-0.50341-0.37447 0.85695
   0   4   7 4477.84 290.375   1-0.20758 0.58727 0.96087-0.54379-0.27618 0.83914
   0  -4   7 4605.96 325.048   4 0.97706-0.59725 0.14006-0.55782 0.54037 0.02299
   0  -4   8 148.643 104.950   4 0.97856-0.54453 0.13654-0.55434 0.54599 0.09783
   0   4   8 237.997 86.7499   1-0.08485 0.51879 0.98253-0.56551-0.18030 0.82373
   0   4   9 8422.40 431.518   1 0.03140 0.45679 0.98868-0.57173-0.08786 0.81175
   0  -4   9 7507.30 469.347   4 0.98143-0.49317 0.12942-0.54726 0.55723 0.16704
   0   4  10 189.549 93.9136   1 0.14122 0.40122 0.98181-0.56493 0.00091 0.80346
   0  -4  10 189.627 138.751   4 0.98508-0.44260 0.11941-0.53728 0.57276 0.23197
   0   4  11 1876.55 229.821   1 0.24507 0.35162 0.96365-0.54683 0.08617 0.79866
   0  -4  11 1522.38 252.502   4 0.98901-0.39231 0.10696-0.52487 0.59163 0.29355
   0  -4  12 42.6890 108.929   4 0.99278-0.34186 0.09237-0.51031 0.61313 0.35250
   0  -4  13 1640.73 279.691   4 0.99598-0.29083 0.07581-0.49379 0.63673 0.40935
   0   4  14 3.16152 77.7014  12 0.97123-0.21282 0.20287 0.21362 0.56529 0.56133
   0  -4  14 91.4491 69.9394   9 0.66537 0.09322-0.73847 0.31917 0.36649 0.75936
   0  -4  14 47.3528 157.273   4 0.99821-0.23884 0.05739-0.47540 0.66202 0.46452
   0  -4  15-130.443 123.346   4 0.99907-0.18548 0.03713-0.45517 0.68866 0.51834
   0  -4  15 47.4118 65.8815   9 0.70074 0.11203-0.71135 0.29196 0.42920 0.77704
   0   4  15 46.9742 71.4716  12 0.97540-0.16274 0.20595 0.21039 0.60433 0.60282
   0   4  16 6086.35 320.267  12 0.97723-0.11032 0.20865 0.20755 0.64365 0.64403
   0  -4  16 6035.18 308.350   9 0.73297 0.13396-0.68062 0.26114 0.49026 0.79636
   0   4  17 38.0604 86.7872  12 0.97634-0.05518 0.21088 0.20516 0.68322 0.68499
   0  -4  17-49.1840 68.1232   9 0.76220 0.15890-0.64591 0.22634 0.55009 0.81692
   0   4  18 642.031 123.230  12 0.97223 0.00318 0.21257 0.20333 0.72302 0.72571
   0   4  19 63.3730 65.4617  12 0.96421 0.06546 0.21359 0.20215 0.76305 0.76620
   0   4  20 120.532 71.4758  12 0.95125 0.13267 0.21377 0.20183 0.80333 0.80645
   0   4  21 230.037 78.8432  12 0.93169 0.20648 0.21282 0.20263 0.84389 0.84643
   0   4  22 160.784 62.3145  12 0.90249 0.28993 0.21022 0.20508 0.88481 0.88604
   0   4  23 63.6720 44.5442  12 0.85665 0.39002 0.20475 0.21039 0.92631 0.92506
   0  -6   0 38978.2 695.528   4 0.73064-0.73026-0.31314-0.31314 0.94082-0.94055
   0  -6   1 320.022 102.775   3-0.38276 0.43709-0.42960-0.19704-0.86181 0.94253
   0  -6   2 62.7437 66.1203   4 0.95254-0.84371-0.11543-0.51092 0.85024-0.68906
   0  -6   2 54.3930 77.7995   3-0.41533 0.52407-0.54429-0.08236-0.81808 0.97942
   0  -6   3 8275.27 393.348   3-0.43946 0.60260-0.65096 0.02430-0.75325 0.99521
   0   6   3 7665.68 399.865   1-0.75233 0.91500 0.61924 0.00687-0.67389 0.91480
   0  -6   3 8340.60 358.490   4 0.98265-0.81960-0.05395-0.57243 0.79348-0.55185
   0  -6   4 20477.7 629.883   4 0.99440-0.77712-0.01167-0.61474 0.74785-0.42576
   0   6   4 19340.0 657.221   1-0.66580 0.88271 0.71170-0.08566-0.61505 0.93642
   0   6   5 1921.62 216.761   1-0.56833 0.83949 0.79294-0.16696-0.54616 0.94801
   0  -6   5 2318.46 221.999   4 0.99825-0.72676 0.01647-0.64292 0.71456-0.31202
   0   6   6 59339.2 1323.70   1-0.46289 0.78830 0.86071-0.23480-0.46938 0.95169
   0  -6   6 62601.5 1358.83   4 0.99906-0.67334 0.03426-0.66074 0.69233-0.20934
   0  -6   7 11985.5 568.011   4 0.99896-0.61902 0.04431-0.67083 0.67936-0.11591
   0   6   7 11759.6 540.182   1-0.35242 0.73208 0.91399-0.28814-0.38691 0.94969
   0  -6   8 1936.48 246.313   4 0.99880-0.56463 0.04845-0.67500 0.67392-0.03002
   0   6   8 1908.28 227.201   1-0.23942 0.67333 0.95262-0.32684-0.30075 0.94401
   0  -6   9 78.3076 86.5587   4 0.99882-0.51043 0.04793-0.67452 0.67461 0.04975
   0   6   9 53.7882 91.3752   1-0.12583 0.61399 0.97705-0.35134-0.21252 0.93625
   0  -6  10 913.540 198.589   4 0.99898-0.45637 0.04362-0.67025 0.68025 0.12456
   0   6  10 1073.51 188.729   1-0.01300 0.55542 0.98796-0.36230-0.12336 0.92755
   0  -6  11 449.047 154.875   4 0.99907-0.40224 0.03613-0.66279 0.68993 0.19533
   0  -6  12 377.354 175.520   4 0.99884-0.34779 0.02588-0.65258 0.70292 0.26280
   0   6  13 162.057 70.5132  12 0.97390-0.27030 0.20469 0.42123 0.58777 0.45794
   0  -6  13 168.865 147.418   4 0.99796-0.29269 0.01316-0.63989 0.71861 0.32757
   0  -6  13 69.8695 67.2028   9 0.58990 0.11463-0.78010 0.15187 0.24323 0.80247
   0  -6  13 181.135 83.2286  14 0.59988 0.10705-0.77317 0.14537 0.24945 0.79934
   0  -6  14 713.854 116.511   9 0.63546 0.12324-0.75726 0.12894 0.31615 0.80994
   0  -6  14 598.726 105.097  14 0.58990 0.17136-0.79665 0.16885 0.29637 0.83309
   0   6  14 705.716 113.557  12 0.97654-0.21868 0.20721 0.41856 0.62195 0.50428
   0  -6  14 799.173 238.965   4 0.99610-0.23660-0.00187-0.62490 0.73652 0.39011
   0   6  15 9.75846 73.3551  12 0.97726-0.16515 0.20946 0.41617 0.65708 0.54968
   0  -6  15-6.99923 67.0584   9 0.67715 0.13572-0.73009 0.10168 0.38696 0.81951
   0  -6  15-171.979 99.4784  14 0.57547 0.24012-0.81643 0.18862 0.34434 0.86580
   0  -6  16 1746.14 166.836   9 0.71526 0.15178-0.69833 0.06983 0.45617 0.83068
   0  -6  16 1658.66 161.173  14 0.55557 0.31434-0.83165 0.20383 0.39357 0.89724
   0   6  16 1528.62 157.049  12 0.97565-0.10929 0.21135 0.41413 0.69303 0.59425
   0   6  17-32.1921 76.0986  12 0.97119-0.05058 0.21279 0.41254 0.72970 0.63812
   0  -6  17 47.4172 63.6215   9 0.74992 0.17130-0.66146 0.03287 0.52432 0.84292
   0   6  18 202.726 89.0476  12 0.96317 0.01169 0.21365 0.41153 0.76701 0.68133
   0   6  19 145.815 75.1773  12 0.95061 0.07851 0.21376 0.41128 0.80495 0.72392
   0   6  20 205.043 73.2595  12 0.93190 0.15146 0.21283 0.41205 0.84352 0.76588
   0   6  21 740.111 93.5804  12 0.90421 0.23341 0.21039 0.41434 0.88281 0.80712
   0   6  22 60.7652 44.2517  12 0.86105 0.33081 0.20533 0.41926 0.92312 0.84733
   0  -8   0 11903.9 571.843   3-0.37916 0.37906-0.41801-0.41750-0.86503 0.86515
   0  -8   1 5710.68 390.900   3-0.40418 0.45849-0.50263-0.33288-0.83664 0.91738
   0  -8   2 183.644 115.245   3-0.42579 0.53450-0.58684-0.24868-0.79549 0.95686
   0  -8   3 14828.3 620.466   3-0.44247 0.60559-0.66735-0.16819-0.74058 0.98257
   0  -8   3 15657.6 538.308   4 0.89245-0.72927-0.19135-0.64379 0.90350-0.66177
   0  -8   4 281.016 110.276   4 0.93340-0.71600-0.14352-0.69165 0.87222-0.55004
   0   8   4 171.838 103.060   1-0.66192 0.87881 0.71534 0.11946-0.61235 0.93356
   0  -8   5 1208.01 176.777   4 0.95703-0.68540-0.10800-0.72721 0.84400-0.44137
   0   8   5 954.311 184.701   1-0.58265 0.85378 0.78224 0.05250-0.55643 0.95811
   0   8   6 7997.31 496.203   1-0.49522 0.82061 0.84185-0.00717-0.49314 0.97529
   0  -8   6 8501.36 482.593   4 0.97063-0.64479-0.08249-0.75276 0.82127-0.33818
   0   8   7 2431.58 282.944   1-0.40091 0.78055 0.89262-0.05801-0.42334 0.98596
   0  -8   7 2907.42 307.876   4 0.97838-0.59831-0.06504-0.77024 0.80457-0.24103
   0   8   8 803.509 181.862   1-0.30107 0.73495 0.93341-0.09886-0.34797 0.99106
   0  -8   8 611.647 170.151   4 0.98259-0.54830-0.05412-0.78120 0.79365-0.14965
   0   8   9 93.1396 107.246   1-0.19694 0.68508 0.96338-0.12890-0.26794 0.99150
   0  -8   9 80.7106 102.742   4 0.98456-0.49605-0.04853-0.78682 0.78793-0.06348
   0  -8  10 15674.2 792.529   4 0.98494-0.44220-0.04741-0.78797 0.78677 0.01814
   0  -8  10 14989.1 489.197  14 0.60918-0.06499-0.69078-0.14625 0.12090 0.68588
   0  -8  11 1824.77 178.293  14 0.60895-0.01043-0.71878-0.11825 0.16050 0.72696
   0  -8  11 1901.74 291.135   4 0.98402-0.38706-0.05010-0.78532 0.78954 0.09582
   0  -8  12 2752.32 348.357   4 0.98186-0.33068-0.05611-0.77934 0.79567 0.17014
   0  -8  12 2630.13 213.496  14 0.60629 0.04655-0.74535-0.09169 0.20146 0.76666
   0  -8  13 13.3725 80.5906  14 0.60083 0.10634-0.77009-0.06696 0.24379 0.80501
   0   8  14 2363.34 182.542  12 0.97331-0.21601 0.21229 0.62278 0.71530 0.41054
   0  -8  14 2310.59 201.199  14 0.59208 0.16942-0.79253-0.04452 0.28754 0.84193
   0  -8  14 2530.17 191.189   9 0.63175 0.12707-0.75937-0.07797 0.31005 0.81628
   0  -8  15 308.781 83.9859   9 0.67755 0.13543-0.72980-0.10763 0.38765 0.81906
   0   8  15 221.718 77.2046  12 0.96842-0.15687 0.21322 0.62170 0.74471 0.46166
   0  -8  15 217.314 82.0852  14 0.57935 0.23647-0.81210-0.02495 0.33281 0.87733
   0   8  16 322.906 88.1023  12 0.96071-0.09491 0.21375 0.62102 0.77574 0.51116
   0  -8  16 149.671 76.9083  14 0.56167 0.30847-0.82798-0.00908 0.37987 0.91095
   0  -8  16 236.798 78.5621   9 0.71968 0.14747-0.69410-0.14341 0.46455 0.82254
   0   8  17 107.425 75.2721  12 0.94929-0.02923 0.21372 0.62090 0.80819 0.55924
   0  -8  17 63.8474 60.5544   9 0.75820 0.16312-0.65114-0.18647 0.54159 0.82589
   0  -8  17-20.9524 63.7185  14 0.53744 0.38703-0.83890 0.00183 0.42916 0.94233
   0  -8  18 496.960 112.346  14 0.50363 0.47517-0.84252 0.00545 0.48167 0.97050
   0   8  18 88.4433 68.1464  12 0.93279 0.04152 0.21290 0.62157 0.84197 0.60598
   0   8  19-14.8164 56.6395  12 0.90893 0.11963 0.21087 0.62345 0.87710 0.65139
   0  -8 -20 482.363 78.4095   5-0.76926-0.31734-0.06725-0.76919-0.98791-0.62331
   0   8  20 440.277 68.6794  12 0.87294 0.20987 0.20683 0.62734 0.91378 0.69523
   0  -8 -21 842.389 81.3878   5-0.73754-0.40341-0.13529-0.70112-0.98586-0.70595
   0 -10   0 2053.78 282.401   3-0.40941 0.40929-0.52177-0.52261-0.82852 0.82867
   0 -10   1 8433.35 531.237   3-0.42576 0.48005-0.58672-0.45767-0.79557 0.87633
   0 -10  -1 8079.60 540.550   3-0.39181 0.33728-0.45952-0.58485-0.85256 0.77208
   0  10   1 6932.48 512.916   1-0.78428 0.83838 0.57852 0.46525-0.69487 0.77450
   0  10   2 41.2374 90.3880   1-0.73767 0.84603 0.63659 0.40711-0.66411 0.82421
   0 -10   2 282.220 93.3553   3-0.43948 0.54817-0.65110-0.39331-0.75315 0.91454
   0 -10  -2 194.944 123.366   3-0.37370 0.26476-0.40071-0.64365-0.86946 0.70836
   0  10   3 3993.10 397.643   1-0.68339 0.84599 0.69469 0.34894-0.62721 0.86778
   0  10   4 207.621 117.864   1-0.62130 0.83816 0.75134 0.29223-0.58389 0.90493
   0  10   5 1989.42 285.914   1-0.55153 0.82263 0.80500 0.23851-0.53407 0.93558
   0  10   6 164.731 110.143   1-0.47436 0.79971 0.85421 0.18924-0.47782 0.95981
   0 -10   7 2499.31 198.459  14 0.60526-0.22381-0.64328-0.40298 0.05982 0.50496
   0 -10   7 2807.36 197.221   8-0.49852 0.87872-0.86640-0.17945-0.35515 0.91930
   0 -10  -7 2764.18 185.734   5-0.73317 0.35308-0.14389-0.90219-0.98515 0.42150
   0  10   7 2638.28 331.420   1-0.39024 0.76984 0.89759 0.14579-0.41535 0.97780
   0 -10  -8 2784.41 189.346   5-0.74837 0.31394-0.11326-0.93279-0.98721 0.34298
   0  10   8 3012.86 352.867   1-0.29971 0.73357 0.93388 0.10944-0.34693 0.98986
   0 -10   8 2579.51 207.575  14 0.60781-0.17203-0.66700-0.37926 0.08951 0.55594
   0 -10   8 2996.77 211.712   8-0.42121 0.85570-0.90661-0.13929-0.30047 0.94513
   0 -10  -9 309.111 84.7398   5-0.75947 0.27070-0.08945-0.95657-0.98793 0.26312
   0 -10   9 368.166 102.542  14 0.60919-0.11909-0.69099-0.35528 0.12119 0.60493
   0 -10  10 39.9325 76.3562  14 0.60912-0.06469-0.71486-0.33141 0.15475 0.65204
   0 -10 -10 96.1677 67.8982   5-0.76710 0.22399-0.07226-0.97374-0.98797 0.18259
   0 -10 -11 2044.65 175.892   5-0.77174 0.17428-0.06144-0.98452-0.98780 0.10184
   0 -10  11 1774.05 185.853  14 0.60728-0.00853-0.73825-0.30803 0.19012 0.69735
   0 -10  12 370.576 98.9992  14 0.60330 0.04977-0.76076-0.28552 0.22725 0.74089
   0 -10 -12 251.142 80.2968   5-0.77368 0.12188-0.05682-0.98912-0.98768 0.02114
   0 -10  13 1099.27 148.805  14 0.59676 0.11064-0.78198-0.26431 0.26617 0.78264
   0 -10 -13 981.940 130.328   5-0.77308 0.06694-0.05825-0.98765-0.98772-0.05940
   0 -10 -14 646.891 108.487   5-0.76991 0.00942-0.06575-0.98013-0.98789-0.13980
   0 -10  14 482.900 107.598  14 0.58710 0.17463-0.80141-0.24489 0.30696 0.82253
   0 -10 -15 261.160 77.2576   5-0.76393-0.05089-0.07948-0.96636-0.98800-0.22026
   0 -10  15 180.291 83.7997  14 0.57353 0.24252-0.81839-0.22791 0.34979 0.86036
   0 -10  16 152.277 81.7831  14 0.55489 0.31549-0.83202-0.21429 0.39504 0.89579
   0 -10 -16 205.763 71.9782   5-0.75467-0.11450-0.09991-0.94590-0.98771-0.30114
   0 -10  17 156.610 69.3921  14 0.52917 0.39554-0.84079-0.20552 0.44341 0.92809
   0 -10 -17 99.6133 60.6890   5-0.74121-0.18230-0.12794-0.91784-0.98638-0.38304
   0 -10 -18 11.6502 49.6757   5-0.72190-0.25595-0.16532-0.88043-0.98294-0.46706
   0 -10 -19 198.725 54.8845   5-0.69334-0.33886-0.21576-0.82997-0.97517-0.55540
   0 -12   0 1483.62 268.473   3-0.43463 0.43448-0.62678-0.62647-0.77047 0.77064
   0  12   0 1669.62 272.057   1-0.74645 0.74627 0.62630 0.62630-0.66997 0.66897
   0 -12   1 797.060 201.381   3-0.44407 0.49832-0.67655-0.57672-0.73309 0.81388
   0 -12  -1 797.113 194.159   3-0.42362 0.36907-0.57766-0.67559-0.80071 0.72026
   0  12  -1 1471.42 281.018   1-0.77980 0.72537 0.58449 0.66817-0.69195 0.61048
   0 -12   1 1417.14 158.359   8-0.74672 0.80121-0.66399-0.59069-0.53056 0.61177
   0  12   1 1121.30 246.582   1-0.70734 0.76141 0.67016 0.58237-0.64362 0.72308
   0 -12   2 7007.90 339.969   8-0.71063 0.81941-0.70256-0.55217-0.50506 0.66679
   0 -12  -2 7354.08 575.218   3-0.41175 0.30279-0.53056-0.72267-0.82456 0.66349
   0  12   2 5948.37 526.778   1-0.66208 0.77040 0.71520 0.53727-0.61246 0.77240
   0 -12   2 7459.22 324.641  14 0.60372-0.49366-0.63218-0.62330 0.04642 0.11500
   0 -12  -3 1422.27 258.453   3-0.39985 0.23649-0.48723-0.76599-0.84269 0.60099
   0  12   3 1551.87 262.632   1-0.61035 0.77293 0.76041 0.49200-0.57615 0.81655
   0 -12   3 1455.37 149.315  14 0.60487-0.44048-0.64028-0.61520 0.05617 0.18592
   0 -12   3 1604.01 167.146   8-0.66912 0.83219-0.74229-0.51249-0.47574 0.71797
   0 -12   4 1039.26 134.708  14 0.60624-0.38754-0.65133-0.60416 0.06973 0.25304
   0  12   4 971.333 220.145   1-0.55193 0.76876 0.80471 0.44762-0.53437 0.85524
   0 -12   4 1006.29 136.090   8-0.62188 0.83924-0.78237-0.47245-0.44236 0.76510
   0 -12  -4 1015.33 226.590   3-0.38834 0.17057-0.44792-0.80529-0.85631 0.53399
   0 -12   5 13.3956 83.5257  14 0.60761-0.33458-0.66475-0.59074 0.08662 0.31682
   0 -12  -5 114.444 65.5486   5-0.56281 0.29147-0.39900-0.85640-0.91393 0.51151
   0 -12   5 156.084 83.3014   8-0.56863 0.84029-0.82198-0.43289-0.40472 0.80797
   0 -12   6 105.774 84.7907  14 0.60872-0.28136-0.68004-0.57546 0.10649 0.37762
   0 -12  -6 62.8915 58.4756   5-0.59262 0.26694-0.36229-0.89308-0.93072 0.44772
   0 -12   6 46.2162 79.2574   8-0.50911 0.83506-0.86020-0.39471-0.36264 0.84640
   0 -12   7 13.2909 69.6184   8-0.44304 0.82328-0.89611-0.35884-0.31592 0.88019
   0 -12  -7 63.0860 57.6765   5-0.61688 0.23685-0.33048-0.92486-0.94333 0.37975
   0 -12   7 91.8762 70.4861  14 0.60932-0.22763-0.69674-0.55877 0.12907 0.43572
   0 -12  -8 343.850 92.0304   5-0.63604 0.20167-0.30397-0.95134-0.95253 0.30838
   0 -12   8 465.171 109.668  14 0.60914-0.17313-0.71444-0.54107 0.15414 0.49133
   0 -12   8 371.755 93.6170   8-0.37012 0.80464-0.92870-0.32630-0.26434 0.90911
   0 -12   9 448.956 105.514  14 0.60790-0.11756-0.73275-0.52277 0.18154 0.54459
   0 -12  -9 388.009 90.7174   5-0.65052 0.16181-0.28303-0.97225-0.95899 0.23426
   0 -12 -10 366.306 84.3847   5-0.66067 0.11762-0.26785-0.98740-0.96324 0.15794
   0 -12  10 241.215 95.1915  14 0.60529-0.06063-0.75128-0.50424 0.21118 0.59562
   0 -12  11 1600.31 172.760  14 0.60096-0.00197-0.76965-0.48587 0.24300 0.64448
   0 -12 -11 1780.17 158.542   5-0.66672 0.06932-0.25860-0.99663-0.96566 0.07978
   0 -12  12 300.652 98.7789  14 0.59449 0.05882-0.78743-0.46810 0.27701 0.69115
   0 -12 -12 301.048 83.2101   5-0.66874 0.01701-0.25545-0.99974-0.96645-0.00000
   0 -12  13 53.7050 71.4699  14 0.58533 0.12231-0.80414-0.45140 0.31327 0.73555
   0 -12 -13 25.1839 62.1483   5-0.66663-0.03945-0.25873-0.99644-0.96563-0.08140
   0 -12  14 120.955 63.4930  14 0.57273 0.18923-0.81916-0.43638 0.35199 0.77751
   0 -12 -14 177.479 71.4093   5-0.65995-0.10047-0.26894-0.98619-0.96295-0.16466
   0 -12 -15 218.614 64.2615   5-0.64778-0.16698-0.28705-0.96806-0.95781-0.25038
   0 -12  15 141.205 71.3474  14 0.55558 0.26071-0.83165-0.42390 0.39355 0.81662
   0 -12 -16 29.3561 46.8069   5-0.62828-0.24083-0.31486-0.94021-0.94889-0.33987
   0 -12  16 216.416 74.7245  14 0.53194 0.33867-0.84024-0.41531 0.43875 0.85209
   0 -12 -17-68.3797 46.9610   5-0.59723-0.32622-0.35638-0.89866-0.93320-0.43615
   0 -14   0 22772.6 659.036   8-0.68047 0.68070-0.73187-0.73187-0.48376 0.48458
   0 -14  -1 789.365 126.206   8-0.70681 0.65276-0.70641-0.75729-0.50237 0.42268
   0 -14   1 882.282 139.148   8-0.64951 0.70404-0.75954-0.70425-0.46189 0.54322
   0 -14   2 1099.01 150.541   8-0.61367 0.72249-0.78884-0.67499-0.43655 0.59840
   0 -14  -2 902.573 131.532   8-0.72878 0.62044-0.68367-0.77999-0.51789 0.35770
   0 -14  -3 36.0305 68.0737   8-0.74659 0.58396-0.66413-0.79948-0.53047 0.28977
   0 -14   3-3.44530 66.9923   8-0.57264 0.73575-0.81918-0.64470-0.40755 0.64990
   0 -14   3-8.42182 67.9667  14 0.60860-0.44398-0.72448-0.74025 0.16896 0.07315
   0 -14   4 6573.36 337.521   8-0.52609 0.74348-0.84990-0.61402-0.37464 0.69750
   0 -14   4 7120.54 325.230  14 0.60823-0.38929-0.72916-0.73557 0.17605 0.14674
   0 -14   5 508.213 108.504  14 0.60750-0.33423-0.73639-0.72835 0.18721 0.21625
   0 -14   5 312.937 91.1794   8-0.47364 0.74533-0.88028-0.58369-0.33756 0.74092
   0 -14   6 92.4672 84.8191  14 0.60624-0.27865-0.74565-0.71909 0.20195 0.28218
   0 -14   6 59.9726 69.4890   8-0.41487 0.74085-0.90953-0.55448-0.29599 0.77987
   0 -14   7 944.658 135.232  14 0.60426-0.22234-0.75648-0.70826 0.21992 0.34488
   0 -14   8 218.284 84.7648  14 0.60130-0.16506-0.76847-0.69628 0.24087 0.40461
   0 -14  -8 163.083 63.9071   5-0.47206 0.03775-0.49750-0.96708-0.85556 0.21149
   0 -14   9-86.9756 78.7495  14 0.59707-0.10650-0.78119-0.68357 0.26463 0.46151
   0 -14  -9 88.7015 63.3857   5-0.48626-0.00239-0.48324-0.98130-0.86533 0.14068
   0 -14  10 347.847 84.8398  14 0.59120-0.04631-0.79423-0.67053 0.29114 0.51568
   0 -14 -10 379.148 77.3213   5-0.49470-0.04829-0.47458-0.98993-0.87103 0.06580
   0 -14 -11 64.2961 51.6657   5-0.49692-0.10041-0.47228-0.99220-0.87252-0.01329
   0 -14  11 74.2753 67.9361  14 0.58324 0.01598-0.80713-0.65764 0.32039 0.56710
   0 -14 -11 91.5340 53.5020   8-0.72520 0.12825-0.68747-0.77577-0.51536-0.36941
   0 -14 -12 438.298 69.7918   5-0.49193-0.15974-0.47744-0.98701-0.86917-0.09721
   0 -14  12 253.007 73.3581  14 0.57254 0.08101-0.81934-0.64543 0.35252 0.61564
   0 -14  13-106.737 70.0225  14 0.55817 0.14970-0.83017-0.63460 0.38785 0.66098
   0 -14 -13 140.144 47.8276   5-0.47758-0.22844-0.49200-0.97242-0.85939-0.18757
   0 -14  14 707.430 90.5219  14 0.53861 0.22359-0.83857-0.62621 0.42706 0.70245
   0 -14  15 245.390 60.3595  14 0.51077 0.30575-0.84258-0.62221 0.47172 0.73846
   0 -16   0 139.251 74.8314   8-0.54721 0.54748-0.83643-0.83643-0.38957 0.39052
   0 -16  -1 296.064 82.6491   8-0.57336 0.51934-0.81868-0.85413-0.40806 0.32849
   0 -16   1 334.132 91.2611   8-0.51598 0.57054-0.85609-0.81680-0.36749 0.44894
   0 -16  -2 930.757 125.479   8-0.59458 0.48627-0.80336-0.86940-0.42306 0.26299
   0 -16   2 757.925 112.500   8-0.47941 0.58826-0.87715-0.79579-0.34163 0.50359
   0 -16  -3 68.8495 62.1593   8-0.61093 0.44833-0.79098-0.88174-0.43461 0.19403
   0 -16   3 116.983 66.5546   8-0.43716 0.60030-0.89901-0.77398-0.31175 0.55422
   0 -16  -4-10.6922 59.8002   8-0.62232 0.40543-0.78202-0.89064-0.44267 0.12157
   0 -16   4 99.8697 63.7849   8-0.38876 0.60619-0.92103-0.75200-0.27752 0.60050
   0 -16  -5 244.459 81.1628   8-0.62849 0.35731-0.77706-0.89556-0.44703 0.04542
   0 -16   5 94.3581 55.1367  14 0.58264-0.30914-0.80794-0.86604 0.32237 0.08110
   0 -16  -6 244.018 73.9173   8-0.62890 0.30343-0.77673-0.89585-0.44732-0.03480
   0 -16   6 53.0001 55.9257  14 0.57998-0.25216-0.81134-0.86265 0.33086 0.15328
   0 -16   7 155.001 57.0761  14 0.57562-0.19347-0.81627-0.85772 0.34389 0.22092
   0 -16  -7 303.968 74.4095   8-0.62253 0.24276-0.78186-0.89067-0.44281-0.11981
   0 -16  -8 292.621 64.9058   8-0.60743 0.17338-0.79367-0.87882-0.43214-0.21099
   0 -16   8 78.6233 53.5513  14 0.56932-0.13284-0.82223-0.85177 0.36109 0.28440
   0 -16  -9 183.778 51.6321   8-0.57955 0.09121-0.81430-0.85815-0.41244-0.31120
   0 -16   9 81.5155 52.8717  14 0.56062-0.06981-0.82867-0.84533 0.38232 0.34384
   0 -16  10 140.644 58.3485  14 0.54877-0.00364-0.83494-0.83907 0.40772 0.39911
   0 -16  11 755.222 78.1767  14 0.53245 0.06701-0.84013-0.83388 0.43789 0.44962
   0 -18  -2 65.2737 43.4745   8-0.38036 0.27208-0.92454-0.95733-0.27158 0.11162
   0 -18  -3 230.071 52.3958   8-0.38967 0.22711-0.92064-0.96118-0.27817 0.03770
   0 -18  -4 329.458 56.3021   8-0.38931 0.17245-0.92079-0.96098-0.27791-0.04306
  -1   1  24 109.410 45.4233  12 0.82758 0.41406 0.20079-0.09956 0.94429 0.94769
  -1  -1  23 103.163 54.4806  12 0.85291 0.33504 0.20426-0.31218 0.92892 0.88293
  -1   1  23 129.672 60.5690  12 0.88163 0.30576 0.20788-0.10651 0.90619 0.90527
  -1  -1  22-12.4865 60.0803  12 0.89565 0.23805 0.20948-0.31725 0.89237 0.83894
  -1   1  22 32.2305 57.2441  12 0.91604 0.21711 0.21154-0.11002 0.86782 0.86311
  -1   1  21 628.132 109.505  12 0.93958 0.13932 0.21331-0.11164 0.82937 0.82103
  -1  -1  21 540.484 96.8218  12 0.92452 0.15493 0.21228-0.31989 0.85554 0.79525
  -1   1  20-63.5062 81.3849  12 0.95585 0.06880 0.21382-0.11200 0.79090 0.77897
  -1  -1  20-30.6451 77.1024  12 0.94475 0.08045 0.21356-0.32103 0.81863 0.75163
  -1   1  19-139.832 81.7383  12 0.96675 0.00364 0.21340-0.11142 0.75248 0.73686
  -1  -1  19 44.0861 65.7998  12 0.95887 0.01207 0.21379-0.32111 0.78176 0.70797
  -1  -1  18 1063.32 143.052  12 0.96836-0.05166 0.21322-0.32039 0.74502 0.66419
  -1   1  18 1169.34 154.002  12 0.97346-0.05732 0.21225-0.11012 0.71414 0.69467
  -1   1  17 666.492 118.907  12 0.97673-0.11484 0.21051-0.10824 0.67592 0.65237
  -1  -1  17 751.182 123.957  12 0.97414-0.11170 0.21202-0.31904 0.70848 0.62020
  -1   1  16 2982.68 361.674   4 0.99730-0.18986 0.06631 0.03754 0.64990 0.59684
  -1  -1  16 2822.43 380.572   4 0.99809-0.19052 0.05877-0.16367 0.66016 0.58667
  -1  -1  16 2637.37 200.747  12 0.97689-0.16870 0.21031-0.31718 0.67222 0.57593
  -1   1  16 3033.71 226.115  12 0.97713-0.16949 0.20828-0.10586 0.63787 0.60989
  -1  -1  15 5015.29 474.909   4 0.99461-0.24127 0.08362-0.18849 0.62571 0.54067
  -1   1  15 4966.30 443.491   4 0.99230-0.23908 0.09445 0.00944 0.61011 0.55618
  -1  -1  15 4928.44 261.553   9 0.76243-0.00981-0.64561 0.53978 0.55057 0.61490
  -1   1  15 4729.11 264.483  12 0.97505-0.22167 0.20563-0.10306 0.60002 0.56722
  -1  -1  15 5348.85 273.222  12 0.97709-0.22315 0.20818-0.31490 0.63634 0.53129
  -1  -1  14 3496.93 380.017   4 0.98905-0.28993 0.10684-0.21167 0.59182 0.49411
  -1   1  14 3870.43 379.250   4 0.98454-0.28555 0.12096-0.01703 0.57038 0.51545
  -1  -1  13 2753.70 325.341   4 0.98178-0.33688 0.12851-0.23331 0.55865 0.44682
  -1   1  13 2640.56 307.729   4 0.97439-0.32962 0.14603-0.04206 0.53074 0.47464
  -1   1  12 16622.0 650.527   1 0.61545-0.02443 0.78794-0.68432 0.40286 0.52227
  -1  -1  12 16672.5 753.106   4 0.97315-0.38247 0.14869-0.25345 0.52641 0.39861
  -1   1  12 16475.6 713.427   4 0.96212-0.37157 0.16980-0.06580 0.49121 0.43372
  -1   1  11 121.962 69.7697   1 0.55544-0.01867 0.83085-0.72717 0.34991 0.49474
  -1  -1  11 292.036 122.187   4 0.96351-0.42706 0.16735-0.27208 0.49538 0.34919
  -1   1  10 38134.1 947.613   1 0.49204-0.00952 0.86912-0.76537 0.29477 0.46941
  -1   1   9 134.784 80.4151   1 0.42421 0.00406 0.90310-0.79929 0.23657 0.44715
  -1   1   8 16335.1 502.509   1 0.35032 0.02369 0.93287-0.82899 0.17400 0.42925
  -1  -1   8 16434.8 533.469   1 0.69465-0.32060 0.71920-0.82409 0.47411 0.12930
  -1  -1   7 2887.25 207.645   1 0.68165-0.36186 0.73157-0.83639 0.46230 0.06065
  -1   1   7 3120.84 198.498   1 0.26772 0.05204 0.95811-0.85417 0.10495 0.41782
  -1   1   6 86022.4 1328.81   1 0.17180 0.09372 0.97767-0.87367 0.02588 0.41643
  -1  -1   6 86355.3 1374.33   1 0.67819-0.41265 0.73478-0.83954 0.45916-0.01669
  -1  -1   5 9392.32 306.672   1 0.68955-0.47825 0.72411-0.82881 0.46947-0.10747
  -1   1   5 9107.71 278.102   1 0.05406 0.15721 0.98828-0.88421-0.06966 0.43150
  -1   1   4 431082. 5154.49   1-0.10232 0.25933 0.98041-0.87627-0.19406 0.47543
  -1   1   3 27375.2 455.389   1-0.33125 0.43402 0.92238-0.81818-0.37090 0.57180
  -1   1   2 68386.7 897.022   1-0.67606 0.72458 0.70188-0.59762-0.62215 0.74258
  -1  -1   1 10933.7 208.512   2-0.95084 0.94495 0.14096-0.24540-0.43620 0.47616
  -1  -1   0 83581.4 1020.14   2-0.87353 0.81357 0.43190-0.53635-0.75384 0.71347
   1   1   1 3896.25 134.928   1-0.52106 0.63527 0.82559-0.72128-0.51200 0.63282
   1   1   2 3045.64 136.708   1-0.28587 0.45432 0.93855-0.83430-0.33637 0.53766
   1  -1   2 3132.94 150.232   1 0.64057-0.47209 0.76776-0.87228 0.42528-0.22383
   1  -1   3 231886. 2968.24   1 0.59918-0.37644 0.80028-0.90486 0.38843-0.10650
   1   1   3 229843. 2921.22   1-0.11456 0.33726 0.97873-0.87455-0.20367 0.48543
   1   1   4 295009. 3832.37   1 0.01640 0.26055 0.98866-0.88455-0.09988 0.46210
   1  -1   4 305993. 3899.84   1 0.58650-0.30952 0.80952-0.91417 0.37722-0.01483
   1   1   5 6751.19 282.819   1 0.12287 0.20834 0.98383-0.87978-0.01402 0.45672
   1  -1   5 6444.59 300.068   1 0.59067-0.25943 0.80651-0.91123 0.38090 0.06196
   1  -1   6 6376.77 316.212   1 0.60524-0.21975 0.79575-0.90052 0.39379 0.12954
   1   1   6 6481.52 304.978   1 0.21387 0.17159 0.97034-0.86635 0.06042 0.46275
   1  -1   7 5876.48 322.282   1 0.62652-0.18679 0.77922-0.88406 0.41272 0.19108
   1   1   7 5810.15 306.534   1 0.29458 0.14513 0.95079-0.84687 0.12730 0.47633
   1   1   8 663.661 126.521   1 0.36811 0.12585 0.92635-0.82249 0.18898 0.49512
   1  -1   8 843.939 143.089   1 0.65227-0.15829 0.75788-0.86279 0.43577 0.24850
   1  -1   9 854.397 149.445   1 0.68106-0.13283 0.73212-0.83709 0.46176 0.30298
   1   1   9 819.564 149.956   1 0.43640 0.11181 0.89748-0.79369 0.24697 0.51760
   1   1  10 105.991 82.3020   1 0.50071 0.10174 0.86427-0.76054 0.30227 0.54277
   1   1  11 1720.52 222.468   1 0.56190 0.09480 0.82656-0.72289 0.35558 0.56994
   1   1  12 299.722 107.357   1 0.62053 0.09042 0.78397-0.68037 0.40739 0.59860
   1  -1  12 383.591 159.679   4 0.96152-0.25073 0.17085-0.27569 0.48942 0.51655
   1  -1  13 3248.99 371.819   4 0.97394-0.20893 0.14700-0.25187 0.52916 0.55727
   1   1  13 3273.76 352.010   4 0.96451-0.19962 0.16556-0.06167 0.49841 0.58793
   1  -1  14 718.349 198.197   4 0.98422-0.16498 0.12188-0.22679 0.56896 0.59792
   1   1  14 990.286 237.492   4 0.97835-0.15924 0.13705-0.03319 0.54518 0.62161
   1  -1  14 1017.88 129.420   9 0.74181 0.07659-0.67092 0.56512 0.50784 0.65808
   1   1  14 900.625 128.597  12 0.96743-0.14808 0.20070-0.09830 0.54023 0.62746
   1  -1  14 965.704 123.040  12 0.97282-0.15292 0.20391-0.31080 0.57792 0.59016
   1  -1  15 1283.87 272.335   4 0.99209-0.11863 0.09534-0.20028 0.60881 0.63852
   1  -1  15 1411.08 153.247   9 0.76482 0.10775-0.64238 0.53649 0.55572 0.69058
   1  -1  15 1503.78 157.171  12 0.97644-0.10229 0.20708-0.31412 0.62004 0.62856
   1   1  15 1490.99 274.859   4 0.98896-0.11563 0.10715-0.00333 0.59136 0.65588
   1   1  15 1212.17 148.035  12 0.97352-0.09992 0.20441-0.10216 0.58412 0.66410
   1   1  16 555.525 113.777  12 0.97680-0.04895 0.20761-0.10551 0.62773 0.70102
   1  -1  16 882.799 134.688  12 0.97718-0.04878 0.20975-0.31693 0.66203 0.66711
   1   1  17 555.544 109.471  12 0.97693 0.00517 0.21025-0.10830 0.67113 0.73815
   1  -1  17 523.325 104.140  12 0.97464 0.00801 0.21183-0.31917 0.70391 0.70575
   1   1  18 606.832 116.653  12 0.97343 0.06292 0.21225-0.11045 0.71437 0.77543
   1  -1  18 634.504 116.352  12 0.96821 0.06869 0.21324-0.32073 0.74572 0.74447
   1   1  19-103.401 82.5829  12 0.96558 0.12502 0.21350-0.11184 0.75753 0.81280
   1  -1  19-10.4512 70.5047  12 0.95701 0.13415 0.21382-0.32145 0.78750 0.78321
   1  -1  20 594.801 102.540  12 0.93961 0.20579 0.21332-0.32110 0.82930 0.82195
   1   1  20 598.559 106.512  12 0.95228 0.19257 0.21379-0.11229 0.80066 0.85020
   1   1  21-56.5075 62.8280  12 0.93171 0.26740 0.21282-0.11147 0.84385 0.88753
   1  -1  21-77.3850 67.9899  12 0.91356 0.28610 0.21132-0.31925 0.87116 0.86062
   1  -1  22 108.194 52.8218  12 0.87363 0.38028 0.20691-0.31500 0.91320 0.89910
   1   1  22 80.6534 54.7291  12 0.90034 0.35302 0.20999-0.10878 0.88726 0.92466
   1   1  23 383.993 59.4809  12 0.84951 0.45810 0.20381-0.10275 0.93121 0.96123
  -1   3  24-27.9759 37.3001  12 0.82658 0.41452 0.20065 0.10987 0.94483 0.94677
  -1   3  23 237.296 66.5423  12 0.88186 0.30498 0.20791 0.10275 0.90598 0.90509
  -1  -3  22 60.1300 49.5474  12 0.83714 0.29712 0.20212-0.51918 0.93893 0.79278
  -1   3  22 7.54419 57.1215  12 0.91650 0.21609 0.21159 0.09923 0.86719 0.86335
  -1  -3  21 3.59081 54.1056  12 0.88209 0.19791 0.20794-0.52484 0.90577 0.74541
  -1   3  21 14.1275 72.0524  12 0.94001 0.13833 0.21334 0.09762 0.82851 0.82151
  -1   3  20 29.5725 77.6443  12 0.95617 0.06792 0.21382 0.09729 0.78996 0.77953
  -1  -3  20 27.2496 60.6351  12 0.91269 0.11306 0.21123-0.52799 0.87230 0.69835
  -1   3  19 368.464 96.4993  12 0.96696 0.00288 0.21338 0.09788 0.75156 0.73740
  -1  -3  19 456.337 98.3027  12 0.93453 0.03697 0.21301-0.52962 0.83889 0.65123
  -1  -3  18 62.1008 66.5986  12 0.95028-0.03303 0.21375-0.53020 0.80576 0.60384
  -1   3  18-63.9064 91.1447  12 0.97356-0.05797 0.21222 0.09919 0.71336 0.69507
  -1  -3  17 26.5498 69.9442  12 0.96148-0.09849 0.21372-0.53003 0.77309 0.55597
  -1   3  17-8.70642 84.0535  12 0.97676-0.11542 0.21048 0.10108 0.67538 0.65253
  -1  -3  17 70.4234 66.9031   9 0.77084 0.09023-0.63398 0.31896 0.56885 0.75762
  -1  -3  16-64.6406 63.7141   9 0.74525 0.06165-0.66698 0.35204 0.51478 0.73131
  -1  -3  16-78.2322 148.839   4 0.99900-0.19131 0.03070-0.34437 0.69685 0.55008
  -1   3  16 172.085 78.3714  12 0.97712-0.17004 0.20826 0.10344 0.63767 0.60971
  -1  -3  16-40.3924 66.9696  12 0.96914-0.16040 0.21312-0.52928 0.74107 0.50747
  -1  -3  15 1366.98 142.488   9 0.71707 0.03566-0.69661 0.38176 0.45960 0.70611
  -1  -3  15 1448.85 145.246  12 0.97398-0.21948 0.21208-0.52809 0.70989 0.45812
  -1  -3  15 1094.89 241.838   4 0.99857-0.24510 0.05254-0.36617 0.66850 0.49797
  -1   3  15 1442.28 149.727  12 0.97507-0.22224 0.20565 0.10620 0.60028 0.56657
  -1  -3  14 62.7560 114.496   4 0.99647-0.29722 0.07257-0.38616 0.64126 0.44475
  -1   3  13 84.6935 147.134   4 0.97865-0.33401 0.13632 0.17640 0.54633 0.45896
  -1  -3  13 80.9280 120.795   4 0.99314-0.34811 0.09080-0.40435 0.61541 0.39015
  -1  -3  12 16692.1 794.692   4 0.98895-0.39814 0.10718-0.42070 0.59131 0.33380
  -1   3  12 18344.3 688.972   1 0.41133 0.17966 0.90880-0.59642 0.22561 0.69935
  -1   3  12 18691.5 705.474   4 0.96561-0.37518 0.16355 0.14921 0.50179 0.42304
  -1   3  11 1151.71 165.661   1 0.31822 0.21852 0.94365-0.63120 0.14705 0.69744
  -1  -3  11 997.080 196.500   4 0.98432-0.44774 0.12159-0.43508 0.56940 0.27525
  -1   3  10 14248.3 548.559   1 0.21797 0.26452 0.96952-0.65701 0.06379 0.70023
  -1  -3  10 13045.8 622.824   4 0.97968-0.49732 0.13381-0.44727 0.55031 0.21389
  -1  -3   9 8939.70 480.457   4 0.97555-0.54741 0.14349-0.45690 0.53485 0.14889
  -1   3   9 8879.63 404.240   1 0.10896 0.31927 0.98512-0.67255-0.02531 0.70886
  -1   3   8 97770.9 1624.62   1-0.01061 0.38460 0.98805-0.67541-0.12145 0.72453
  -1  -3   8 93025.7 1779.83   4 0.97250-0.59858 0.15005-0.46344 0.52418 0.07911
  -1  -3   7 5830.39 337.268   4 0.97124-0.65155 0.15264-0.46599 0.51993 0.00291
  -1   3   7 5563.59 285.685   1-0.14258 0.46231 0.97432-0.66161-0.22562 0.74823
  -1   3   6 206258. 2807.30   1-0.28804 0.55352 0.93783-0.62506-0.33803 0.78017
  -1  -3   6 203825. 2939.19   4 0.97259-0.70712 0.14985-0.46316 0.52451-0.08212
  -1   3   5 7886.87 303.250   1-0.44583 0.65707 0.87004-0.55720-0.45677 0.81844
  -1  -3   5 7588.16 328.444   4 0.97737-0.76612 0.13934-0.45262 0.54151-0.17958
  -1   3   4 100689. 1512.54   1-0.60972 0.76671 0.76092-0.44802-0.57570 0.85690
  -1  -3   3 23976.7 536.221   4 0.99600-0.89320 0.07568-0.38889 0.63691-0.43589
  -1   3   3 23564.2 530.894   1-0.76507 0.86781 0.60350-0.29054-0.68231 0.88304
  -1  -3   2 170492. 2220.08   4 0.99667-0.94809 0.00205-0.31522 0.73192-0.61135
  -1  -3   2 167133. 2282.96   3-0.41123 0.45996-0.52859 0.21525-0.82546 0.94624
   1  -3  -1 13577.7 238.815   4 0.83988-0.83386-0.23915-0.07399 0.92619-0.96604
  -1  -3   1 13970.6 320.433   4 0.94724-0.95288-0.12374-0.18939 0.85701-0.81690
  -1  -3   0 59899.1 856.719   4 0.74449-0.80435-0.30508-0.00803 0.94066-0.98100
   1  -3   0 61173.0 857.557   4 0.99896-0.93871 0.02922-0.34240 0.69872-0.65811
   1  -3   1 121099. 1678.18   3-0.39687 0.51128-0.47681 0.16349-0.84655 0.96774
  -1  -3  -1 121356. 1492.42   2-0.93403 0.81998 0.09136-0.40471-0.37343 0.25271
   1  -3   1 121167. 1631.55   4 0.97617-0.86170 0.14208-0.45529 0.53711-0.41605
   1   3   2 52651.8 900.688   1-0.69446 0.86288 0.68356-0.37055-0.63481 0.83593
  -1  -3  -2 47430.2 624.138   2-0.96196 0.79383 0.25079-0.56414-0.56768 0.36664
   1   3   3 75671.8 1183.67   1-0.55244 0.77511 0.80436-0.49141-0.53473 0.81632
  -1  -3  -3 66569.7 856.208   2-0.81495 0.59276 0.47794-0.79132-0.79080 0.50943
   1   3   4 2871.79 195.952   1-0.40904 0.68596 0.88874-0.57586-0.42941 0.79146
   1   3   5 5939.64 295.362   1-0.27196 0.60314 0.94302-0.63020-0.32574 0.76827
   1   3   6 86698.2 1512.55   1-0.14428 0.52971 0.97402-0.66127-0.22696 0.74995
   1   3   7 22929.5 672.939   1-0.02641 0.46608 0.98734-0.67465-0.13403 0.73749
   1   3   8 36356.5 934.202   1 0.08242 0.41151 0.98704-0.67441-0.04680 0.73073
   1   3   9 217.001 95.8595   1 0.18336 0.36482 0.97584-0.66328 0.03535 0.72906
   1  -3   9 217.206 104.257   4 0.95542-0.40717 0.18100-0.49449 0.47190 0.29279
   1  -3  10 19.7455 85.7859   4 0.96453-0.36206 0.16551-0.47903 0.49849 0.34666
   1   3  10-1.06618 64.6222   1 0.27760 0.32482 0.95552-0.64302 0.11316 0.73171
   1  -3  11 8615.00 562.097   4 0.97332-0.31662 0.14833-0.46189 0.52699 0.39861
   1   3  11 9607.40 514.281   1 0.36623 0.29044 0.92706-0.61463 0.18740 0.73794
   1   3  12 15238.5 686.300   1 0.45018 0.26074 0.89087-0.57851 0.25877 0.74704
   1  -3  12 13022.5 727.869   4 0.98137-0.27045 0.12958-0.44317 0.55698 0.44908
   1  -3  13 7512.95 568.960   4 0.98833-0.22319 0.10929-0.42292 0.58814 0.49837
   1   3  13 8242.36 523.604   4 0.96775-0.20300 0.15951 0.15313 0.50855 0.57769
   1   3  14 1839.85 177.052  12 0.96762-0.14883 0.20080 0.11089 0.54136 0.62594
   1  -3  14 1997.61 175.312   7 0.93439-0.11565-0.31735 0.00386 0.50999 0.65563
   1  -3  14 2002.41 164.211  12 0.97726-0.15681 0.20942-0.52560 0.65635 0.51212
   1  -3  14 1798.55 163.331   9 0.69097 0.12755-0.71945 0.40463 0.41148 0.75467
   1  -3  15-57.9235 77.2821   9 0.72266 0.15003-0.69119 0.37628 0.47024 0.77630
   1   3  15-60.5600 79.8847  12 0.97356-0.10052 0.20444 0.10710 0.58453 0.66330
   1  -3  15-27.7977 120.910   4 0.99757-0.12399 0.06397-0.37767 0.65310 0.59432
   1  -3  15-96.8671 74.5125  12 0.97559-0.10088 0.21139-0.52771 0.69377 0.55523
   1  -3  16 2966.55 210.861  12 0.97087-0.04192 0.21285-0.52932 0.73156 0.59796
   1  -3  16 2781.05 213.640   9 0.75153 0.17532-0.65950 0.34450 0.52765 0.79927
   1   3  16 2470.95 211.581  12 0.97679-0.04950 0.20760 0.10379 0.62759 0.70078
   1   3  17 278.477 96.8701  12 0.97695 0.00460 0.21022 0.10102 0.67057 0.73832
   1  -3  17 332.471 98.9214   9 0.77763 0.20339-0.62394 0.30885 0.58405 0.82326
   1  -3  17 387.318 91.7649  12 0.96245 0.02076 0.21368-0.53031 0.76967 0.64038
   1   3  18 1402.74 165.540  12 0.97353 0.06226 0.21222 0.09887 0.71353 0.77589
   1  -3  18 1539.48 150.868  12 0.94935 0.08811 0.21372-0.53050 0.80803 0.68255
   1  -3  19 31.6905 62.8333  12 0.93007 0.16164 0.21270-0.52963 0.84662 0.72448
   1   3  19-10.3563 73.5844  12 0.96582 0.12423 0.21348 0.09746 0.75653 0.81341
   1  -3  20 20.6787 56.3408  12 0.90196 0.24400 0.21016-0.52723 0.88541 0.76622
   1   3  20 69.7170 74.3135  12 0.95267 0.19163 0.21380 0.09700 0.79964 0.85083
   1   3  21 135.830 64.0098  12 0.93221 0.26634 0.21286 0.09779 0.84298 0.88802
   1   3  22-46.6123 51.1830  12 0.90080 0.35201 0.21004 0.10046 0.88674 0.92479
   1   3  23 243.523 50.7063  12 0.84916 0.45789 0.20376 0.10658 0.93144 0.96062
  -1   5  23 294.087 55.7344  12 0.85205 0.33424 0.20415 0.31580 0.92951 0.88118
  -1   5  22 40.1065 51.4118  12 0.89676 0.23528 0.20961 0.31050 0.89119 0.83897
  -1   5  21 482.506 99.9641  12 0.92594 0.15185 0.21239 0.30786 0.85333 0.79630
  -1   5  20 892.962 130.080  12 0.94599 0.07755 0.21361 0.30678 0.81588 0.75322
  -1   5  19-57.0076 79.3525  12 0.95978 0.00950 0.21377 0.30677 0.77884 0.70973
  -1   5  18 2117.91 193.988  12 0.96891-0.05388 0.21315 0.30754 0.74225 0.66579
  -1   5  17-27.9160 80.3090  12 0.97440-0.11362 0.21193 0.30892 0.70616 0.62135
  -1  -5  17-50.0045 65.5843   9 0.75012 0.11106-0.66122 0.13717 0.52473 0.80197
  -1  -5  16 280.861 92.0234   9 0.71817 0.08884-0.69557 0.17161 0.46167 0.78465
  -1   5  16 236.408 89.7989  12 0.97695-0.17042 0.21023 0.31077 0.67066 0.57633
  -1   5  15 7276.78 330.031  12 0.97707-0.22480 0.20815 0.31300 0.63583 0.53063
  -1  -5  15 7133.97 588.350   4 0.99700-0.24340 0.00448-0.52686 0.72904 0.43753
  -1  -5  15 6899.68 316.519   9 0.68298 0.06986-0.72571 0.20184 0.39723 0.76871
  -1  -5  15 7504.44 329.513  14 0.57228 0.18305-0.81958 0.29646 0.35321 0.81642
  -1   5  14 382.649 95.6155  12 0.97520-0.27717 0.20577 0.31553 0.60180 0.48413
  -1  -5  14 287.295 80.5146  14 0.58709 0.11392-0.80142 0.27830 0.30698 0.78198
  -1  -5  14 502.211 159.039   4 0.99860-0.29922 0.02135-0.54370 0.70856 0.37755
  -1  -5  14 498.359 101.742   9 0.64437 0.05430-0.75201 0.22824 0.33092 0.75463
  -1  -5  13 102.892 140.271   4 0.99907-0.35392 0.03609-0.55840 0.68999 0.31566
  -1  -5  12 2135.71 299.634   4 0.99879-0.40786 0.04857-0.57085 0.67377 0.25143
  -1  -5  11 5414.52 451.274   4 0.99811-0.46140 0.05857-0.58082 0.66043 0.18432
  -1   5  11 6092.14 395.832   1 0.12272 0.41398 0.98384-0.46263-0.01414 0.85846
  -1  -5  10 1097.88 209.101   4 0.99737-0.51488 0.06578-0.58799 0.65063 0.11366
  -1   5  10 1196.56 177.048   1 0.00668 0.47578 0.98853-0.46725-0.10765 0.87150
  -1   5   9 3044.66 264.895   1-0.11371 0.54192 0.97885-0.45751-0.20301 0.88639
  -1  -5   9 3121.78 312.875   4 0.99688-0.56861 0.06969-0.59186 0.64525 0.03859
  -1  -5   8 6784.62 422.983   4 0.99689-0.62285 0.06959-0.59173 0.64538-0.04200
  -1   5   8 6764.28 373.269   1-0.23772 0.61168 0.95309-0.43169-0.29945 0.90236
  -1  -5   7 6808.88 403.125   4 0.99752-0.67770 0.06446-0.58656 0.65244-0.12951
  -1   5   7 6989.05 371.347   1-0.36372 0.68342 0.90928-0.38781-0.39543 0.91787
  -1  -5   6 61410.9 1283.88   4 0.99855-0.73296 0.05276-0.57483 0.66821-0.22573
  -1   5   6 60926.5 1232.00   1-0.48888 0.75434 0.84568-0.32414-0.48849 0.93046
  -1   5   5 1680.52 179.981   1-0.60904 0.82025 0.76147-0.23987-0.57522 0.93672
  -1  -5   5 2075.56 196.961   4 0.99903-0.78766 0.03226-0.55430 0.69487-0.33285
  -1   5   4 8703.94 386.522   1-0.71895 0.87590 0.65766-0.13600-0.65150 0.93253
  -1  -5   4 9243.14 378.590   4 0.99633-0.83917-0.00035-0.52165 0.73475-0.45318
  -1  -5   3 1818.82 161.615   4 0.98412-0.88119-0.04981-0.47216 0.78924-0.58813
  -1  -5   3 1938.31 184.114   3-0.43177 0.53488-0.61332 0.09109-0.77935 0.98078
  -1  -5   2 8578.08 372.990   3-0.40079 0.44949-0.49051-0.03171-0.84144 0.96224
   1  -5  -1 28961.7 484.062   4 0.70292-0.69677-0.32839-0.19351 0.94002-0.97977
  -1  -5   1 28154.9 727.444   3-0.36010 0.35440-0.35907-0.16314-0.87838 0.91856
  -1  -5   1 28561.3 580.146   4 0.86051-0.86602-0.22172-0.30018 0.91898-0.87878
   1  -5   0 5881.41 209.221   4 0.92186-0.86148-0.15836-0.36357 0.88278-0.84208
  -1  -5   0 5869.96 209.287   4 0.67603-0.73577-0.34216-0.17970 0.93792-0.97817
   1  -5   1 13419.5 452.934   3-0.39007 0.50446-0.45367-0.06852-0.85448 0.97569
   1  -5   1 13246.8 374.982   4 0.98643-0.87183-0.04285-0.47912 0.78201-0.66086
   1   5   2 35148.3 851.443   1-0.76738 0.93577 0.60059-0.07881-0.68383 0.88478
   1  -5   2 36147.4 796.036   3-0.42774 0.59653-0.59528 0.07307-0.79054 0.99238
   1   5   3 31714.4 812.708   1-0.67441 0.89706 0.70347-0.18176-0.62101 0.90243
   1  -5   3 32260.4 756.072   4 0.99651-0.77347 0.07232-0.59436 0.64161-0.35954
   1  -5   4 13364.2 489.060   4 0.99139-0.71413 0.09817-0.62025 0.60466-0.24214
   1   5   4 13022.1 498.855   1-0.57024 0.84714 0.79153-0.26988-0.54754 0.90943
   1   5   5 34486.5 887.871   1-0.45914 0.79029 0.86280-0.34122-0.46661 0.90897
   1  -5   5 34837.6 890.157   4 0.98736-0.65588 0.11244-0.63455 0.58339-0.14041
   1  -5   6 2477.50 241.988   4 0.98530-0.59959 0.11875-0.64090 0.57377-0.05034
   1   5   6 2639.60 243.844   1-0.34490 0.73029 0.91703-0.39551-0.38123 0.90406
   1  -5   7 7527.94 442.272   4 0.98511-0.54517 0.11933-0.64151 0.57288 0.03100
   1   5   7 7258.11 407.827   1-0.23036 0.67001 0.95508-0.43363-0.29378 0.89708
   1   5   8 109.833 94.4184   1-0.11747 0.61137 0.97831-0.45692-0.20596 0.88973
   1  -5   8 115.455 102.566   4 0.98636-0.49221 0.11558-0.63779 0.57862 0.10571
   1   5   9 630.350 145.975   1-0.00735 0.55549 0.98816-0.46684-0.11885 0.88309
   1  -5   9 728.672 175.183   4 0.98859-0.44021 0.10840-0.63065 0.58948 0.17531
   1  -5  10 13922.3 716.580   4 0.99134-0.38874 0.09839-0.62068 0.60434 0.24090
   1   5  10 15266.5 668.162   1 0.09947 0.50292 0.98589-0.46463-0.03300 0.87771
   1   5  11 3403.83 330.893   1 0.20288 0.45377 0.97244-0.45124 0.05137 0.87381
   1  -5  11 3266.45 365.373   4 0.99416-0.33733 0.08596-0.60828 0.62237 0.30333
   1  -5  12 525.030 189.779   4 0.99665-0.28560 0.07135-0.59370 0.64295 0.36320
   1  -5  13-79.6850 68.5927   9 0.61039 0.15407-0.77061 0.24686 0.27552 0.81049
   1  -5  13 75.5629 111.052   4 0.99842-0.23315 0.05473-0.57712 0.66559 0.42102
   1   5  13 93.4600 80.3680  12 0.96731-0.20332 0.20063 0.32049 0.53952 0.54687
   1  -5  13 84.2654 78.9991   7 0.92730-0.16272-0.32035-0.20260 0.48178 0.60335
   1  -5  14 139.482 79.2922   9 0.65281 0.16581-0.74678 0.22293 0.34509 0.82130
   1  -5  14-16.0540 140.165   4 0.99907-0.17958 0.03616-0.55859 0.68990 0.47716
   1   5  14 23.9464 81.4008  12 0.97301-0.15477 0.20404 0.31693 0.57957 0.58735
   1  -5  15 815.714 122.982   9 0.69162 0.18117-0.71892 0.19499 0.41266 0.83412
   1   5  15 715.906 118.559  12 0.97643-0.10394 0.20707 0.31375 0.61993 0.62751
   1   5  16 34.3372 79.3955  12 0.97721-0.05047 0.20966 0.31101 0.66058 0.66739
   1  -5  16 181.963 76.8077   9 0.72705 0.19992-0.68678 0.16276 0.47871 0.84845
   1  -5  17 207.642 77.5632   9 0.75920 0.22194-0.64986 0.12575 0.54369 0.86385
   1   5  17 86.6645 77.2835  12 0.97489 0.00611 0.21173 0.30880 0.70152 0.70698
   1   5  18-2.51381 75.5991  12 0.96881 0.06643 0.21317 0.30721 0.74276 0.74626
   1   5  19 34.6780 63.8789  12 0.95804 0.13145 0.21381 0.30642 0.78436 0.78519
   1   5  20 84.4091 66.4189  12 0.94106 0.20269 0.21339 0.30669 0.82641 0.82368
   1   5  21 15.0298 56.3403  12 0.91512 0.28287 0.21146 0.30847 0.86907 0.86155
   1   5  22 169.423 53.3446  12 0.87414 0.37811 0.20698 0.31281 0.91277 0.89837
  -1   7  22 48.9015 41.7595  12 0.83285 0.29864 0.20153 0.52786 0.94140 0.78837
   1  -7 -22-30.7706 40.2491   5-0.76082-0.37445-0.08645-0.64532-0.98796-0.74396
  -1   7  21 233.648 64.6710  12 0.88322 0.19401 0.20807 0.52147 0.90473 0.74451
  -1   7  20-74.8164 64.3043  12 0.91505 0.10793 0.21145 0.51823 0.86917 0.69955
  -1   7  19 63.9974 69.7087  12 0.93691 0.03182 0.21316 0.51668 0.83451 0.65368
  -1   7  18 162.240 72.2912  12 0.95225-0.03777 0.21379 0.51620 0.80075 0.60691
  -1  -7  18 310.913 95.1754  14 0.51347 0.40508-0.84250 0.11012 0.46782 0.94385
  -1   7  17 959.267 130.171  12 0.96292-0.10269 0.21366 0.51647 0.76795 0.55918
  -1  -7  17 873.205 127.013  14 0.54307 0.32116-0.83715 0.10478 0.41882 0.91217
  -1  -7  17 892.671 124.593   9 0.74646 0.11483-0.66556-0.06750 0.51725 0.80969
  -1  -7  16 261.230 74.8868   9 0.70980 0.09732-0.70336-0.02961 0.44594 0.80061
  -1  -7  16 48.3492 71.2504  14 0.56502 0.24488-0.82564 0.09327 0.37189 0.87843
  -1   7  16 187.855 86.1650  12 0.97005-0.16408 0.21299 0.51730 0.73624 0.51036
  -1  -7  15 2364.16 183.751   9 0.66956 0.08339-0.73556 0.00268 0.37371 0.79246
  -1   7  15 2103.12 177.196  12 0.97444-0.22272 0.21191 0.51852 0.70577 0.46030
  -1  -7  15 1805.98 174.513  14 0.58136 0.17422-0.80962 0.07726 0.32653 0.84312
  -1  -7  14 1977.46 168.581   9 0.62556 0.07322-0.76278 0.02998 0.29994 0.78584
  -1   7  14 1561.77 148.808  12 0.97669-0.27922 0.21055 0.52003 0.67677 0.40877
  -1  -7  14 1668.48 173.614  14 0.59326 0.10799-0.79011 0.05775 0.28248 0.80650
  -1   7  13 2904.35 195.918  12 0.97728-0.33406 0.20901 0.52172 0.64954 0.35548
  -1  -7  13 2553.90 207.110  14 0.60150 0.04542-0.76777 0.03542 0.23961 0.76869
  -1  -7  13 2859.42 375.858   4 0.98907-0.34378-0.03408-0.69699 0.77269 0.23305
  -1  -7  12 4485.92 441.767   4 0.99136-0.40030-0.02545-0.70559 0.76330 0.16199
  -1  -7  12 4205.16 256.047  14 0.60662-0.01403-0.74313 0.01078 0.19788 0.72974
  -1  -7  11 11934.7 698.049   4 0.99270-0.45586-0.01977-0.71123 0.75700 0.08783
  -1  -7  10 68.9737 116.927   4 0.99321-0.51060-0.01745-0.71352 0.75439 0.00999
  -1   7  10-4.32731 80.0965   1-0.11248 0.59491 0.97903-0.24899-0.20205 0.96573
  -1   7   9 477.451 134.895   1-0.22691 0.65509 0.95600-0.22589-0.29112 0.97433
  -1  -7   9 440.978 123.131   4 0.99287-0.56448-0.01901-0.71192 0.75615-0.07222
  -1   7   8 261.936 120.070   1-0.33898 0.71291 0.91938-0.18921-0.37675 0.97950
  -1  -7   8 208.440 115.965   4 0.99142-0.61725-0.02521-0.70569 0.76303-0.15956
  -1   7   7 46406.1 1198.03   1-0.44699 0.76667 0.86942-0.13918-0.45763 0.97990
  -1  -7   7 47830.2 1229.95   4 0.98821-0.66826-0.03705-0.69382 0.77587-0.25285
  -1  -7   6 18350.4 678.814   4 0.98195-0.71622-0.05588-0.67495 0.79543-0.35287
  -1   7   6 17050.1 667.056   1-0.54891 0.81434 0.80683-0.07653-0.53218 0.97399
  -1   7   5 1823.11 218.379   1-0.64253 0.85371 0.73301-0.00264-0.59882 0.96015
  -1  -7   5 1732.60 204.926   4 0.97016-0.75866-0.08347-0.64732 0.82218-0.46007
  -1   7   4 2553.03 251.963   1-0.72578 0.88271 0.65010 0.08033-0.65612 0.93698
  -1  -7   4 2840.80 231.293   4 0.94836-0.79108-0.12203-0.60873 0.85564-0.57398
  -1  -7   3 135.935 76.8736   3-0.43244 0.53553-0.61644-0.11466-0.77733 0.97879
  -1  -7   3 45.6500 59.4378   4 0.90856-0.80550-0.17402-0.55671 0.89310-0.69189
  -1  -7   2 551.122 127.415   3-0.41030 0.45898-0.52511-0.20598-0.82703 0.94787
  -1  -7   2 446.253 85.6596   4 0.83722-0.78838-0.24130-0.48939 0.92699-0.80624
  -1  -7   1 5121.80 345.647   3-0.38343 0.37771-0.43178-0.29931-0.86119 0.90140
   1  -7   0 33.7642 77.6164   3-0.37309 0.43304-0.39880-0.33226-0.86992 0.91054
   1  -7   1 6822.20 282.450   4 0.87952-0.76479-0.20421-0.52652 0.91049-0.78924
   1  -7   1 6431.57 371.714   3-0.40418 0.51854-0.50261-0.22845-0.83664 0.95789
   1  -7   2 5289.57 335.569   3-0.42957 0.59834-0.60335-0.12773-0.78564 0.98750
   1  -7   2 5441.44 286.054   4 0.94475-0.77581-0.12749-0.60327 0.85999-0.65829
   1   7   2 5029.93 352.498   1-0.76246 0.93083 0.60678 0.12377-0.68059 0.88138
   1  -7   3 40910.1 928.902   4 0.97511-0.75193-0.07277-0.65803 0.81208-0.52992
   1   7   3 36611.9 1028.82   1-0.69143 0.91405 0.68664 0.04384-0.63274 0.91399
   1  -7   4 23754.4 718.895   4 0.98888-0.71148-0.03474-0.69609 0.77341-0.41080
   1   7   4 20838.0 763.279   1-0.61057 0.88744 0.76023-0.02981-0.57630 0.93802
   1   7   5 4236.32 338.322   1-0.52140 0.85252 0.82537-0.09502-0.51225 0.95444
   1  -7   5 4952.37 336.607   4 0.99488-0.66326-0.00912-0.72174 0.74493-0.30187
   1   7   6 6559.54 431.391   1-0.42568 0.81105 0.88052-0.15023-0.44181 0.96447
   1  -7   6 7184.95 439.513   4 0.99733-0.61150 0.00722-0.73812 0.72576-0.20224
   1  -7   7 32413.5 1023.34   4 0.99825-0.55819 0.01649-0.74743 0.71454-0.11057
   1   7   7 30614.5 991.824   1-0.32516 0.76478 0.92469-0.19447-0.36628 0.96942
   1  -7   8 882.020 191.538   4 0.99853-0.50425 0.02022-0.75119 0.70996-0.02553
   1   7   8 746.493 177.300   1-0.22144 0.71530 0.95742-0.22727-0.28689 0.97049
   1   7   9 3029.56 316.301   1-0.11581 0.66392 0.97855-0.24846-0.20466 0.96873
   1  -7   9 2976.21 334.468   4 0.99848-0.44997 0.01949-0.75050 0.71086 0.05402
   1  -7  10 4712.30 435.397   4 0.99813-0.39541 0.01506-0.74610 0.71629 0.12905
   1   7  10 4666.99 392.736   1-0.00925 0.61162 0.98810-0.25807-0.12036 0.96491
   1  -7  11 342.568 146.885   4 0.99736-0.34041 0.00747-0.73855 0.72546 0.20033
   1  -7  11 350.508 97.1059  14 0.60908 0.04945-0.71596-0.01652 0.15636 0.77158
   1  -7  12 3101.61 383.558   4 0.99594-0.28476-0.00291-0.72820 0.73774 0.26850
   1   7  12 3087.52 198.581  12 0.97372-0.26454 0.20456 0.52600 0.58603 0.41944
   1  -7  12 3103.84 218.820  14 0.60626 0.10660-0.74556 0.01307 0.20180 0.80681
   1  -7  13 953.131 126.031   9 0.58863 0.17593-0.78065 0.04788 0.24126 0.84497
   1   7  13 1008.00 128.068  12 0.97641-0.21297 0.20704 0.52337 0.61950 0.46650
   1  -7  13 969.055 136.611  14 0.60006 0.16712-0.77261 0.04012 0.24842 0.84087
   1  -7  14 547.056 105.531  14 0.58991 0.23160-0.79663 0.06414 0.29632 0.87363
   1  -7  14 661.497 110.854   9 0.63625 0.18249-0.75681 0.02395 0.31745 0.84917
   1   7  14 744.022 114.360  12 0.97728-0.15960 0.20929 0.52097 0.65419 0.51234
   1   7  15 11.8880 65.6389  12 0.97589-0.10395 0.21121 0.51891 0.68994 0.55712
   1  -7  15-59.1697 83.4920  14 0.57499 0.30084-0.81693 0.08443 0.34571 0.90492
   1  -7  15 11.6798 62.7030   9 0.68007 0.19283-0.72791-0.00504 0.39209 0.85492
   1  -7  16 75.1008 73.8946  14 0.55400 0.37616-0.83248 0.09998 0.39694 0.93436
   1   7  16 167.088 79.0556  12 0.97168-0.04549 0.21269 0.51727 0.72663 0.60096
   1  -7  16 257.595 82.7336   9 0.72030 0.20678-0.69350-0.03954 0.46573 0.86166
   1   7  17 1138.72 136.483  12 0.96391 0.01652 0.21361 0.51621 0.76420 0.64392
   1  -7  17 1075.67 126.984   9 0.75698 0.22427-0.65271-0.08043 0.53902 0.86876
   1   7  18-45.1314 65.1285  12 0.95152 0.08317 0.21378 0.51589 0.80264 0.68601
   1   7  19 415.748 83.7471  12 0.93276 0.15618 0.21289 0.51662 0.84202 0.72715
   1   7  20 122.037 60.5297  12 0.90440 0.23879 0.21041 0.51896 0.88258 0.76712
   1   7  21 24.7564 40.6750  12 0.85848 0.33896 0.20499 0.52423 0.92500 0.80522
  -1  -7 -21 31.4919 43.7932   5-0.76773-0.43329-0.07081-0.66095-0.98796-0.74438
   1  -9 -21 337.237 53.4689   5-0.69685-0.38401-0.20982-0.73124-0.97628-0.67499
   1  -9 -20 112.091 52.2997   5-0.73389-0.29263-0.14247-0.79862-0.98527-0.58542
   1  -9 -19 177.558 65.9665   5-0.75780-0.21439-0.09312-0.84799-0.98787-0.50225
   1  -9 -18 241.670 71.0870   5-0.77443-0.14341-0.05503-0.88611-0.98762-0.42192
  -1  -9  18 603.262 100.902  14 0.51399 0.40480-0.84247-0.09915 0.46707 0.94461
  -1  -9  17 196.223 87.9848  14 0.54307 0.32139-0.83715-0.10447 0.41881 0.91220
  -1  -9  16 468.507 100.413  14 0.56441 0.24573-0.82609-0.11553 0.37338 0.87695
  -1  -9  15 1325.72 155.888  14 0.58023 0.17558-0.81104-0.13057 0.33011 0.83955
  -1  -9  14 415.151 112.491  14 0.59181 0.10967-0.79305-0.14855 0.28864 0.80035
  -1  -9  13 4617.30 286.462  14 0.59999 0.04716-0.77283-0.16877 0.24881 0.75950
  -1  -9  12 1148.37 153.422  14 0.60536-0.01253-0.75090-0.19069 0.21055 0.71709
  -1  -9  11 1908.05 182.067  14 0.60836-0.06985-0.72771-0.21388 0.17384 0.67313
  -1  -9  11 1812.69 287.345   4 0.95416-0.41720-0.11279-0.82697 0.84804-0.00312
  -1  -9  10 2529.12 330.271   4 0.95287-0.47012-0.11491-0.82482 0.84981-0.08534
  -1  -9  10 2543.19 204.862  14 0.60935-0.12517-0.70366-0.23793 0.13872 0.62758
  -1  -9   9 7595.07 343.982  14 0.60867-0.17881-0.67910-0.26247 0.10526 0.58036
  -1  -9   9 8476.67 554.978   4 0.94880-0.52028-0.12134-0.81835 0.85508-0.17106
  -1   9   9 7608.08 513.761   1-0.26022 0.68837 0.94662-0.00775-0.31674 0.99979
  -1   9   8 3595.11 368.484   1-0.36090 0.73480 0.91047 0.02847-0.39330 0.99588
  -1  -9   8 1167.36 206.798   4 0.94115-0.56685-0.13276-0.80690 0.86411-0.26054
  -1  -9   7 4870.16 387.698   4 0.92847-0.60840-0.15002-0.78961 0.87694-0.35382
  -1   9   7 5006.34 412.396   1-0.45538 0.77503 0.86487 0.07413-0.46383 0.98594
  -1   9   6 2657.19 308.491   1-0.54272 0.80812 0.81112 0.12795-0.52771 0.96935
  -1   9   5-6.05291 100.890   1-0.62201 0.83316 0.75075 0.18839-0.58439 0.94555
  -1   9   4 588.342 158.512   1-0.69253 0.84943 0.68552 0.25367-0.63349 0.91419
  -1  -9   3 1783.80 247.733   3-0.44063 0.54369-0.65722-0.28276-0.74851 0.95000
  -1   9   3 1809.99 259.041   1-0.75386 0.85651 0.61739 0.32187-0.67490 0.87513
  -1  -9   2 1751.37 234.454   3-0.42604 0.47470-0.58792-0.35205-0.79487 0.91574
   1  -9  -2 1761.37 241.533   3-0.35736 0.30848-0.35091-0.58900-0.87985 0.75925
  -1  -9   1 2789.54 300.074   3-0.40811 0.40236-0.51697-0.42299-0.83062 0.87086
   1  -9  -1 2603.44 286.785   3-0.38050 0.38602-0.42228-0.51764-0.86387 0.82389
   1  -9   0-50.7061 96.2859   3-0.40285 0.46279-0.49786-0.44208-0.83856 0.87920
  -1  -9   0 146.209 104.754   3-0.38813 0.32798-0.44722-0.49272-0.85653 0.81614
   1   9   1 13420.4 675.527   1-0.77769 0.89178 0.58727 0.35210-0.69058 0.81073
  -1  -9  -1 14380.9 693.800   3-0.36726 0.25270-0.38076-0.55918-0.87404 0.75303
   1  -9   1 15120.3 663.673   3-0.42288 0.53722-0.57458-0.36537-0.80241 0.92368
   1   9   2 4504.11 410.342   1-0.72514 0.89347 0.65083 0.28848-0.65568 0.85630
   1  -9   2 5197.09 390.467   3-0.43932 0.60806-0.65024-0.28972-0.75378 0.95568
   1   9   3 7888.59 517.047   1-0.66437 0.88696 0.71305 0.22620-0.61406 0.89514
   1   9   4 1086.48 211.176   1-0.59563 0.87246 0.77221 0.16697-0.56568 0.92724
   1   9   5 8559.85 543.351   1-0.51937 0.85046 0.82669 0.11242-0.51077 0.95280
   1   9   6 10661.0 619.288   1-0.43631 0.82164 0.87506 0.06399-0.44970 0.97220
   1   9   7 2000.69 301.400   1-0.34723 0.78682 0.91610 0.02289-0.38299 0.98595
   1   9   8 784.763 165.856   1-0.25297 0.74681 0.94877-0.00985-0.31118 0.99461
   1  -9   8 1187.27 226.470   4 0.96661-0.47220-0.09059-0.84914 0.82871-0.14419
   1  -9   8 722.620 111.963  14 0.60518-0.10939-0.64264-0.29907 0.05904 0.62689
   1  -9   9 316.841 145.396   4 0.96929-0.42065-0.08526-0.85450 0.82384-0.05887
   1   9   9 401.932 135.441   1-0.15431 0.70240 0.97222-0.03337-0.23479 0.99869
   1  -9   9 638.931 122.162  14 0.60817-0.05806-0.67157-0.27014 0.09540 0.67120
   1  -9  10 19419.3 887.918   4 0.96973-0.36688-0.08436-0.85544 0.82300 0.02242
   1  -9  10 17970.7 563.339  14 0.60935-0.00491-0.69988-0.24184 0.13343 0.71385
   1  -9  11 1429.38 164.225  14 0.60840 0.05037-0.72720-0.21453 0.17306 0.75489
   1  -9  12 1050.38 140.784  14 0.60494 0.10815-0.75315-0.18858 0.21429 0.79433
   1  -9  13-6.61326 80.2955  14 0.59850 0.16891-0.77730-0.16443 0.25718 0.83212
   1  -9  14 2018.27 165.068   9 0.64855 0.17030-0.74946-0.19242 0.33790 0.82896
   1  -9  14 1825.74 173.834  14 0.58848 0.23326-0.79913-0.14261 0.30183 0.86814
   1  -9  15 2800.09 206.283  14 0.57400 0.30206-0.81793-0.12382 0.34848 0.90216
   1  -9  16-6.15796 66.5604  14 0.55369 0.37670-0.83264-0.10911 0.39760 0.93371
   1  -9  17 73.1789 63.8370  14 0.52507 0.45965-0.84145-0.10030 0.45010 0.96189
  -1  -9 -17 48.1478 59.2651   5-0.77982-0.20377-0.04184-0.89931-0.98708-0.42287
  -1  -9 -18 15.1553 48.9995   5-0.76321-0.27472-0.08112-0.85999-0.98800-0.50253
  -1  -9 -19-24.3552 49.9158   5-0.73908-0.35319-0.13222-0.80886-0.98608-0.58502
  -1  -9 -20 98.4303 40.7041   5-0.70093-0.44568-0.20284-0.73821-0.97751-0.67418
   1 -11 -19 5.65156 40.1710   5-0.63247-0.33964-0.30900-0.84137-0.95087-0.53916
   1 -11 -18-15.5789 43.7432   5-0.66796-0.24982-0.25667-0.89373-0.96615-0.44331
   1 -11 -17 160.128 60.6330   5-0.69089-0.17255-0.21986-0.93058-0.97438-0.35450
  -1 -11  17 277.130 77.5601  14 0.52718 0.33751-0.84113-0.30973 0.44668 0.88433
  -1 -11  16 119.730 64.7801  14 0.55169 0.25867-0.83362-0.31724 0.40177 0.84857
   1 -11 -16 190.845 68.1656   5-0.70635-0.10274-0.19342-0.95704-0.97906-0.26925
  -1 -11  15 51.6596 76.8272  14 0.56975 0.18630-0.82186-0.32899 0.35997 0.80970
   1 -11 -15 258.137 80.7519   5-0.71657-0.03817-0.17514-0.97535-0.98171-0.18602
  -1 -11  14-178.933 94.8397  14 0.58316 0.11856-0.80723-0.34362 0.32065 0.76835
   1 -11 -14 8.15130 62.1809   5-0.72268 0.02227-0.16389-0.98664-0.98310-0.10405
   1 -11 -13 363.627 93.4075   5-0.72525 0.07918-0.15906-0.99149-0.98365-0.02293
  -1 -11  13 213.201 85.1416  14 0.59303 0.05436-0.79059-0.36025 0.28348 0.72485
   1 -11 -12 1924.65 170.623   5-0.72456 0.13284-0.16036-0.99022-0.98350 0.05750
  -1 -11  12 1770.19 177.925  14 0.60008-0.00701-0.77256-0.37828 0.24832 0.67934
  -1 -11  11 842.156 136.544  14 0.60484-0.06610-0.75363-0.39720 0.21510 0.63188
   1 -11 -11 849.436 123.083   5-0.72065 0.18327-0.16766-0.98296-0.98266 0.13723
   1 -11 -10 819.378 119.108   5-0.71338 0.23035-0.18092-0.96972-0.98092 0.21607
  -1 -11  10 743.262 124.869  14 0.60774-0.12333-0.73423-0.41660 0.18384 0.58247
   1 -11  -9 512.525 103.512   5-0.70248 0.27379-0.20017-0.95050-0.97796 0.29369
  -1 -11   9 625.664 114.225   8-0.37232 0.80105-0.92782-0.22267-0.26589 0.95062
  -1 -11   9 442.094 106.811  14 0.60912-0.17903-0.71476-0.43607 0.15460 0.53104
  -1 -11   8 3116.83 232.070  14 0.60930-0.23353-0.69558-0.45524 0.12748 0.47749
  -1 -11   8 3455.69 232.271   8-0.45215 0.82659-0.89154-0.25890-0.32236 0.92657
   1 -11  -8 3279.90 213.959   5-0.68754 0.31319-0.22540-0.92530-0.97327 0.36958
   1 -11  -7 6488.21 291.858   5-0.66804 0.34803-0.25655-0.89418-0.96618 0.44306
  -1  11   7 6173.89 508.080   1-0.41638 0.73600 0.88516 0.26261-0.43488 0.95682
  -1 -11   7 6765.47 323.064   8-0.52461 0.84476-0.85082-0.29957-0.37359 0.89730
  -1 -11   7 6570.45 331.301  14 0.60855-0.28711-0.67710-0.47371 0.10262 0.42167
  -1 -11   6 9822.38 397.620  14 0.60714-0.34003-0.65972-0.49109 0.08023 0.36339
  -1 -11   6 9742.01 388.720   8-0.58992 0.85578-0.80680-0.34354-0.41976 0.86296
  -1  11   6 9197.75 608.268   1-0.49585 0.76122 0.84147 0.30637-0.49360 0.93507
   1 -11  -6 9975.65 357.330   5-0.64340 0.37773-0.29344-0.85732-0.95587 0.51333
  -1 -11   5 1717.56 168.045  14 0.60534-0.39255-0.64388-0.50692 0.06055 0.30239
   1 -11  -5 1577.34 143.694   5-0.61301 0.40169-0.33568-0.81511-0.94139 0.57942
  -1 -11   5 1676.48 164.612   8-0.64827 0.85984-0.76060-0.38970-0.46101 0.82369
  -1  11   5 1328.61 242.335   1-0.56784 0.77896 0.79329 0.35461-0.54582 0.90682
   1 -11  -4 8613.18 598.620   3-0.36841 0.21069-0.38428-0.76448-0.87327 0.59145
  -1 -11   4 9312.10 364.733  14 0.60341-0.44494-0.63008-0.52072 0.04392 0.23836
  -1  11   4 8036.64 574.144   1-0.63223 0.78910 0.74203 0.40594-0.59159 0.87212
  -1 -11   4 9147.70 369.460   8-0.69989 0.85718-0.71328-0.43698-0.49748 0.77966
   1 -11  -3 76.9575 125.259   3-0.38347 0.28016-0.43191-0.71687-0.86115 0.65995
  -1  11   3 59.2354 97.1675   1-0.68903 0.79165 0.68906 0.45896-0.63109 0.83115
  -1 -11   3 105.781 83.3292   8-0.74506 0.84805-0.66586-0.48436-0.52939 0.73106
  -1 -11   2 16432.0 795.548   3-0.44171 0.49034-0.66310-0.48574-0.74394 0.86483
   1 -11  -2 16277.4 803.353   3-0.39889 0.34999-0.48384-0.66494-0.84396 0.72339
  -1  11   2 14178.4 779.547   1-0.73839 0.78676 0.63575 0.51234-0.66459 0.78418
   1 -11  -1 915.358 206.757   3-0.41417 0.41968-0.53981-0.60899-0.82024 0.78029
  -1  11   1 654.127 181.964   1-0.78065 0.77477 0.58336 0.56479-0.69251 0.73163
  -1 -11   1 848.559 190.410   3-0.43071 0.42494-0.60851-0.54033-0.78242 0.82268
   1 -11   0 1477.47 240.483   3-0.42846 0.48837-0.59842-0.55039-0.78865 0.82933
   1  11   0 1353.08 256.987   1-0.75571 0.81552 0.61513 0.53307-0.67613 0.71563
  -1 -11   0 1354.91 248.496   3-0.41786 0.35768-0.55421-0.59461-0.81316 0.77280
   1  11   1 4263.96 431.273   1-0.71322 0.82727 0.66389 0.48425-0.64761 0.76759
  -1 -11  -1 4589.19 438.276   3-0.40403 0.28944-0.50206-0.64675-0.83687 0.71588
   1 -11   1 5231.59 435.481   3-0.44066 0.55498-0.65738-0.49144-0.74839 0.86969
   1  11   2 108.422 106.623   1-0.66419 0.83250 0.71322 0.43485-0.61393 0.81438
   1 -11   2 246.109 96.1773   8-0.71155 0.88039-0.70162-0.44857-0.50572 0.70789
   1  11   3 1651.69 279.715   1-0.60843 0.83099 0.76197 0.38604-0.57478 0.85570
   1 -11   3 1811.29 171.228   8-0.66622 0.88934-0.74490-0.40533-0.47369 0.75637
  -1 -11  -3 2175.86 324.445   3-0.37603 0.15263-0.40804-0.74075-0.86764 0.58541
   1 -11   3 1795.52 161.382  14 0.59447-0.37008-0.58224-0.56869-0.01061 0.29319
   1 -11   4 5365.92 281.700  14 0.59815-0.31943-0.59992-0.55101 0.00902 0.35423
   1  11   4 5136.71 461.843   1-0.54588 0.82268 0.80894 0.33901-0.52999 0.89138
   1 -11   4 5521.13 290.164   8-0.61495 0.89237-0.78784-0.36243-0.43746 0.80065
  -1 -11  -4 5166.00 483.871   3-0.36306 0.08526-0.36798-0.78080-0.87668 0.51382
   1 -11   5 7780.02 356.998   8-0.55760 0.88930-0.82952-0.32080-0.39692 0.84061
   1  11   5 8145.15 587.920   1-0.47660 0.80766 0.85291 0.29497-0.47948 0.92133
   1 -11   5 8301.95 360.413  14 0.60172-0.26867-0.61952-0.53142 0.03148 0.41245
  -1 -11  -5 9190.82 331.818   5-0.64344 0.31203-0.29337-0.85739-0.95589 0.51293
  -1 -11  -6 10621.5 372.711   5-0.66944 0.28368-0.25437-0.89636-0.96672 0.44319
   1 -11   6 11331.8 434.812  14 0.60490-0.21753-0.64056-0.51038 0.05651 0.46809
   1  11   6 10462.0 664.749   1-0.40077 0.78608 0.89269 0.25513-0.42323 0.94556
   1 -11   7-98.4107 69.0764   8-0.42410 0.86439-0.90525-0.24516-0.30252 0.90724
   1  11   7 25.4672 114.923   1-0.31864 0.75820 0.92712 0.22063-0.36133 0.96413
   1 -11   7 97.4562 85.2714  14 0.60742-0.16572-0.66262-0.48833 0.08391 0.52136
  -1 -11  -7 73.1722 64.0882   5-0.68990 0.24980-0.22150-0.92919-0.97405 0.36994
   1 -11   8 6419.75 334.278  14 0.60898-0.11296-0.68531-0.46565 0.11351 0.57243
  -1 -11  -8 6974.00 305.231   5-0.70549 0.21104-0.19494-0.95573-0.97882 0.29413
   1 -11   9 3133.46 235.495  14 0.60930-0.05896-0.70824-0.44272 0.14521 0.62140
  -1 -11  -9 3318.77 212.903   5-0.71680 0.16802-0.17472-0.97592-0.98176 0.21650
   1 -11  10-49.6087 79.6417  14 0.60806-0.00339-0.73105-0.41991 0.17893 0.66836
  -1 -11 -10-33.0520 61.5830   5-0.72432 0.12119-0.16081-0.98980-0.98346 0.13762
  -1 -11 -11 3226.15 211.134   5-0.72836 0.07089-0.15316-0.99742-0.98427 0.05785
   1 -11  11 2817.26 222.144  14 0.60490 0.05410-0.75336-0.39761 0.21464 0.71332
  -1 -11 -12 3115.24 208.564   5-0.72909 0.01727-0.15177-0.99878-0.98441-0.02258
   1 -11  12 2791.02 220.675  14 0.59937 0.11395-0.77474-0.37623 0.25236 0.75628
  -1 -11 -13 1564.41 151.931   5-0.72646-0.03970-0.15678-0.99374-0.98389-0.10368
   1 -11  13 1430.19 159.415  14 0.59095 0.17670-0.79472-0.35626 0.29219 0.79712
   1 -11  14-29.2253 73.2981  14 0.57885 0.24312-0.81269-0.33829 0.33434 0.83564
  -1 -11 -14 31.9062 60.3108   5-0.72019-0.10031-0.16850-0.98199-0.98255-0.18559
  -1 -11 -15 623.187 94.4805   5-0.70965-0.16519-0.18759-0.96286-0.97996-0.26877
   1 -11  15 540.373 99.0113  14 0.56196 0.31434-0.82779-0.32319 0.37921 0.87145
  -1 -11 -16 105.330 57.5657   5-0.69359-0.23560-0.21534-0.93509-0.97525-0.35405
   1 -11  16 228.925 69.2319  14 0.53830 0.39232-0.83866-0.31234 0.42761 0.90372
   1 -11  17 490.935 85.9845  14 0.50382 0.48113-0.84253-0.30847 0.48140 0.93059
  -1 -11 -17 125.779 51.8114   5-0.66945-0.31408-0.25435-0.89605-0.96673-0.44315
  -1 -11 -18 108.003 38.1721   5-0.63101-0.40686-0.31106-0.83931-0.95018-0.54027
  -1 -13  16 305.341 74.8380  14 0.51895 0.29166-0.84215-0.51795 0.45966 0.79070
   1 -13 -16 182.076 48.1535   5-0.54230-0.26673-0.42290-0.93682-0.90163-0.34660
   1 -13 -15 271.325 61.1795   5-0.56869-0.18600-0.39196-0.96780-0.91735-0.25031
  -1 -13  15 365.329 84.4792  14 0.54407 0.21220-0.83679-0.52330 0.41691 0.75278
  -1 -13  14-67.6111 75.0609  14 0.56239 0.13956-0.82750-0.53259 0.37819 0.71082
   1 -13 -14 28.6131 49.0218   5-0.58419-0.11616-0.37293-0.98685-0.92611-0.16097
   1 -13 -13 104.699 59.5636   5-0.59228-0.05373-0.36273-0.99708-0.93054-0.07597
  -1 -13  13 72.1903 63.2018  14 0.57608 0.07155-0.81579-0.54429 0.34258 0.66576
  -1 -13  12 101.791 77.2692  14 0.58635 0.00695-0.80259-0.55750 0.30966 0.61800
   1 -13 -12 283.654 73.6599   5-0.59453 0.00287-0.35985-0.99999-0.93175 0.00583
   1 -13 -11 85.9950 61.5084   5-0.59171 0.05439-0.36345-0.99642-0.93023 0.08488
  -1 -13  11 116.011 82.3320  14 0.59400-0.05502-0.78852-0.57155 0.27923 0.56777
  -1 -13  10 163.659 82.1083  14 0.59958-0.11493-0.77412-0.58596 0.25120 0.51512
   1 -13 -10 188.227 69.7212   5-0.58414 0.10117-0.37299-0.98691-0.92608 0.16131
   1 -13  -9 368.373 85.3992   5-0.57190 0.14327-0.38806-0.97187-0.91919 0.23500
  -1 -13   9 314.982 97.7088  14 0.60353-0.17320-0.75980-0.60027 0.22559 0.46006
   1 -13  -8-51.1862 76.2304   5-0.55492 0.18063-0.40833-0.95163-0.90927 0.30565
  -1 -13   8 27.6594 65.7687   8-0.37747 0.75195-0.92573-0.43382-0.26954 0.87387
  -1 -13   8 78.8200 81.1020  14 0.60619-0.23019-0.74599-0.61408 0.20249 0.40248
  -1 -13   7 1317.59 155.507  14 0.60786-0.28619-0.73307-0.62698 0.18205 0.34226
  -1 -13   7 1490.01 162.656   8-0.44763 0.76782-0.89382-0.46567-0.31916 0.84299
   1 -13  -7 1508.85 144.132   5-0.53299 0.21304-0.43341-0.92658-0.89587 0.37283
   1 -13  -6 4949.75 255.275   5-0.50590 0.24029-0.46287-0.89715-0.87847 0.43601
  -1 -13   6 4630.60 282.263   8-0.51060 0.77650-0.85932-0.50013-0.36369 0.80701
  -1 -13   6 4606.19 278.717  14 0.60880-0.34145-0.72147-0.63859 0.16446 0.27917
   1 -13  -5 3423.87 210.024   5-0.47340 0.26214-0.49616-0.86389-0.85650 0.49461
  -1 -13   5 3114.83 231.260   8-0.56687 0.77848-0.82320-0.53621-0.40347 0.76628
  -1 -13   5 3106.68 228.409  14 0.60923-0.39620-0.71160-0.64845 0.15003 0.21292
  -1 -13   4 6132.74 327.187   8-0.61685 0.77417-0.78635-0.57301-0.43880 0.72110
   1 -13  -4 6999.19 297.644   5-0.43533 0.27841-0.53260-0.82748-0.82935 0.54804
  -1 -13   4 6644.51 322.278  14 0.60935-0.45066-0.70396-0.65609 0.13914 0.14315
  -1 -13   3 348.765 96.7548  14 0.60934-0.50497-0.69908-0.66096 0.13231 0.06930
  -1 -13   3 335.464 107.752   8-0.66092 0.76394-0.74961-0.60970-0.46994 0.67173
  -1 -13   2 100.932 89.2879   8-0.69943 0.74817-0.71373-0.64554-0.49716 0.61844
   1 -13  -1 2351.01 201.194   8-0.72996 0.73596-0.68241-0.67675-0.51872 0.47948
  -1 -13   1 2232.18 199.402   8-0.73275 0.72720-0.67940-0.67982-0.52069 0.56146
   1 -13   0 2202.20 198.802   8-0.70127 0.76155-0.71192-0.64728-0.49845 0.53972
   1 -13   1 5887.15 324.688   8-0.66788 0.78245-0.74340-0.61584-0.47486 0.59664
   1 -13   2 88.8862 85.8055   8-0.62952 0.79839-0.77622-0.58307-0.44776 0.65004
   1 -13   2 161.117 89.1904  14 0.60712-0.43682-0.65953-0.70064 0.07999 0.12193
   1 -13   3-35.4393 81.6141   8-0.58593 0.80909-0.80971-0.54963-0.41695 0.69974
   1 -13   3 6.59930 81.3598  14 0.60784-0.38321-0.66735-0.69283 0.08995 0.19265
   1 -13   4 189.015 86.0213  14 0.60860-0.32964-0.67788-0.68230 0.10365 0.25962
   1 -13   4 309.850 97.3306   8-0.53682 0.81427-0.84315-0.51624-0.38223 0.74554
   1 -13   5 17.7426 79.4089  14 0.60918-0.27590-0.69060-0.66958 0.12066 0.32328
   1 -13   5 1.61447 72.3813   8-0.48192 0.81365-0.87577-0.48366-0.34341 0.78722
   1 -13   6 22.1133 72.6220   8-0.42091 0.80693-0.90675-0.45272-0.30026 0.82458
   1 -13   6 62.6779 70.2935  14 0.60935-0.22174-0.70504-0.65515 0.14066 0.38395
  -1 -13  -7-48.0158 65.0081   5-0.54911 0.10907-0.41508-0.94488-0.90578 0.30175
   1 -13   7 101.216 75.3528  14 0.60884-0.16691-0.72077-0.63942 0.16343 0.44186
  -1 -13  -8 9.70973 60.9023   5-0.56724 0.07286-0.39371-0.96622-0.91651 0.23190
   1 -13   8 39.9020 77.4042  14 0.60738-0.11113-0.73740-0.62280 0.18878 0.49717
   1 -13   9 5.54779 65.2305  14 0.60466-0.05408-0.75454-0.60567 0.21662 0.55001
  -1 -13  -9-41.2436 55.6971   5-0.58025 0.03152-0.37783-0.98206-0.92392 0.15873
  -1 -13 -10 792.327 102.436   5-0.58824-0.01482-0.36784-0.99203-0.92834 0.08258
   1 -13  10 854.710 126.633  14 0.60032 0.00459-0.77179-0.58842 0.24690 0.60041
   1 -13  11 943.218 126.111  14 0.59391 0.06533-0.78872-0.57149 0.27962 0.64835
  -1 -13 -11 923.194 106.980   5-0.59114-0.06627-0.36418-0.99566-0.92992 0.00358
  -1 -13 -12 31.5442 51.4719   5-0.58853-0.12322-0.36748-0.99233-0.92850-0.07842
   1 -13  12 33.4510 65.4187  14 0.58485 0.12871-0.80484-0.55538 0.31492 0.69373
  -1 -13 -13 1681.46 123.896   5-0.57949-0.18660-0.37876-0.98101-0.92349-0.16400
   1 -13  13 1270.35 130.189  14 0.57234 0.19554-0.81953-0.54070 0.35305 0.73627
  -1 -13 -14 2228.84 127.630   5-0.56201-0.25843-0.39996-0.95979-0.91346-0.25461
   1 -13  14 1844.92 145.771  14 0.55512 0.26709-0.83189-0.52833 0.39455 0.77545
  -1 -13 -15 162.810 44.1567   5-0.53117-0.34361-0.43544-0.92428-0.89473-0.35392
   1 -13  15 281.167 71.1070  14 0.53090 0.34563-0.84045-0.51978 0.44051 0.81016
  -1 -15  14 272.603 57.9466  14 0.51021 0.19197-0.84259-0.72675 0.47252 0.61651
  -1 -15  13 122.600 62.0728  14 0.53467 0.11319-0.83961-0.72972 0.43405 0.57431
  -1 -15  12-30.3470 53.2534  14 0.55219 0.04134-0.83338-0.73594 0.40074 0.52694
  -1 -15  11 283.597 67.9773  14 0.56523-0.02602-0.82548-0.74384 0.37137 0.47564
  -1 -15  10-105.400 79.9816  14 0.57509-0.09021-0.81683-0.75249 0.34542 0.42092
   1 -15 -10-67.8384 54.0534   8-0.65150 0.16891-0.75783-0.81002-0.46329-0.30042
  -1 -15   9-26.5936 71.9843  14 0.58254-0.15199-0.80807-0.76125 0.32268 0.36298
   1 -15  -9 16.2893 51.8341   8-0.67377 0.24547-0.73806-0.82984-0.47902-0.20417
   1 -15  -8 7.81562 53.2683   8-0.68616 0.31216-0.72652-0.84142-0.48778-0.11490
  -1 -15   8-17.4243 73.9657  14 0.58813-0.21189-0.79973-0.76958 0.30316 0.30183
   1 -15  -7 552.168 104.299   8-0.69136 0.37164-0.72157-0.84642-0.49145-0.03072
  -1 -15   7 482.637 94.6769  14 0.59221-0.27030-0.79227-0.77704 0.28698 0.23734
  -1 -15   6 204.588 76.4781   8-0.39364 0.65957-0.91895-0.64961-0.28098 0.72441
  -1 -15   6 28.8352 65.9748  14 0.59506-0.32747-0.78613-0.78317 0.27438 0.16926
   1 -15  -6 332.325 91.5987   8-0.69073 0.42531-0.72217-0.84586-0.49101 0.04934
   1 -15  -5-44.2955 61.8436   8-0.68504 0.47391-0.72759-0.84049-0.48699 0.12583
  -1 -15   5-2.61674 64.4253   8-0.45113 0.66277-0.89206-0.67646-0.32163 0.68456
  -1 -15   5-98.2568 69.2438  14 0.59684-0.38358-0.78178-0.78751 0.26579 0.09719
   1 -15  -4 978.638 134.800   8-0.67468 0.51784-0.73722-0.83091-0.47967 0.19902
  -1 -15   4 1037.46 138.107   8-0.50194 0.65929-0.86442-0.70405-0.35757 0.63998
  -1 -15   3 61.0421 71.8579   8-0.54666 0.64972-0.83679-0.73164-0.38919 0.59109
   1 -15  -3 154.535 79.5102   8-0.65986 0.55731-0.75055-0.81762-0.46920 0.26906
  -1 -15   2 305.870 93.7593   8-0.58574 0.63451-0.80985-0.75853-0.41681 0.53821
   1 -15  -2 362.463 97.6386   8-0.64060 0.59234-0.76708-0.80113-0.45559 0.33596
  -1 -15   1 65.9729 76.6320   8-0.61956 0.61404-0.78422-0.78412-0.44072 0.48160
   1 -15  -1 120.526 68.7312   8-0.61686 0.62288-0.78635-0.78191-0.43881 0.39968
  -1 -15   0 50.2820 69.8555   8-0.64844 0.58863-0.76045-0.80783-0.46113 0.42151
   1 -15   0 140.055 76.1660   8-0.58849 0.64881-0.80785-0.76046-0.41875 0.46014
  -1 -15  -1 520.187 109.127   8-0.67265 0.55855-0.73908-0.82917-0.47824 0.35810
   1 -15   1 684.200 117.488   8-0.55531 0.66991-0.83106-0.73729-0.39530 0.51719
  -1 -15  -2 373.441 100.650   8-0.69240 0.52400-0.72057-0.84763-0.49219 0.29155
   1 -15   2 388.502 97.6700   8-0.51706 0.68596-0.85544-0.71296-0.36826 0.57066
   1 -15   3 264.564 90.2888   8-0.47346 0.69665-0.88038-0.68806-0.33743 0.62034
   1 -15   3 137.860 74.5537  14 0.60471-0.37984-0.75431-0.81510 0.21625 0.06636
  -1 -15  -3 340.183 93.7425   8-0.70781 0.48513-0.70540-0.86275-0.50308 0.22193
   1 -15   4-28.3929 69.2866   8-0.42414 0.70162-0.90524-0.66325-0.30254 0.66597
   1 -15   4 27.4882 64.4958  14 0.60384-0.32466-0.75840-0.81102 0.22319 0.14009
  -1 -15  -4-16.1285 62.2372   8-0.71894 0.44196-0.69404-0.87407-0.51093 0.14928
  -1 -15  -5 343.492 93.1507   8-0.72569 0.39443-0.68696-0.88110-0.51570 0.07354
   1 -15   5 338.080 86.4184   8-0.36863 0.70040-0.92929-0.63924-0.26328 0.70722
   1 -15   5 227.884 75.4171  14 0.60229-0.26877-0.76485-0.80457 0.23441 0.20954
  -1 -15  -6-29.7145 62.6176   8-0.72781 0.34225-0.68471-0.88331-0.51720-0.00547
   1 -15   6 5.82838 70.8911  14 0.59989-0.21205-0.77316-0.79627 0.24942 0.27520
  -1 -15  -7-17.5770 57.3173   8-0.72475 0.28491-0.68795-0.88002-0.51504-0.08814
   1 -15   7 29.9474 64.7659  14 0.59642-0.15425-0.78286-0.78657 0.26790 0.33740
  -1 -15  -8 7.18705 52.7620   8-0.71551 0.22138-0.69757-0.87035-0.50852-0.17518
   1 -15   8 91.5732 72.0235  14 0.59157-0.09508-0.79352-0.77592 0.28963 0.39634
  -1 -15  -9 127.360 60.0654   8-0.69819 0.14976-0.71495-0.85293-0.49628-0.26793
   1 -15   9-58.3910 71.9605  14 0.58495-0.03414-0.80469-0.76476 0.31457 0.45208
   1 -15  10 127.418 63.0090  14 0.57602 0.02912-0.81585-0.75360 0.34275 0.50457
  -1 -15 -10 188.204 57.3490   8-0.66883 0.06612-0.74254-0.82529-0.47554-0.36918
   1 -15  11 61.1769 56.4529  14 0.56397 0.09550-0.82640-0.74305 0.37444 0.55355
   1 -15  12 457.915 80.9027  14 0.54750 0.16629-0.83547-0.73399 0.41025 0.59842
   1 -15  13 895.960 81.8271  14 0.52414 0.24398-0.84158-0.72789 0.45158 0.63776
   1 -17  -8 657.157 69.1996   8-0.45798 0.08401-0.88855-0.88850-0.32648-0.27609
   1 -17  -7 20.4170 41.3295   8-0.48862 0.16894-0.87204-0.90506-0.34815-0.17391
   1 -17  -6 156.780 52.0592   8-0.50323 0.23784-0.86367-0.91347-0.35848-0.08307
   1 -17  -5 270.627 67.6717   8-0.50743 0.29633-0.86120-0.91599-0.36145 0.00041
   1 -17  -4 134.400 63.1976   8-0.50370 0.34689-0.86339-0.91384-0.35881 0.07828
  -1 -17   3 5.45291 50.3256   8-0.37981 0.48290-0.92477-0.85276-0.27119 0.47321
   1 -17  -3 107.960 59.3685   8-0.49327 0.39075-0.86941-0.90787-0.35143 0.15141
  -1 -17   2-38.4054 50.8630   8-0.42161 0.47041-0.90642-0.87106-0.30076 0.42227
   1 -17  -2-70.9388 59.4330   8-0.47676 0.42853-0.87859-0.89873-0.33976 0.22025
   1 -17  -1 108.383 62.4790   8-0.45448 0.46054-0.89035-0.88702-0.32400 0.28500
  -1 -17   1 103.970 59.6242   8-0.45701 0.45152-0.88905-0.88839-0.32579 0.36680
  -1 -17   0 40.3995 51.6279   8-0.48642 0.42664-0.87327-0.90412-0.34659 0.30709
   1 -17   0-5.14540 51.8087   8-0.42647 0.48682-0.90414-0.87327-0.30420 0.34570
  -1 -17  -1 85.9841 60.2379   8-0.51009 0.39602-0.85962-0.91772-0.36333 0.24331
   1 -17   1 151.124 63.1569   8-0.39261 0.50725-0.91939-0.85807-0.28024 0.40226
  -1 -17  -2 51.9218 58.0241   8-0.52807 0.35971-0.84867-0.92864-0.37604 0.17552
  -1 -17  -3 23.1893 49.7513   8-0.54023 0.31758-0.84096-0.93630-0.38464 0.10361
  -1 -17  -4 31.7413 50.7173   8-0.54612 0.26918-0.83714-0.94007-0.38881 0.02727
  -1 -17  -5 111.881 50.6281   8-0.54484 0.21361-0.83797-0.93919-0.38790-0.05415
  -1 -17  -6 245.323 58.0732   8-0.53459 0.14907-0.84457-0.93256-0.38065-0.14191
  -1 -17  -7 4.37717 38.8213   8-0.51152 0.07171-0.85877-0.91831-0.36434-0.23873
  -2   0  24 330.451 61.4062  12 0.83365 0.34817 0.20164-0.20490 0.94094 0.91074
  -2   0  23 18.5523 55.5907  12 0.88161 0.24596 0.20788-0.21099 0.90621 0.86495
  -2   0  22 67.8498 69.6343  12 0.91375 0.15957 0.21133-0.21429 0.87091 0.81973
  -2   0  21-68.2875 83.1882  12 0.93643 0.08264 0.21313-0.21594 0.83540 0.77470
  -2   0  20 2238.08 195.848  12 0.95258 0.01223 0.21379-0.21646 0.79988 0.72969
  -2   0  19-4.10725 71.4388  12 0.96384-0.05328 0.21361-0.21613 0.76448 0.68456
  -2   0  18 2180.46 196.039  12 0.97125-0.11494 0.21278-0.21514 0.72930 0.63922
  -2   0  17-48.4403 77.4616  12 0.97553-0.17347 0.21142-0.21363 0.69445 0.59354
  -2   0  17 163.525 146.516   4 0.99902-0.19735 0.03144-0.03196 0.69592 0.59085
  -2   0  16 8415.21 606.325   4 0.99817-0.25073 0.05783-0.05832 0.66142 0.54489
  -2   0  16 8201.46 355.450  12 0.97722-0.22941 0.20963-0.21170 0.66002 0.54744
  -2   0  15 300.089 212.146   4 0.99485-0.30162 0.08240-0.08285 0.62745 0.49841
  -2   0  14 1164.46 220.830   4 0.98949-0.35049 0.10528-0.10569 0.59415 0.45126
  -2   0  13-42.4515 95.8496   4 0.98252-0.39774 0.12654-0.12692 0.56173 0.40322
  -2   0  12 12717.0 613.701   4 0.97431-0.44375 0.14620-0.14655 0.53046 0.35404
  -2   0  11 150.880 104.712   4 0.96525-0.48892 0.16420-0.16451 0.50070 0.30334
  -2   0  11 81.5246 56.9197   1 0.68154-0.20473 0.73167-0.73236 0.46220 0.34211
  -2   0  10 1742.75 205.317   4 0.95580-0.53369 0.18038-0.18066 0.47298 0.25061
  -2   0  10 1566.20 165.481   1 0.64141-0.21885 0.76707-0.76770 0.42603 0.29781
  -2   0   9 13.8392 55.8174   1 0.60194-0.23363 0.79822-0.79878 0.39087 0.25250
  -2   0   8 3533.42 214.661   1 0.56379-0.24973 0.82529-0.82579 0.35723 0.20567
  -2   0   7 90.5617 50.5908   1 0.52804-0.26823 0.84821-0.84865 0.32599 0.15644
  -2   0   6 201663. 2625.92   1 0.49675-0.29119 0.86650-0.86687 0.29885 0.10311
  -2   0   5 164.736 47.3693   1 0.47448-0.32317 0.87857-0.87887 0.27963 0.04186
  -2   0   4 2073.56 97.2263   1 0.47365-0.37658 0.87900-0.87924 0.27892-0.03789
  -2   0   3 132.146 31.5577   2-0.94160 0.98392 0.11125-0.11123-0.39884 0.55911
  -2   0   3 179.726 26.5429   1 0.54402-0.50120 0.83825-0.83842 0.33992-0.17937
  -2   0   2 276175. 3259.85   2-0.94209 0.93035 0.33358-0.33357-0.65868 0.73863
   2   0   0 870.627 56.1159   1 0.05997 0.05997 0.98809-0.98810-0.06490 0.14576
   2   0   1 23.0253 30.9445   1 0.14082 0.03337 0.98186-0.98194 0.00058 0.16074
   2   0   2 39555.1 685.101   1 0.20508 0.02336 0.97203-0.97217 0.05319 0.18861
   2   0   3 10.3947 53.1931   1 0.26274 0.01994 0.95938-0.95959 0.10082 0.22145
   2   0   4 67490.0 1154.26   1 0.31699 0.01995 0.94403-0.94431 0.14603 0.25671
   2   0   5 54.8296 58.9183   1 0.36915 0.02204 0.92595-0.92629 0.18987 0.29334
   2   0   6 34924.3 824.707   1 0.41986 0.02558 0.90505-0.90545 0.23287 0.33081
   2   0   7 108.463 75.1380   1 0.46946 0.03023 0.88118-0.88165 0.27531 0.36883
   2   0   8 44396.2 1085.74   1 0.51813 0.03580 0.85418-0.85471 0.31738 0.40724
   2   0   9 9.49340 74.8805   1 0.56600 0.04219 0.82380-0.82440 0.35917 0.44592
   2   0  10 7763.24 461.845   1 0.61309 0.04934 0.78976-0.79042 0.40077 0.48479
   2   0  11-14.3578 80.5748   1 0.65943 0.05725 0.75167-0.75239 0.44222 0.52381
   2   0  13 58.7661 127.312   4 0.96502-0.14001 0.16463-0.16516 0.49998 0.62688
   2   0  14 142.416 75.1937   9 0.77037 0.10797-0.63466 0.63334 0.56781 0.63842
   2   0  14 210.679 93.1726  12 0.96867-0.08894 0.20137-0.20377 0.54780 0.66057
   2   0  14-27.7631 134.115   4 0.97861-0.09938 0.13642-0.13698 0.54618 0.66113
   2   0  15-62.7147 92.4761  12 0.97451-0.04053 0.20517-0.20773 0.59394 0.69496
   2   0  15 243.037 160.514   4 0.98906-0.05561 0.10679-0.10739 0.59189 0.69587
   2   0  16 3711.81 248.900  12 0.97716 0.01107 0.20839-0.21109 0.63965 0.72979
   2   0  17-143.591 88.3059  12 0.97623 0.06625 0.21097-0.21382 0.68503 0.76493
   2   0  18 676.495 115.609  12 0.97110 0.12563 0.21281-0.21581 0.73019 0.80030
   2   0  19 2.88289 69.9313  12 0.96086 0.19012 0.21375-0.21690 0.77523 0.83579
   2   0  20 116.413 64.8402  12 0.94398 0.26126 0.21353-0.21683 0.82029 0.87125
   2   0  21-34.2592 51.8166  12 0.91767 0.34182 0.21169-0.21514 0.86557 0.90650
   2   0  22 2077.18 123.835  12 0.87569 0.43805 0.20717-0.21076 0.91145 0.94115
  -2  -2  24-43.7839 39.2182  12 0.76565 0.41672 0.19152-0.40407 0.96914 0.88293
  -2   2  24-5.43521 46.6029  12 0.85004 0.33123 0.20388 0.00215 0.93086 0.92044
  -2   2  23-87.3332 63.0481  12 0.89334 0.23367 0.20923-0.00305 0.89480 0.87597
  -2  -2  23 12.8483 47.8470  12 0.83801 0.29011 0.20224-0.41464 0.93841 0.83313
  -2  -2  22 194.536 65.8135  12 0.88182 0.19205 0.20790-0.42015 0.90602 0.78500
  -2   2  22 202.548 73.5933  12 0.92260 0.15017 0.21212-0.00579 0.85845 0.83179
  -2   2  21 160.271 74.7352  12 0.94316 0.07536 0.21349-0.00702 0.82205 0.78766
  -2  -2  21 64.7473 61.6570  12 0.91207 0.10755 0.21117-0.42327 0.87311 0.73738
  -2  -2  20 19.3929 70.7443  12 0.93385 0.03152 0.21297-0.42492 0.84011 0.68985
  -2   2  20-48.9082 75.4847  12 0.95760 0.00666 0.21381-0.00719 0.78572 0.74347
  -2  -2  19-92.4275 83.9334  12 0.94967-0.03855 0.21373-0.42554 0.80727 0.64217
  -2   2  19-75.7832 77.1200  12 0.96740-0.05739 0.21333-0.00656 0.74955 0.69911
  -2  -2  18 3979.69 246.904  12 0.96100-0.10413 0.21374-0.42539 0.77477 0.59414
  -2   2  18 3896.84 263.862  12 0.97352-0.11777 0.21223-0.00530 0.71361 0.65452
  -2   2  17 2269.64 206.352  12 0.97663-0.17512 0.21061-0.00354 0.67800 0.60961
  -2  -2  17 2169.24 182.861  12 0.96881-0.16619 0.21317-0.42467 0.74279 0.54559
  -2  -2  17 2125.74 346.949   4 0.99826-0.19647 0.01661-0.22589 0.71440 0.57246
  -2  -2  16 192.224 128.648   4 0.99905-0.25148 0.03997-0.24921 0.68499 0.52141
  -2   2  16 411.737 100.821  12 0.97722-0.22997 0.20859-0.00137 0.64280 0.56428
  -2  -2  16 311.974 97.3524   9 0.76279-0.01592-0.64513 0.43473 0.55134 0.65421
  -2  -2  16 353.825 102.650  12 0.97379-0.22542 0.21214-0.42350 0.71150 0.49635
  -2   2  15 430.035 144.908   4 0.99539-0.30230 0.07936 0.12895 0.63175 0.49402
  -2  -2  15 476.218 177.914   4 0.99784-0.30448 0.06147-0.27068 0.65651 0.46944
  -2   2  14-249.676 144.474   4 0.98944-0.35057 0.10547 0.10288 0.59387 0.45145
  -2  -2  14-0.57392 101.493   4 0.99507-0.35594 0.08116-0.29033 0.62921 0.41629
  -2  -2  13 1758.89 266.563   4 0.99117-0.40627 0.09903-0.30817 0.60340 0.36164
  -2   2  13 1878.01 242.328   4 0.98122-0.39657 0.12995 0.07843 0.55640 0.40846
  -2   2  12 8963.60 451.477   1 0.50861 0.02243 0.85976-0.65175 0.30911 0.57550
  -2  -2  12 8374.18 528.310   4 0.98655-0.45586 0.11501-0.32411 0.57950 0.30509
  -2   2  12 9476.84 494.158   4 0.97111-0.44068 0.15291 0.05550 0.51949 0.36491
  -2  -2  11 9362.70 520.002   4 0.98162-0.50516 0.12891-0.33798 0.55803 0.24611
  -2   2  11 9617.37 468.974   4 0.95944-0.48323 0.17441 0.03404 0.48332 0.32063
  -2   2  11 9398.77 430.938   1 0.42785 0.04893 0.90144-0.69337 0.23968 0.56447
  -2   2  10 12229.5 460.517   1 0.33959 0.08294 0.93661-0.72848 0.16497 0.55870
  -2  -2  10 12011.5 558.265   4 0.97689-0.55465 0.14046-0.34949 0.53973 0.18395
  -2   2   9 7331.37 331.647   1 0.24128 0.12700 0.96452-0.75632 0.08304 0.56016
  -2  -2   9 6960.99 393.919   4 0.97292-0.60490 0.14918-0.35818 0.52562 0.11761
  -2   2   8 55530.1 1028.22   1 0.12919 0.18484 0.98317-0.77491-0.00888 0.57162
  -2  -2   8 54798.0 1171.61   4 0.97040-0.65661 0.15434-0.36330 0.51715 0.04563
  -2  -2   7 99071.9 1663.49   4 0.97020-0.71063 0.15474-0.36367 0.51648-0.03416
  -2   2   7 98047.3 1494.24   1-0.00210 0.26188 0.98832-0.77999-0.11466 0.59692
  -2   2   6 4459.82 207.361   1-0.16003 0.36556 0.97115-0.76276-0.23924 0.64104
  -2   2   5 12604.4 332.376   1-0.35270 0.50398 0.91387-0.70541-0.38712 0.70844
  -2   2   4 755.277 76.7767   1-0.58032 0.67735 0.78401-0.57548-0.55476 0.79561
  -2  -2   3 15943.4 375.279   2-0.89484 0.93713 0.01455-0.22341-0.27245 0.43268
  -2   2   3 15533.1 240.270   4 0.96273-0.92031 0.16873 0.04000 0.49303-0.33271
  -2  -2   2 99031.2 1331.40   2-0.93826 0.92649 0.10214-0.31101-0.38724 0.46714
  -2  -2   2 98146.3 1342.74   4 0.97491-0.98645-0.07321-0.13554 0.81250-0.73246
  -2  -2   1 83607.8 1134.75   4 0.83293-0.89870-0.24471 0.03599 0.92822-0.92863
  -2  -2   1 85182.8 1127.81   2-0.96281 0.89697 0.22328-0.43217-0.53580 0.53539
   2   2   0 96985.2 1377.91   1-0.77857 0.89848 0.58611-0.37737-0.69115 0.77184
  -2  -2   0 98999.3 1253.35   2-0.91349 0.79358 0.38541-0.59431-0.71101 0.63028
   2   2   1 28834.4 570.104   1-0.61170 0.78586 0.75930-0.55062-0.57710 0.73826
   2   2   2 283639. 3584.86   1-0.44507 0.67348 0.87045-0.66183-0.45620 0.69783
   2   2   3 2748.83 177.182   1-0.29348 0.57614 0.93601-0.72745-0.34219 0.66429
   2   2   4 129310. 1917.60   1-0.15950 0.49641 0.97125-0.76276-0.23884 0.64141
   2   2   5 14104.3 467.805   1-0.04110 0.43226 0.98646-0.77803-0.14570 0.62874
   2   2   6 4447.80 274.288   1 0.06468 0.38072 0.98791-0.77955-0.06111 0.62462
   2   2   7 23625.4 704.678   1 0.16052 0.33914 0.97931-0.77102 0.01665 0.62733
   2   2   8 47644.9 1122.98   1 0.24853 0.30537 0.96284-0.75461 0.08904 0.63541
   2   2   9 248.870 100.696   1 0.33036 0.27780 0.93972-0.73155 0.15723 0.64769
   2   2  10 7152.84 437.910   1 0.40723 0.25517 0.91057-0.70247 0.22212 0.66327
   2  -2  11 1751.35 266.078   4 0.95464-0.23795 0.18223-0.39145 0.46975 0.49629
   2   2  11 2100.59 250.938   1 0.48008 0.23658 0.87560-0.66756 0.28446 0.68140
   2   2  12 95.6909 102.121   1 0.54961 0.22130 0.83465-0.62668 0.34481 0.70152
   2  -2  12 98.7524 117.419   4 0.96758-0.19667 0.15984-0.36909 0.50801 0.53848
   2   2  13 115.965 108.883   4 0.96063-0.13575 0.17238 0.03585 0.48680 0.63996
   2  -2  13 122.831 157.086   4 0.97870-0.15357 0.13620-0.34549 0.54653 0.58042
   2  -2  14 116.731 172.239   4 0.98775-0.10839 0.11120-0.32052 0.58526 0.62214
   2  -2  14 221.145 78.3947   7 0.93455-0.05582-0.31728 0.10848 0.51065 0.69549
   2   2  14 26.7718 68.9951  12 0.96564-0.08647 0.19977 0.00711 0.53001 0.67798
   2  -2  14 111.956 69.1673   9 0.71935 0.15909-0.69442 0.48408 0.46393 0.74253
   2  -2  14 97.9609 80.4211  12 0.97547-0.09519 0.20602-0.41771 0.60520 0.60356
   2   2  14 0.61516 119.223   4 0.97684-0.09774 0.14057 0.06763 0.53955 0.66766
   2  -2  15 3327.35 225.456  12 0.97728-0.04274 0.20894-0.42079 0.64845 0.64084
   2  -2  15 2908.90 218.055   9 0.74706 0.18555-0.66485 0.45442 0.51848 0.76837
   2   2  15 2844.31 223.048  12 0.97265-0.03923 0.20379 0.00294 0.57650 0.71202
   2   2  16 153.625 91.2745  12 0.97657 0.01111 0.20726-0.00067 0.62259 0.74646
   2  -2  16 114.714 72.6140  12 0.97577 0.01302 0.21128-0.42327 0.69154 0.67828
   2  -2  16 91.9993 74.2424   9 0.77227 0.21451-0.63193 0.42140 0.57201 0.79522
   2   2  17-19.4826 71.5231  12 0.97702 0.06491 0.21010-0.00367 0.66839 0.78118
   2  -2  17-28.0695 73.0540  12 0.97036 0.07268 0.21294-0.42508 0.73454 0.71581
   2   2  18 269.801 92.1634  12 0.97347 0.12271 0.21224-0.00595 0.71401 0.81609
   2  -2  18 208.481 82.6619  12 0.96019 0.13710 0.21376-0.42605 0.77750 0.75337
   2  -2  19 276.570 70.9611  12 0.94387 0.20767 0.21353-0.42597 0.82052 0.79088
   2   2  19 219.723 86.2109  12 0.96508 0.18535 0.21353-0.00739 0.75957 0.85106
   2   2  20-49.1463 66.5318  12 0.95051 0.25418 0.21375-0.00776 0.80519 0.88597
   2  -2  20 35.7297 56.4520  12 0.91899 0.28680 0.21181-0.42440 0.86372 0.82822
   2   2  21 3.69573 54.1987  12 0.92734 0.33159 0.21250-0.00666 0.85110 0.92059
   2  -2  21 22.9182 45.9862  12 0.88040 0.37964 0.20773-0.42047 0.90731 0.86515
   2   2  22 938.366 91.3477  12 0.89050 0.42269 0.20891-0.00322 0.89770 0.95451
  -2   4  24 58.2857 42.3636  12 0.83207 0.34864 0.20142 0.21390 0.94184 0.90908
  -2   4  23 316.572 72.3332  12 0.88202 0.24443 0.20793 0.20754 0.90583 0.86455
  -2   4  22 259.919 83.4977  12 0.91461 0.15760 0.21141 0.20420 0.86975 0.82010
  -2   4  21 76.5984 67.9086  12 0.93729 0.08067 0.21318 0.20258 0.83379 0.77554
  -2   4  20 333.995 99.9643  12 0.95327 0.01044 0.21380 0.20211 0.79806 0.73074
  -2   4  19-67.5355 76.7787  12 0.96431-0.05486 0.21358 0.20248 0.76265 0.68563
  -2   4  18 24.0921 71.4064  12 0.97152-0.11632 0.21272 0.20349 0.72764 0.64011
  -2  -4  17 1358.24 154.056   9 0.75689 0.04425-0.65282 0.23331 0.53882 0.74735
  -2   4  17 1244.16 153.621  12 0.97564-0.17469 0.21136 0.20500 0.69313 0.59408
  -2  -4  16 994.027 245.796   4 0.99686-0.24916 0.00343-0.42143 0.73028 0.47622
  -2  -4  16 813.762 115.375   9 0.72844 0.01854-0.68536 0.26595 0.48140 0.72439
  -2   4  16 759.004 119.007  12 0.97723-0.23053 0.20959 0.20692 0.65924 0.54745
  -2   4  15 116.191 77.2891  12 0.97673-0.28428 0.20750 0.20916 0.62610 0.50006
  -2  -4  15 108.170 112.006   4 0.99864-0.30516 0.02196-0.43993 0.70780 0.41824
  -2  -4  15 163.117 80.1152   9 0.69712-0.00431-0.71441 0.29508 0.42260 0.70280
  -2  -4  14 1298.40 257.172   4 0.99907-0.35981 0.03845-0.45638 0.68696 0.35863
  -2  -4  13 9372.98 615.405   4 0.99855-0.41352 0.05281-0.47071 0.66814 0.29699
  -2  -4  12 73.5044 98.7278   4 0.99747-0.46666 0.06490-0.48276 0.65184 0.23284
  -2  -4  11 11223.4 615.988   4 0.99619-0.51961 0.07444-0.49227 0.63866 0.16557
  -2   4  11 12496.3 526.332   1 0.17874 0.29801 0.97659-0.55975 0.03156 0.77241
  -2   4  10 2576.33 202.850   4 0.96356-0.54171 0.16726 0.24998 0.49553 0.22787
  -2  -4  10 2137.42 253.904   4 0.99509-0.57273 0.08104-0.49883 0.62938 0.09439
  -2   4  10 2164.69 210.450   1 0.05931 0.36319 0.98811-0.57121-0.06543 0.78894
  -2   4   9 55943.5 1150.95   1-0.06872 0.43698 0.98420-0.56724-0.16757 0.81061
  -2  -4   9 52750.1 1292.17   4 0.99452-0.62638 0.08410-0.50186 0.62503 0.01829
  -2   4   8 12403.7 460.431   1-0.20547 0.51947 0.96138-0.54435-0.27455 0.83711
  -2  -4   8 12353.8 537.138   4 0.99478-0.68086 0.08275-0.50047 0.62695-0.06408
  -2  -4   7 547.289 118.720   4 0.99600-0.73630 0.07570-0.49339 0.63689-0.15448
  -2   4   7 374.147 86.8349   1-0.34962 0.60937 0.91513-0.49803-0.38479 0.86689
  -2   4   6 6742.87 313.393   1-0.49742 0.70293 0.84051-0.42335-0.49475 0.89638
  -2  -4   6 7092.73 352.410   4 0.99788-0.79240 0.06103-0.47868 0.65711-0.25515
  -2   4   5 12344.9 413.588   1-0.64167 0.79292 0.73377-0.31654-0.59822 0.91937
  -2  -4   5 12136.4 437.272   4 0.99907-0.84782 0.03580-0.45342 0.69036-0.36886
  -2   4   4 2860.67 196.798   1-0.77163 0.86863 0.59515-0.17786-0.68662 0.92730
  -2  -4   4 2723.57 195.473   4 0.99571-0.89868-0.00430-0.41329 0.73936-0.49831
  -2  -4   3 361.409 89.6612   3-0.42589 0.46897-0.58725 0.16945-0.79526 0.95616
  -2  -4   2 10220.4 376.353   3-0.38764 0.37631-0.44557 0.02778-0.85705 0.93732
  -2  -4   2 10273.1 317.260   4 0.92588-0.93730-0.15333-0.26418 0.87929-0.79915
   2  -4  -1 36884.5 559.931   4 0.95916-0.89301-0.10432-0.31323 0.84085-0.84017
  -2  -4   1 35875.6 652.495   4 0.80118-0.86681-0.26841-0.14907 0.93528-0.93560
   2  -4   0 188.353 54.4909   4 0.99789-0.87752 0.06097-0.47856 0.65719-0.57606
  -2  -4   0 166.960 44.6754   2-0.90621 0.78627 0.03395-0.45173-0.29837 0.21760
   2  -4   1 29484.5 624.858   3-0.41063 0.58508-0.52634 0.10859-0.82648 0.98820
   2  -4   1 27930.1 577.193   4 0.97836-0.80377 0.13702-0.55465 0.54522-0.38363
  -2  -4  -1 28070.6 462.940   2-0.93346 0.75945 0.08997-0.50776-0.37164 0.21055
   2   4   1 28181.4 684.824   1-0.76685 0.94098 0.60126-0.18381-0.68348 0.84447
   2   4   2 31303.1 750.315   1-0.66269 0.89107 0.71463-0.29724-0.61288 0.85435
  -2  -4  -2 31325.5 465.889   2-0.95670 0.72862 0.16621-0.58402-0.46738 0.22596
  -2  -4  -3 88.2216 20.2268   2-0.95844 0.67628 0.27812-0.69595-0.59860 0.27687
   2   4   3 89.8887 77.2952   1-0.54829 0.83092 0.80726-0.38994-0.53174 0.85367
   2   4   4 15200.9 512.174   1-0.42971 0.76659 0.87847-0.46121-0.44481 0.84721
  -2  -4  -4 12586.7 232.359   2-0.89505 0.55883 0.40915-0.82699-0.73345 0.33139
   2   4   5 31451.5 816.451   1-0.31138 0.70251 0.92976-0.51257-0.35582 0.83869
   2   4   6 603.325 153.467   1-0.19604 0.64142 0.96359-0.54646-0.26724 0.83059
   2   4   7-8.12292 76.4756   1-0.08508 0.58471 0.98250-0.56544-0.18048 0.82429
   2   4   8 39598.9 1042.87   1 0.02100 0.53288 0.98869-0.57169-0.09620 0.82048
   2  -4   8 38497.9 1122.65   4 0.95953-0.40538 0.17425-0.59212 0.48359 0.24117
   2  -4   9 40.2378 93.5043   4 0.96695-0.35858 0.16104-0.57894 0.50601 0.29921
   2   4   9 133.517 108.606   1 0.12221 0.48591 0.98389-0.56696-0.01456 0.81931
   2   4  10 6894.12 448.877   1 0.21888 0.44350 0.96933-0.55246 0.06455 0.82068
   2  -4  10 6450.06 486.146   4 0.97445-0.31186 0.14589-0.56383 0.53097 0.35470
   2  -4  11 122.314 113.674   4 0.98160-0.26478 0.12898-0.54695 0.55793 0.40820
   2   4  11 134.166 103.302   1 0.31145 0.40518 0.94576-0.52896 0.14139 0.82431
   2  -4  12 292.948 143.249   4 0.98799-0.21695 0.11040-0.52841 0.58647 0.46011
   2  -4  13 12431.0 437.194   7 0.92095-0.09639-0.32248-0.09577 0.45897 0.66667
   2  -4  13 11980.5 739.232   4 0.99327-0.16801 0.09019-0.50824 0.61628 0.51075
   2  -4  13 12320.4 429.402   9 0.63696 0.18742-0.75640 0.33713 0.31863 0.80768
   2   4  13 11479.9 427.008  12 0.96069-0.13632 0.19739 0.21893 0.50484 0.62223
   2  -4  14 15642.8 504.429   9 0.67572 0.20283-0.73114 0.31178 0.38444 0.82225
   2  -4  14 15183.9 504.497   7 0.93438-0.05562-0.31736-0.10085 0.50994 0.69608
   2   4  14 15151.3 511.497  12 0.96897-0.09035 0.20154 0.21463 0.54974 0.65786
   2   4  15 954.024 143.086  12 0.97456-0.04169 0.20521 0.21081 0.59445 0.69368
   2  -4  15 818.367 125.507   9 0.71115 0.22157-0.70213 0.28268 0.44847 0.83861
   2   4  16 1456.97 167.183  12 0.97715 0.00997 0.20835 0.20752 0.63906 0.72960
   2  -4  16 1424.99 160.237   9 0.74345 0.24344-0.66906 0.24952 0.51113 0.85633
   2  -4  17 926.929 126.178   9 0.77263 0.26843-0.63139 0.21176 0.57283 0.87502
   2   4  17 896.255 133.637  12 0.97632 0.06506 0.21090 0.20482 0.68364 0.76555
   2   4  18 1185.20 147.121  12 0.97142 0.12421 0.21274 0.20283 0.72828 0.80143
   2   4  19 22.3652 65.2034  12 0.96148 0.18839 0.21372 0.20170 0.77310 0.83715
   2   4  20 172.043 71.9471  12 0.94492 0.25920 0.21357 0.20171 0.81824 0.87253
   2   4  21 616.598 88.3517  12 0.91878 0.33960 0.21179 0.20334 0.86401 0.90729
   2   4  22 90.4987 44.1901  12 0.87616 0.43647 0.20722 0.20776 0.91105 0.94078
   2  -6 -23 39.1574 40.1908   5-0.77488-0.35472-0.05395-0.57318-0.98758-0.78445
  -2   6  23 79.8921 44.5136  12 0.83508 0.29082 0.20184 0.42292 0.94012 0.82988
  -2   6  22-35.6619 53.8096  12 0.88263 0.18902 0.20800 0.41690 0.90527 0.78420
  -2   6  21 1479.06 136.760  12 0.91381 0.10359 0.21134 0.41371 0.87082 0.73812
  -2   6  20 182.941 86.9379  12 0.93563 0.02752 0.21308 0.41212 0.83688 0.69153
  -2   6  19 108.536 73.9965  12 0.95116-0.04226 0.21377 0.41158 0.80354 0.64434
  -2   6  18 435.602 101.725  12 0.96210-0.10745 0.21370 0.41180 0.77092 0.59644
  -2  -6  18 619.092 120.810  14 0.51590 0.34241-0.84237 0.21468 0.46425 0.90692
  -2  -6  18 485.319 97.7525   9 0.77379 0.08163-0.62970 0.00108 0.57540 0.79138
  -2  -6  17 66.0590 83.4504  14 0.54343 0.26055-0.83702 0.20934 0.41814 0.87236
  -2   6  17 105.216 70.2234  12 0.96951-0.16912 0.21307 0.41258 0.73914 0.54769
  -2  -6  17-1.44196 63.2549   9 0.74299 0.05826-0.66958 0.04105 0.51021 0.77619
  -2  -6  16 2147.92 187.224  14 0.56440 0.18526-0.82609 0.19842 0.37341 0.83642
  -2  -6  16 2231.73 186.143   9 0.70883 0.03826-0.70425 0.07581 0.44412 0.76190
  -2   6  16 2205.11 187.614  12 0.97415-0.22801 0.21202 0.41378 0.70837 0.49793
  -2  -6  15 226.344 81.3413   9 0.67122 0.02170-0.73439 0.10604 0.37660 0.74904
  -2  -6  15 110.903 79.6591  14 0.58033 0.11500-0.81092 0.18325 0.32979 0.79936
  -2   6  15 102.705 65.1250  12 0.97659-0.28469 0.21066 0.41529 0.67881 0.44696
  -2  -6  14 3331.37 401.873   4 0.99259-0.35320-0.02027-0.60643 0.75755 0.28812
  -2  -6  14 3497.83 233.485  14 0.59216 0.04884-0.79235 0.16468 0.28716 0.76131
  -2   6  14 3543.80 216.506  12 0.97729-0.33964 0.20908 0.41702 0.65072 0.39453
  -2  -6  13 107.928 119.518   4 0.99482-0.40966-0.00940-0.61726 0.74525 0.21998
  -2  -6  12 117.666 124.869   4 0.99620-0.46526-0.00121-0.62541 0.73575 0.14902
  -2  -6  11 75.0873 96.2112   4 0.99693-0.52021 0.00398-0.63056 0.72963 0.07469
  -2  -6  10 4778.69 411.546   4 0.99715-0.57466 0.00571-0.63226 0.72757-0.00371
  -2   6  10 5162.86 357.639   1-0.11654 0.53902 0.97845-0.35278-0.20523 0.92857
  -2  -6   9 1787.55 230.615   4 0.99685-0.62858 0.00336-0.62987 0.73036-0.08696
  -2   6   9 2390.28 241.283   1-0.24084 0.60906 0.95223-0.32650-0.30185 0.94472
  -2  -6   8 280.315 115.901   4 0.99577-0.68172-0.00395-0.62253 0.73895-0.17600
  -2   6   8 240.415 95.2303   1-0.36432 0.67829 0.90902-0.28323-0.39588 0.95828
  -2   6   7 6506.17 375.863   1-0.48433 0.74406 0.84838-0.22252-0.48516 0.96709
  -2  -6   7 6589.09 397.280   4 0.99322-0.73340-0.01740-0.60905 0.75434-0.27184
  -2  -6   6 4700.45 324.656   4 0.98775-0.78215-0.03858-0.58783 0.77751-0.37546
  -2   6   6 4813.38 320.798   1-0.59750 0.80297 0.77073-0.14480-0.56702 0.96848
  -2  -6   5 16961.6 576.272   4 0.97648-0.82510-0.06959-0.55679 0.80901-0.48742
  -2   6   5 15652.6 581.740   1-0.70002 0.85124 0.67783-0.05184-0.63862 0.95961
  -2  -6   4 682.019 118.869   4 0.95407-0.85691-0.11295-0.51340 0.84818-0.60704
  -2  -6   4 642.678 132.967   3-0.44189 0.53935-0.66408 0.03739-0.74318 0.98473
  -2  -6   3 2358.22 220.966   3-0.42176 0.46481-0.56996-0.05672-0.80493 0.96585
  -2  -6   3 2336.33 183.967   4 0.91102-0.86809-0.17122-0.45509 0.89131-0.73063
  -2  -6   2 4620.87 239.704   4 0.83191-0.84320-0.24552-0.38076 0.92850-0.84827
  -2  -6   2 4569.01 304.576   3-0.39425 0.38290-0.46781-0.15886-0.84974 0.93004
   2  -6  -1 877.393 75.1651   4 0.76283-0.69656-0.29389-0.33242 0.93979-0.93902
  -2  -6   1 932.515 145.714   3-0.36162 0.29586-0.36363-0.26302-0.87752 0.87720
   2  -6   0 624.590 77.8308   4 0.93148-0.81099-0.14608-0.48027 0.87410-0.79288
   2  -6   0 870.239 133.232   3-0.37225 0.49226-0.39619-0.23043-0.87055 0.95167
   2   6   1 1493.48 191.796   1-0.78362 0.95772 0.57940 0.04681-0.69444 0.85527
   2  -6   1 1772.37 182.586   3-0.41023 0.58464-0.52482-0.10181-0.82717 0.98891
   2  -6   2 474.904 93.9035   4 0.99770-0.76876 0.01053-0.63695 0.72179-0.47966
   2   6   2 470.929 124.326   1-0.70970 0.93805 0.66766-0.04150-0.64522 0.88652
   2  -6   2 497.526 114.670   3-0.43841 0.66724-0.64555 0.01891-0.75725 0.99962
   2   6   3 711.622 142.186   1-0.62526 0.90786 0.74800-0.12191-0.58668 0.90845
   2  -6   3 567.560 114.078   4 0.99879-0.71562 0.04864-0.67510 0.67367-0.35108
   2   6   4 15684.4 613.284   1-0.53253 0.86938 0.81803-0.19201-0.52033 0.92257
   2  -6   4 15966.3 582.506   4 0.99656-0.65918 0.07194-0.69843 0.64213-0.23909
   2  -6   5 322.904 107.995   4 0.99432-0.60271 0.08513-0.71165 0.62356-0.14006
   2   6   5 324.328 109.759   1-0.43389 0.82499 0.87632-0.25036-0.44791 0.93061
   2  -6   6 182.893 112.160   4 0.99307-0.54724 0.09110-0.71766 0.61497-0.05103
   2   6   6 323.309 131.238   1-0.33155 0.77690 0.92227-0.29637-0.37112 0.93430
   2   6   7 5895.89 406.211   1-0.22736 0.72696 0.95588-0.33005-0.29146 0.93511
   2  -6   7 6013.00 423.997   4 0.99294-0.49288 0.09169-0.71829 0.61412 0.03028
   2  -6   8 4758.24 399.723   4 0.99372-0.43944 0.08810-0.71473 0.61930 0.10556
   2   6   8 4870.91 380.502   1-0.12274 0.67659 0.97753-0.35176-0.21010 0.93421
   2   6   9 4147.00 359.698   1-0.01868 0.62678 0.98772-0.36202-0.12787 0.93246
   2  -6   9 4216.13 400.260   4 0.99508-0.38658 0.08113-0.70780 0.62924 0.17607
   2  -6  10 62.9992 120.824   4 0.99665-0.33393 0.07132-0.69802 0.64300 0.24277
   2   6  10 127.010 108.477   1 0.08424 0.57811 0.98693-0.36129-0.04533 0.93038
   2  -6  11 1063.66 225.357   4 0.99807-0.28113 0.05902-0.68575 0.65982 0.30639
   2   6  11 1495.62 231.777   1 0.18571 0.53089 0.97545-0.34988 0.03728 0.92825
   2   6  12 238.822 85.5378  12 0.96467-0.19510 0.19928 0.42648 0.52473 0.52143
   2  -6  12 70.7525 72.1431  14 0.60508 0.16779-0.75240 0.12447 0.21304 0.83605
   2  -6  12 180.833 79.7823   7 0.91835-0.14795-0.32324-0.30445 0.45013 0.59502
   2  -6  12 93.5428 170.777   4 0.99895-0.22779 0.04446-0.67123 0.67916 0.36751
   2  -6  13 1100.10 140.943  14 0.59715 0.23004-0.78099 0.15306 0.26425 0.86552
   2  -6  13 985.490 135.360   7 0.93205-0.10746-0.31842-0.30923 0.50031 0.62521
   2   6  13 1033.64 133.060  12 0.97120-0.14738 0.20285 0.42276 0.56504 0.56165
   2  -6  13 1270.16 150.531   9 0.60410 0.22040-0.77365 0.14536 0.26552 0.86102
   2  -6  13 1405.01 269.394   4 0.99891-0.17352 0.02778-0.65458 0.70054 0.42659
   2  -6  14-46.0730 62.8966   9 0.64906 0.22961-0.74914 0.12076 0.33876 0.86817
   2   6  14-40.0385 79.4384  12 0.97552-0.09745 0.20606 0.41940 0.60579 0.60143
   2  -6  14-96.1810 79.2635  14 0.58435 0.29717-0.80557 0.17763 0.31665 0.89379
   2   6  15 1473.76 165.394  12 0.97727-0.04495 0.20885 0.41646 0.64694 0.64080
   2  -6  15 1629.98 162.585   9 0.69036 0.24247-0.71993 0.09146 0.41039 0.87692
   2  -6  16-37.6783 63.9723   9 0.72819 0.25881-0.68562 0.05706 0.48091 0.88678
   2   6  16-42.5825 77.7457  12 0.97599 0.01058 0.21114 0.41402 0.68851 0.67976
   2  -6  17 1914.03 166.720   9 0.76257 0.27861-0.64542 0.01677 0.55087 0.89721
   2   6  17 1993.02 177.142  12 0.97105 0.06977 0.21282 0.41220 0.73053 0.71827
   2   6  18-1.28511 70.9660  12 0.96149 0.13358 0.21372 0.41114 0.77307 0.75626
   2   6  19 68.3440 63.0554  12 0.94581 0.20351 0.21361 0.41111 0.81627 0.79358
   2   6  20-13.7762 51.8106  12 0.92127 0.28231 0.21201 0.41256 0.86042 0.82996
   2   6  21 613.148 73.0453  12 0.88161 0.37622 0.20788 0.41654 0.90621 0.86470
   2  -8 -22 29.6119 38.8322   5-0.72900-0.34620-0.15194-0.68447-0.98439-0.70699
   2  -8 -21 229.535 63.4099   5-0.76140-0.25945-0.08516-0.75129-0.98798-0.62283
  -2   8  21 205.716 54.7747  12 0.84503 0.17182 0.20321 0.63114 0.93411 0.67444
  -2   8  20-27.7385 60.2448  12 0.88533 0.07727 0.20832 0.62617 0.90275 0.62527
  -2   8  19 51.6223 62.5817  12 0.91252-0.00418 0.21122 0.62342 0.87251 0.57499
  -2  -8  18 1053.69 131.599  14 0.52530 0.33324-0.84142 0.00449 0.44972 0.92146
  -2   8  18 974.276 118.007  12 0.93192-0.07783 0.21284 0.62195 0.84348 0.52349
  -2  -8  17-34.9168 75.5386  14 0.55038 0.25384-0.83423-0.00270 0.40448 0.88603
  -2   8  17 0.18002 60.3402  12 0.94602-0.14617 0.21362 0.62132 0.81582 0.47063
  -2  -8  16 300.578 82.8845  14 0.56929 0.18060-0.82225-0.01467 0.36116 0.84868
  -2   8  16 355.613 88.4918  12 0.95625-0.21065 0.21382 0.62127 0.78974 0.41617
  -2  -8  15 508.772 107.380  14 0.58353 0.11204-0.80673-0.03019 0.31942 0.80974
  -2  -8  14 705.888 128.015  14 0.59402 0.04722-0.78847-0.04844 0.27912 0.76937
  -2  -8  13 236.080 174.167   4 0.96875-0.38346-0.08636-0.74906 0.82485 0.14047
  -2  -8  13 276.048 90.8654  14 0.60141-0.01450-0.76808-0.06883 0.24017 0.72765
  -2  -8  12 1163.94 233.848   4 0.97094-0.43987-0.08185-0.75354 0.82067 0.06419
  -2  -8  12 1222.85 152.600  14 0.60619-0.07360-0.74603-0.09088 0.20256 0.68459
  -2  -8  11 178.296 119.241   4 0.97148-0.49463-0.08072-0.75462 0.81962-0.01521
  -2  -8  11 15.7379 81.4735  14 0.60872-0.13046-0.72272-0.11418 0.16632 0.64015
  -2  -8  10 962.116 204.137   4 0.97018-0.54755-0.08344-0.75187 0.82215-0.09820
  -2   8   9 6960.46 458.983   1-0.30724 0.67543 0.93124-0.09674-0.35267 0.99537
  -2  -8   9 6916.48 484.306   4 0.96661-0.59821-0.09059-0.74469 0.82870-0.18520
  -2  -8   8 450.838 151.446   4 0.95996-0.64578-0.10292-0.73232 0.83964-0.27659
  -2   8   8 250.521 122.055   1-0.41449 0.72843 0.88609-0.05153-0.43348 0.99571
  -2  -8   7 81.5130 89.3896   4 0.94877-0.68881-0.12139-0.71381 0.85512-0.37253
  -2   8   7 8.95092 84.7339   1-0.51493 0.77463 0.82955 0.00508-0.50754 0.98930
  -2  -8   6 11152.0 524.878   4 0.93068-0.72495-0.14714-0.68803 0.87487-0.47273
  -2   8   6 9611.20 528.406   1-0.60697 0.81241 0.76316 0.07154-0.57375 0.97504
  -2   8   5 5773.47 405.630   1-0.68915 0.84034 0.68894 0.14582-0.63117 0.95199
  -2  -8   5 6796.18 387.465   4 0.90185-0.75034-0.18143-0.65371 0.89768-0.57600
  -2   8   4 4186.72 348.404   1-0.76038 0.85733 0.60937 0.22545-0.67922 0.91957
  -2  -8   4 4626.73 355.664   3-0.44408 0.54151-0.67663-0.15893-0.73302 0.97460
  -2  -8   4 4815.93 307.513   4 0.85628-0.75900-0.22541-0.60969 0.92062-0.67939
  -2  -8   3 5216.13 291.609   4 0.78497-0.74190-0.27955-0.55551 0.93767-0.77690
  -2  -8   3 4883.71 368.293   3-0.42963 0.47266-0.60361-0.23194-0.78547 0.94643
  -2  -8   2 7381.65 453.900   3-0.41065 0.39927-0.52641-0.30913-0.82645 0.90678
  -2  -8   1 726.670 162.243   3-0.38877 0.32299-0.44933-0.38620-0.85587 0.85557
   2  -8  -1 636.990 147.646   3-0.37083 0.43641-0.39176-0.44372-0.87158 0.87211
  -2  -8   0 10951.9 575.626   3-0.36515 0.24497-0.37433-0.46118-0.87539 0.79447
   2  -8   0 12256.1 551.931   3-0.39878 0.51877-0.48346-0.35203-0.84411 0.92526
   2   8   1 2943.36 298.257   1-0.75829 0.93236 0.61196 0.22302-0.67783 0.83849
   2  -8   1 2839.08 264.230   3-0.42327 0.59766-0.57618-0.25932-0.80153 0.96330
   2  -8   2 4339.87 320.705   3-0.44199 0.67079-0.66467-0.17084-0.74271 0.98511
   2   8   2 3412.70 322.770   1-0.69782 0.92614 0.68011 0.15481-0.63712 0.87825
   2   8   3 5114.24 398.770   1-0.62891 0.91148 0.74488 0.08997-0.58926 0.91085
   2  -8   3 6078.98 345.108   4 0.95951-0.67622-0.10371-0.73151 0.84032-0.51764
   2   8   4 546.521 157.928   1-0.55228 0.88910 0.80447 0.03032-0.53462 0.93668
   2  -8   4 531.522 122.093   4 0.97721-0.63969-0.06787-0.76738 0.80734-0.40421
   2   8   5 12600.9 645.513   1-0.46890 0.85997 0.85733-0.02261-0.47381 0.95634
   2  -8   5 14910.1 627.495   4 0.98625-0.59452-0.04342-0.79186 0.78261-0.29902
   2  -8   6 20634.6 793.961   4 0.99081-0.54485-0.02762-0.80770 0.76568-0.20164
   2   8   6 18277.5 793.018   1-0.37985 0.82518 0.90227-0.06761-0.40756 0.97057
   2   8   7 5745.69 443.937   1-0.28626 0.78583 0.93842-0.10382-0.33667 0.98015
   2  -8   7 5518.00 425.704   4 0.99298-0.49280-0.01854-0.81682 0.75562-0.11113
   2  -8   8 19.4934 106.916   4 0.99377-0.43937-0.01482-0.82057 0.75143-0.02648
   2   8   8 5.57615 84.7537   1-0.18914 0.74296 0.96515-0.13062-0.26189 0.98584
   2  -8   9 102.258 152.240   4 0.99363-0.38500-0.01550-0.81992 0.75220 0.05320
   2  -8   9 211.689 83.7073  14 0.60694 0.00318-0.65778-0.17938 0.07778 0.72931
   2   8   9 217.741 137.860   1-0.08935 0.69742 0.98201-0.14754-0.18385 0.98827
   2  -8  10 3825.02 247.326  14 0.60918 0.05527-0.69047-0.14669 0.12049 0.76728
   2  -8  10 3918.52 402.290   4 0.99268-0.32983-0.01989-0.81557 0.75713 0.12873
   2  -8  11 2029.57 190.609  14 0.60879 0.10998-0.72157-0.11560 0.16462 0.80382
   2  -8  11 2265.39 325.417   4 0.99084-0.27377-0.02750-0.80799 0.76555 0.20076
   2  -8  12 5970.26 311.247  14 0.60540 0.16771-0.75069-0.08648 0.21020 0.83890
   2   8  13-22.3397 62.0761  12 0.97714-0.15388 0.20987 0.62503 0.66418 0.46212
   2  -8  13 112.068 64.9164   9 0.59790 0.22670-0.77654-0.06078 0.25575 0.87102
   2  -8  13-78.9301 85.1921  14 0.59847 0.22895-0.77738-0.05980 0.25733 0.87245
   2   8  14 633.549 109.102  12 0.97513-0.09762 0.21162 0.62313 0.69898 0.50785
   2  -8  14 807.267 118.047   9 0.64678 0.23200-0.75055-0.08685 0.33493 0.87222
   2  -8  14 513.786 103.497  14 0.58731 0.29444-0.80106-0.03613 0.30616 0.90429
   2   8  15 1085.26 127.761  12 0.97026-0.03850 0.21295 0.62165 0.73508 0.55228
   2  -8  15 966.949 128.947  14 0.57085 0.36522-0.82089-0.01630 0.35705 0.93407
   2  -8  15 1054.06 123.158   9 0.69205 0.24089-0.71857-0.11892 0.41343 0.87412
   2   8  16 1035.96 127.239  12 0.96168 0.02434 0.21372 0.62073 0.77242 0.59547
   2  -8  16 1209.57 140.788  14 0.54731 0.44310-0.83555-0.00164 0.41064 0.96116
   2  -8  16 1001.48 118.965   9 0.73382 0.25329-0.67971-0.15787 0.49194 0.87599
   2  -8  17 9.36570 51.9115   9 0.77204 0.26924-0.63225-0.20542 0.57152 0.87680
   2   8  17 53.9482 66.1191  12 0.94810 0.09217 0.21369 0.62061 0.81103 0.63739
   2   8  18 768.805 98.5663  12 0.92736 0.16716 0.21250 0.62165 0.85108 0.67786
   2   8  19 121.145 48.6540  12 0.89496 0.25381 0.20941 0.62460 0.89311 0.71636
  -2  -8 -19 193.082 58.9139   5-0.77349-0.37886-0.05728-0.77916-0.98769-0.62395
  -2  -8 -20 73.7920 40.2737   5-0.74094-0.46575-0.12848-0.70793-0.98635-0.70587
   2 -10 -21 429.049 53.8969   5-0.64185-0.37894-0.29567-0.75004-0.95518-0.65556
   2 -10 -20 252.642 59.4019   5-0.68733-0.27912-0.22574-0.81999-0.97320-0.55696
   2 -10 -19 46.6679 51.8982   5-0.71549-0.19662-0.17712-0.86865-0.98144-0.46813
   2 -10 -18 91.4299 58.0883   5-0.73471-0.12305-0.14088-0.90492-0.98541-0.38359
  -2 -10  18 263.888 86.6759  14 0.51686 0.34192-0.84231-0.20387 0.46282 0.90838
   2 -10 -17 1906.57 157.952   5-0.74818-0.05524-0.11365-0.93217-0.98719-0.30124
  -2 -10  17 1831.88 166.817  14 0.54343 0.26101-0.83702-0.20915 0.41813 0.87239
   2 -10 -16 26.5873 58.6238   5-0.75749 0.00841-0.09380-0.95205-0.98785-0.22000
  -2 -10  16 11.2694 78.9017  14 0.56325 0.18688-0.82691-0.21926 0.37617 0.83368
   2 -10 -15 335.629 84.1516   5-0.76349 0.06876-0.08048-0.96540-0.98800-0.13927
  -2 -10  15 284.986 93.2828  14 0.57818 0.11762-0.81347-0.23269 0.33638 0.79279
   2 -10 -14-18.4904 63.9888   5-0.76667 0.12628-0.07324-0.97267-0.98798-0.05872
  -2 -10  14-94.7413 90.8137  14 0.58935 0.05212-0.79763-0.24853 0.29851 0.75000
   2 -10 -13 5529.19 285.884   5-0.76725 0.18121-0.07190-0.97404-0.98797 0.02185
  -2 -10  13 4929.08 295.816  14 0.59751-0.01036-0.78004-0.26611 0.26241 0.70542
   2 -10 -12-69.2694 65.6550   5-0.76528 0.23357-0.07643-0.96954-0.98800 0.10246
  -2 -10  12-106.453 79.1564  14 0.60320-0.07038-0.76122-0.28493 0.22804 0.65912
  -2 -10  11-93.6005 82.0900  14 0.60684-0.12835-0.74159-0.30455 0.19542 0.61106
   2 -10 -11 16.8787 62.8082   5-0.76061 0.28325-0.08693-0.95908-0.98796 0.18299
  -2 -10  10 725.416 130.435  14 0.60879-0.18462-0.72157-0.32457 0.16462 0.56120
   2 -10 -10 695.075 114.786   5-0.75298 0.32996-0.10353-0.94251-0.98760 0.26321
  -2 -10   9 342.984 80.4767   8-0.44658 0.81523-0.89435-0.15157-0.31842 0.96258
  -2 -10   9 249.014 88.0999  14 0.60936-0.23951-0.70153-0.34461 0.13573 0.50941
   2 -10  -9 325.191 88.1376   5-0.74197 0.37329-0.12641-0.91965-0.98648 0.34267
  -2 -10   8 6.33502 59.6908   8-0.52723 0.84159-0.84919-0.19668-0.37545 0.93910
  -2 -10   8 9.83439 82.3502  14 0.60882-0.29330-0.68185-0.36428 0.10890 0.45557
  -2  10   8 73.8025 96.1386   1-0.40171 0.71563 0.89225 0.15108-0.42394 0.98600
   2 -10  -8 93.1371 65.5600   5-0.72702 0.41268-0.15571-0.89038-0.98401 0.42077
  -2  10   7 7503.53 523.406   1-0.49060 0.75027 0.84464 0.19875-0.48976 0.97135
  -2  10   6 2260.32 295.154   1-0.57138 0.77680 0.79069 0.25277-0.54836 0.94948
  -2  10   5 162.305 119.675   1-0.64362 0.79479 0.73204 0.31149-0.59958 0.92024
  -2  10   4 1999.05 297.806   1-0.70709 0.80401 0.67043 0.37316-0.64345 0.88363
  -2 -10   3 8978.30 570.293   3-0.44124 0.48424-0.66052-0.38391-0.74596 0.90695
   2 -10  -3 9161.90 570.932   3-0.36639 0.32314-0.37812-0.66621-0.87460 0.71391
  -2  10   3 7764.95 538.939   1-0.76180 0.80446 0.60761 0.43604-0.68015 0.83987
  -2 -10   2 541.826 163.036   3-0.42909 0.41769-0.60123-0.44319-0.78694 0.86730
   2 -10  -2 556.043 165.370   3-0.38622 0.39738-0.44091-0.60343-0.85848 0.77841
   2 -10  -1 1091.16 205.751   3-0.40567 0.47123-0.50803-0.53633-0.83442 0.83497
  -2 -10   1 1276.46 226.646   3-0.41457 0.34876-0.54133-0.50307-0.81951 0.81924
  -2 -10   0 603.333 185.064   3-0.39869 0.27848-0.48315-0.56124-0.84422 0.76333
   2  10   0 330.059 144.476   1-0.75534 0.87513 0.61558 0.42823-0.67588 0.75590
   2 -10   0 650.628 163.946   3-0.42364 0.54360-0.57772-0.46664-0.80067 0.88185
   2  10   1 4296.70 406.378   1-0.70833 0.88237 0.66912 0.37463-0.64429 0.80478
  -2 -10  -1 4555.55 421.913   3-0.38238 0.20776-0.42836-0.61603-0.86217 0.70066
   2 -10   1 5219.41 407.852   3-0.43878 0.61315-0.64746-0.39692-0.75585 0.91765
  -2 -10  -2 89.1498 147.127   3-0.36614 0.13712-0.37735-0.66702-0.87476 0.63262
   2  10   2-9.67694 103.360   1-0.65438 0.88267 0.72233 0.32136-0.60710 0.84806
   2  10   3 24.5868 109.459   1-0.59349 0.87603 0.77388 0.26974-0.56416 0.88559
   2  10   4 4656.03 428.073   1-0.52584 0.86263 0.82247 0.22109-0.51548 0.91738
   2  10   5 420.861 163.170   1-0.45177 0.84281 0.86684 0.17665-0.46116 0.94353
   2 -10   5 359.095 97.7986  14 0.59335-0.20029-0.57719-0.46919-0.01611 0.50052
   2 -10   6 814.154 121.177   8-0.46433 0.91037-0.88524-0.16058-0.33097 0.89562
   2  10   6 548.802 181.214   1-0.37170 0.81699 0.90586 0.13757-0.40143 0.96427
   2 -10   6 700.250 118.608  14 0.59900-0.15161-0.60432-0.44207 0.01399 0.55109
   2  10   7 11995.2 692.680   1-0.28613 0.78567 0.93846 0.10490-0.33658 0.97989
   2 -10   7 12042.9 427.306   8-0.39008 0.89041-0.92047-0.12540-0.27846 0.92362
  -2 -10  -7 12707.7 401.762   5-0.75139 0.25121-0.10691-0.93914-0.98748 0.34283
   2 -10   7 11076.5 429.587  14 0.60369-0.10198-0.63199-0.41440 0.04620 0.59956
   2  10   8 21506.5 938.600   1-0.19555 0.74934 0.96370 0.07959-0.26686 0.99064
  -2 -10  -8 21590.7 562.868   5-0.76283 0.20831-0.08197-0.96404-0.98800 0.26277
   2 -10   8 20175.9 603.243  14 0.60715-0.05112-0.65984-0.38656 0.08038 0.64605
  -2 -10  -9-8.56119 61.8248   5-0.77063 0.16177-0.06404-0.98195-0.98785 0.18206
   2 -10   9 138.147 79.1894  14 0.60907 0.00129-0.68750-0.35890 0.11646 0.69064
  -2 -10 -10 430.928 97.3708   5-0.77534 0.11214-0.05282-0.99314-0.98755 0.10117
   2 -10  10 377.773 104.085  14 0.60913 0.05555-0.71461-0.33180 0.15439 0.73339
   2 -10  11 1584.34 170.121  14 0.60695 0.11206-0.74079-0.30562 0.19415 0.77430
  -2 -10 -11 1698.79 162.055   5-0.77730 0.05975-0.04806-0.99787-0.98737 0.02041
  -2 -10 -12 655.548 108.560   5-0.77667 0.00478-0.04961-0.99629-0.98743-0.06010
   2 -10  12 433.108 104.995  14 0.60208 0.17125-0.76563-0.28079 0.23579 0.81333
   2 -10  13-49.6760 79.9438  14 0.59395 0.23371-0.78863-0.25779 0.27944 0.85035
  -2 -10 -13-23.4188 64.0021   5-0.77342-0.05281-0.05745-0.98842-0.98769-0.14041
   2 -10  14 215.426 74.8747  14 0.58172 0.30026-0.80915-0.23728 0.32535 0.88511
  -2 -10 -14 358.370 86.0026   5-0.76731-0.11326-0.07177-0.97407-0.98797-0.22071
   2 -10  15-27.2024 73.2904  14 0.56415 0.37216-0.82627-0.22016 0.37399 0.91715
  -2 -10 -15 136.628 65.8426   5-0.75782-0.17710-0.09307-0.95274-0.98787-0.30139
  -2 -10 -16-27.6332 62.0355   5-0.74395-0.24531-0.12239-0.92340-0.98673-0.38311
   2 -10  16 92.3370 61.9009  14 0.53903 0.45161-0.83845-0.20799 0.42630 0.94551
  -2 -10 -17 166.184 57.4264   5-0.72383-0.31977-0.16172-0.88403-0.98335-0.46706
  -2 -10 -18 52.3102 43.5989   5-0.69344-0.40450-0.21558-0.83014-0.97521-0.55578
   2 -12 -18 62.9256 41.6051   5-0.59734-0.26036-0.35625-0.89880-0.93325-0.43567
   2 -12 -17 1369.79 111.374   5-0.62629-0.17706-0.31762-0.93746-0.94794-0.34041
  -2 -12  17 1630.75 132.366  14 0.51924 0.28544-0.84212-0.41329 0.45922 0.83132
  -2 -12  16 924.677 120.548  14 0.54391 0.20644-0.83685-0.41856 0.41721 0.79265
   2 -12 -16 952.448 106.600   5-0.64485-0.10416-0.29132-0.96379-0.95652-0.25125
   2 -12 -15 1024.16 115.335   5-0.65656-0.03811-0.27405-0.98109-0.96155-0.16564
  -2 -12  15 854.420 119.360  14 0.56226 0.13377-0.82759-0.42782 0.37850 0.75069
   2 -12 -14 1245.97 129.637   5-0.66304 0.02271-0.26425-0.99092-0.96420-0.08242
  -2 -12  14 1126.53 137.763  14 0.57613 0.06557-0.81573-0.43967 0.34242 0.70610
   2 -12 -13 1255.32 139.495   5-0.66512 0.07914-0.26105-0.99415-0.96504-0.00101
  -2 -12  13 1129.77 147.567  14 0.58663 0.00075-0.80215-0.45325 0.30867 0.65917
   2 -12 -12 2973.74 202.669   5-0.66322 0.13157-0.26397-0.99126-0.96428 0.07881
  -2 -12  12 2526.99 211.649  14 0.59447-0.06141-0.78748-0.46791 0.27710 0.61006
   2 -12 -11 3696.88 228.049   5-0.65744 0.18014-0.27273-0.98253-0.96192 0.15703
  -2 -12  11 3374.73 242.554  14 0.60018-0.12145-0.77222-0.48317 0.24769 0.55881
   2 -12 -10 832.673 119.892   5-0.64774 0.22478-0.28711-0.96818-0.95779 0.23348
  -2 -12  10 886.342 138.005  14 0.60419-0.17979-0.75680-0.49859 0.22044 0.50538
  -2 -12   9-16.2475 76.9439  14 0.60684-0.23676-0.74162-0.51376 0.19546 0.44969
  -2 -12   9-41.7884 74.1691   8-0.39157 0.76025-0.91983-0.33519-0.27951 0.92379
   2 -12  -9 67.6390 60.7711   5-0.63392 0.26531-0.30696-0.94836-0.95155 0.30781
  -2 -12   8 6074.35 313.030   8-0.46766 0.78206-0.88348-0.37150-0.33333 0.89710
   2 -12  -8 6237.77 294.346   5-0.61569 0.30141-0.33209-0.92326-0.94273 0.37958
  -2 -12   8 5566.85 309.443  14 0.60841-0.29265-0.72708-0.52829 0.17288 0.39160
  -2 -12   7 5516.65 305.571  14 0.60917-0.34774-0.71358-0.54179 0.15289 0.33092
  -2 -12   7 5579.22 298.081   8-0.53601 0.79612-0.84366-0.41127-0.38166 0.86492
   2 -12  -7 5401.11 270.487   5-0.59268 0.33275-0.36221-0.89316-0.93075 0.44817
  -2 -12   6 9575.66 398.610   8-0.59706 0.80288-0.80152-0.45337-0.42482 0.82757
  -2 -12   6 9480.11 395.661  14 0.60936-0.40225-0.70154-0.55383 0.13574 0.26739
   2 -12  -6 9581.62 362.568   5-0.56452 0.35893-0.39696-0.85845-0.91493 0.51292
  -2 -12   5 17.2043 66.5595   8-0.65120 0.80272-0.75809-0.49676-0.46308 0.78532
  -2 -12   5 7.53493 73.8690  14 0.60920-0.45643-0.69142-0.56394 0.12178 0.20068
  -2  12   5 6.48513 106.046   1-0.57010 0.72123 0.79164 0.46065-0.54743 0.86792
   2 -12  -5-24.9627 81.0893   5-0.53085 0.37961-0.43579-0.81964-0.89453 0.57310
   2 -12  -5-9.44737 109.626   3-0.38321 0.23112-0.43104-0.82215-0.86140 0.53949
  -2 -12   4 7704.23 354.187   8-0.69880 0.79603-0.71435-0.54045-0.49671 0.73844
   2 -12  -4 7583.84 313.882   5-0.49140 0.39450-0.47799-0.77748-0.86881 0.62796
  -2 -12   4 8160.27 347.418  14 0.60891-0.51046-0.68375-0.57160 0.11143 0.13036
   2 -12  -4 7937.13 585.089   3-0.39565 0.29797-0.47262-0.78057-0.84805 0.60676
  -2  12   4 7781.42 589.569   1-0.63029 0.72718 0.74370 0.50866-0.59023 0.83025
  -2 -12   3 18522.7 572.566   8-0.74024 0.78318-0.67122-0.58354-0.52598 0.68721
   2  12  -3 18250.4 941.363   1-0.78233 0.73934 0.58113 0.67164-0.69360 0.53204
  -2  12   3 18173.4 900.118   1-0.68310 0.72574 0.69498 0.55744-0.62701 0.78656
   2 -12  -3 19580.4 916.490   3-0.40866 0.36539-0.51900-0.73421-0.82974 0.66907
   2 -12  -3 19749.2 522.960   5-0.44602 0.40346-0.52264-0.73286-0.83712 0.67684
   2 -12  -2 2299.54 314.991   3-0.42153 0.43266-0.56899-0.68423-0.80545 0.72541
   2  12  -2 2198.90 346.220   1-0.75371 0.76497 0.61757 0.63514-0.67480 0.59371
   2 -12  -2 2135.83 163.375   5-0.39476 0.40654-0.56866-0.68686-0.79890 0.71921
  -2  12   2 2229.04 337.771   1-0.72886 0.71724 0.64666 0.60583-0.65819 0.73727
   2 -12  -1 823.665 103.003   5-0.33788 0.40401-0.61486-0.64070-0.75385 0.75473
  -2  12   1 878.865 231.200   1-0.76800 0.70213 0.59980 0.65274-0.68423 0.68284
  -2 -12   1 927.585 212.353   3-0.43675 0.37092-0.63715-0.61613-0.76328 0.76305
   2 -12  -1 742.925 119.852   8-0.74340 0.80944-0.66771-0.58690-0.52821 0.52942
   2  12  -1 665.527 191.462   1-0.71999 0.78550 0.65652 0.59612-0.65221 0.65159
  -2 -12   0 2144.56 314.693   3-0.42687 0.30664-0.59149-0.66178-0.79279 0.71193
   2 -12   0 2404.47 201.490   8-0.71191 0.83225-0.70126-0.55340-0.50597 0.58769
   2  12   0 2065.18 326.518   1-0.68083 0.80060 0.69721 0.55536-0.62545 0.70530
  -2 -12  -1 5827.35 519.749   3-0.41625 0.24161-0.54786-0.70539-0.81633 0.65485
   2  12   1 5118.65 481.822   1-0.63594 0.80996 0.73880 0.51371-0.59420 0.75452
   2 -12   1 6497.85 304.416  14 0.59506-0.41907-0.58495-0.67065-0.00763 0.16937
   2 -12   1 5897.80 312.124   8-0.67555 0.85018-0.73642-0.51828-0.48029 0.64251
  -2 -12  -2-72.0613 181.869   3-0.40545 0.17640-0.50720-0.74605-0.83476 0.59265
   2 -12   2 54.0273 71.3873   8-0.63408 0.86299-0.77250-0.48225-0.45098 0.69371
   2 -12   2-9.63532 72.1945  14 0.59748-0.36716-0.59654-0.65907 0.00522 0.23718
   2  12   2 16.6444 129.021   1-0.58511 0.81337 0.78036 0.47208-0.55818 0.79898
   2  12   3 513.069 175.040   1-0.52818 0.81069 0.82092 0.43146-0.51717 0.83844
   2 -12   3 397.862 98.2776  14 0.60023-0.31559-0.61096-0.64466 0.02158 0.30150
   2 -12   3 254.326 80.8146   8-0.58726 0.87046-0.80874-0.44605-0.41788 0.74113
  -2 -12  -3 149.451 138.110   3-0.39481 0.11136-0.46972-0.78352-0.84907 0.52634
   2 -12   4 857.679 127.792  14 0.60303-0.26407-0.62765-0.62797 0.04104 0.36272
   2 -12   4 701.830 117.860   8-0.53490 0.87240-0.84437-0.41047-0.38087 0.78462
   2 -12   5 1852.61 180.901   8-0.47682 0.86860-0.87856-0.37632-0.33980 0.82406
   2 -12   5 1718.14 175.565  14 0.60562-0.21233-0.64614-0.60949 0.06332 0.42110
   2 -12   6 3617.47 244.406   8-0.41282 0.85889-0.91047-0.34446-0.29454 0.85931
   2 -12   6 3308.11 238.972  14 0.60772-0.16010-0.66599-0.58964 0.08821 0.47689
   2 -12   7 1440.86 161.620  14 0.60905-0.10710-0.68681-0.56883 0.11553 0.53024
  -2 -12  -7 1539.90 145.964   5-0.63276 0.13264-0.30860-0.94671-0.95101 0.30644
   2 -12   8 25.6712 79.1872  14 0.60930-0.05304-0.70821-0.54744 0.14516 0.58128
  -2 -12  -8 128.851 72.4555   5-0.64819 0.09373-0.28646-0.96881-0.95798 0.23284
  -2 -12  -9 78.4570 72.2542   5-0.65896 0.05016-0.27044-0.98481-0.96255 0.15682
   2 -12   9 77.3012 84.0166  14 0.60817 0.00242-0.72982-0.52583 0.17704 0.63007
  -2 -12 -10 1026.00 130.268   5-0.66536 0.00221-0.26069-0.99453-0.96513 0.07883
   2 -12  10 916.536 138.202  14 0.60529 0.05963-0.75126-0.50440 0.21114 0.67665
  -2 -12 -11 788.850 109.561   5-0.66747-0.05002-0.25743-0.99776-0.96596-0.00092
   2 -12  11 691.285 117.604  14 0.60022 0.11903-0.77211-0.48354 0.24750 0.72096
   2 -12  12 179.377 86.0505  14 0.59239 0.18118-0.79191-0.46375 0.28623 0.76290
  -2 -12 -12 195.968 66.1401   5-0.66516-0.10667-0.26100-0.99416-0.96505-0.08240
   2 -12  13 50.3345 71.6315  14 0.58102 0.24687-0.81005-0.44562 0.32760 0.80220
  -2 -12 -13 304.414 75.4559   5-0.65792-0.16825-0.27201-0.98312-0.96212-0.16591
  -2 -12 -14 33.6860 49.5986   5-0.64464-0.23587-0.29163-0.96347-0.95642-0.25218
   2 -12  14-112.371 75.0011  14 0.56494 0.31728-0.82570-0.42997 0.37210 0.83838
  -2 -12 -15 124.582 50.5283   5-0.62298-0.31188-0.32219-0.93288-0.94633-0.34285
   2 -12  15 109.021 63.4925  14 0.54206 0.39449-0.83749-0.41818 0.42071 0.87044
   2 -12  16 234.604 61.5741  14 0.50785 0.48302-0.84260-0.41308 0.47586 0.89597
  -2 -12 -16-9.89687 36.8661   5-0.58702-0.40218-0.36938-0.88566-0.92767-0.44209
   2 -14 -15 40.5613 40.1275   5-0.46386-0.23075-0.50554-0.95885-0.84983-0.27729
  -2 -14  15 157.901 66.1319  14 0.52507 0.17120-0.84145-0.62320 0.45010 0.67911
  -2 -14  14 151.949 71.9251  14 0.54581 0.09613-0.83615-0.62850 0.41356 0.63496
   2 -14 -14 175.200 51.9922   5-0.48771-0.15256-0.48177-0.98266-0.86632-0.18023
  -2 -14  13 496.065 97.3167  14 0.56132 0.02629-0.82821-0.63643 0.38069 0.58717
   2 -14 -13 226.957 58.1201   5-0.49985-0.08608-0.46923-0.99523-0.87447-0.09150
  -2 -14  12 209.218 79.3000  14 0.57314-0.03985-0.81877-0.64587 0.35088 0.53631
   2 -14 -12 373.452 70.6810   5-0.50391-0.02768-0.46497-0.99952-0.87716-0.00823
  -2 -14  11 161.833 67.9643  14 0.58218-0.10321-0.80855-0.65608 0.32388 0.48263
   2 -14 -11 184.373 61.8434   5-0.50150 0.02426-0.46750-0.99702-0.87557 0.07076
   2 -14 -11 215.741 69.2877   8-0.70240 0.22558-0.71080-0.75246-0.49925-0.30451
   2 -14 -10 119.134 64.3060   8-0.72278 0.30025-0.69002-0.77329-0.51365-0.20960
   2 -14 -10-26.2138 58.3316   5-0.49341 0.07051-0.47592-0.98863-0.87016 0.14593
  -2 -14  10 13.3585 71.9214  14 0.58906-0.16443-0.79813-0.66650 0.29961 0.42623
   2 -14  -9 164.714 70.8328   8-0.73443 0.36618-0.67759-0.78577-0.52188-0.12087
  -2 -14   9 180.649 83.5839  14 0.59425-0.22393-0.78797-0.67665 0.27810 0.36707
   2 -14  -9 162.515 65.6896   5-0.48000 0.11144-0.48957-0.97500-0.86105 0.21739
   2 -14  -8 296.674 79.7456   5-0.46141 0.14720-0.50792-0.95668-0.84811 0.28502
  -2 -14   8 222.549 84.5701  14 0.59807-0.28209-0.77850-0.68612 0.25946 0.30503
  -2 -14   8 105.643 65.3869   8-0.36942 0.68385-0.92898-0.53511-0.26384 0.82773
   2 -14  -8 166.984 70.4964   8-0.73955 0.42559-0.67198-0.79142-0.52549-0.03675
   2 -14  -7-55.8643 70.2879   8-0.73934 0.47967-0.67222-0.79123-0.52534 0.04361
   2 -14  -7-55.5831 56.1660   5-0.43767 0.17780-0.53044-0.93420-0.83106 0.34855
  -2 -14   7-11.1819 67.9216   8-0.43783 0.69796-0.89868-0.56536-0.31223 0.79561
  -2 -14   7 62.1695 76.7858  14 0.60081-0.33915-0.77015-0.69447 0.24390 0.23992
  -2 -14   6 2055.28 182.646  14 0.60268-0.39534-0.76333-0.70128 0.23173 0.17141
  -2 -14   6 1845.47 180.094   8-0.49864 0.70448-0.86633-0.59766-0.35523 0.75810
   2 -14  -6 1953.72 179.347   8-0.73445 0.52907-0.67757-0.78592-0.52189 0.12067
   2 -14  -6 2162.34 168.299   5-0.40873 0.20320-0.55655-0.90812-0.80955 0.40763
   2 -14  -5 2797.75 187.838   5-0.37454 0.22336-0.58564-0.87906-0.78320 0.46184
  -2 -14   5 2291.37 199.872   8-0.55254 0.70409-0.83291-0.63104-0.39334 0.71570
   2 -14  -5 2315.50 197.892   8-0.72522 0.57414-0.68746-0.77608-0.51537 0.19466
  -2 -14   5 2697.97 200.129  14 0.60382-0.45081-0.75851-0.70609 0.22337 0.09910
   2 -14  -4 2060.95 163.239   5-0.33512 0.23828-0.61698-0.84774-0.75159 0.51082
  -2 -14   4 1830.30 180.356   8-0.60009 0.69735-0.79925-0.66466-0.42695 0.66880
   2 -14  -4 1876.12 181.636   8-0.71181 0.61502-0.70136-0.76222-0.50590 0.26570
   2 -14  -3 615.995 121.564   8-0.69424 0.65173-0.71879-0.74483-0.49349 0.33379
  -2 -14   3 589.880 117.009   8-0.64175 0.68473-0.76612-0.69774-0.45640 0.61774
   2 -14  -2 2075.81 193.792   8-0.67244 0.68423-0.73927-0.72440-0.47808 0.39890
  -2 -14   2 1971.85 190.822   8-0.67796 0.66665-0.73420-0.72962-0.48199 0.56282
  -2 -14   1 708.140 126.498   8-0.70910 0.64349-0.70411-0.75966-0.50398 0.50431
   2 -14  -1 768.981 132.142   8-0.64628 0.71236-0.76230-0.70142-0.45960 0.46092
  -2 -14   0 8223.12 375.125   8-0.73550 0.61561-0.67642-0.78731-0.52264 0.44245
   2 -14   0 7766.59 368.077   8-0.61559 0.73596-0.78734-0.67642-0.43791 0.51974
   2 -14   1 630.651 103.678  14 0.60908-0.43286-0.68770-0.77715 0.11674 0.04501
   2 -14   1 590.721 116.745   8-0.58017 0.75482-0.81386-0.64995-0.41287 0.57521
   2 -14   2 1265.53 159.261   8-0.53977 0.76872-0.84126-0.62260-0.38432 0.62717
   2 -14   2 1215.43 140.935  14 0.60921-0.37866-0.69179-0.77307 0.12227 0.12015
   2 -14   3 143.806 80.0639   8-0.49416 0.77740-0.86890-0.59500-0.35207 0.67543
   2 -14   3 78.3515 86.4101  14 0.60934-0.32447-0.69898-0.76589 0.13217 0.19092
   2 -14   4 2780.67 220.000   8-0.44304 0.78057-0.89612-0.56783-0.31591 0.71978
   2 -14   4 2664.70 204.926  14 0.60930-0.27010-0.70870-0.75617 0.14587 0.25790
   2 -14   5 11.4109 68.4548  14 0.60886-0.21533-0.72045-0.74442 0.16296 0.32148
   2 -14   5 48.8798 66.9544   8-0.38607 0.77789-0.92216-0.54183-0.27562 0.76000
   2 -14   6 184.747 89.2745  14 0.60779-0.15994-0.73379-0.73109 0.18316 0.38195
   2 -14   7 26.2581 68.5847  14 0.60581-0.10364-0.74830-0.71658 0.20626 0.43952
   2 -14   8 40.0358 75.7397  14 0.60262-0.04611-0.76358-0.70131 0.23216 0.49429
   2 -14   9 260.161 84.3106  14 0.59781 0.01301-0.77921-0.68568 0.26082 0.54631
   2 -14  10 47.3975 59.6147  14 0.59093 0.07423-0.79476-0.67014 0.29227 0.59553
  -2 -14 -11-50.0825 50.7846   8-0.73514 0.01805-0.67681-0.78641-0.52238-0.44341
   2 -14  11-153.646 79.0943  14 0.58130 0.13818-0.80970-0.65520 0.32672 0.64175
   2 -14  12-25.6044 60.9284  14 0.56797 0.20584-0.82335-0.64155 0.36456 0.68459
   2 -14  13 587.446 82.9688  14 0.54933 0.27880-0.83470-0.63021 0.40660 0.72321
   2 -14  14 871.985 83.2183  14 0.52210 0.36035-0.84183-0.62308 0.45479 0.75570
  -2 -16  12 223.664 55.2324  14 0.51536 0.01817-0.84240-0.83148 0.46505 0.42214
  -2 -16  11 90.4168 55.2423  14 0.53286-0.05366-0.84004-0.83384 0.43718 0.36934
  -2 -16  10 79.4536 54.6906  14 0.54556-0.12069-0.83624-0.83763 0.41405 0.31180
   2 -16 -10 79.2051 47.1882   8-0.51850 0.09600-0.85456-0.81785-0.36927-0.35387
  -2 -16   9 35.5188 55.1423  14 0.55485-0.18430-0.83204-0.84183 0.39513 0.25005
   2 -16  -9 56.2062 50.1361   8-0.55580 0.18759-0.83073-0.84174-0.39565-0.24698
   2 -16  -8 138.563 59.4917   8-0.57618 0.26225-0.81670-0.85581-0.41005-0.15207
  -2 -16   8-86.4471 62.6834  14 0.56148-0.24525-0.82811-0.84575 0.38033 0.18417
   2 -16  -7-39.6943 52.7747   8-0.58596 0.32633-0.80969-0.86287-0.41697-0.06464
  -2 -16   7-54.6616 61.3265  14 0.56584-0.30395-0.82502-0.84883 0.36988 0.11396
   2 -16  -6 34.1322 60.0138   8-0.58793 0.38259-0.80825-0.86435-0.41836 0.01726
  -2 -16   5 137.128 64.5463   8-0.41165 0.56324-0.91100-0.76206-0.29371 0.61619
   2 -16  -5 125.314 67.9099   8-0.58352 0.43247-0.81145-0.86119-0.41524 0.09465
  -2 -16   4-21.8312 61.1794   8-0.46190 0.55920-0.88652-0.78650-0.32925 0.57122
   2 -16  -4 35.6683 57.9889   8-0.57349 0.47673-0.81859-0.85410-0.40815 0.16806
  -2 -16   3 583.740 103.190   8-0.50559 0.54860-0.86229-0.81068-0.36014 0.52160
   2 -16  -3 616.127 104.101   8-0.55826 0.51579-0.82908-0.84366-0.39738 0.23781
   2 -16  -2 21.2199 61.4901   8-0.53802 0.54984-0.84238-0.83040-0.38307 0.30401
  -2 -16   2 10.8033 61.3256   8-0.54330 0.53202-0.83898-0.83394-0.38681 0.46776
  -2 -16   1 248.310 85.0151   8-0.57548 0.50991-0.81719-0.85569-0.40956 0.41000
   2 -16  -1 187.109 74.4827   8-0.51281 0.57892-0.85800-0.81483-0.36525 0.36669
   2 -16   0 30.0153 59.2005   8-0.48256 0.60296-0.87541-0.79746-0.34386 0.42581
  -2 -16   0 44.6878 65.5851   8-0.60246 0.48260-0.79746-0.87538-0.42863 0.34857
   2 -16   1 154.924 69.0561   8-0.44710 0.62179-0.89409-0.77883-0.31879 0.48125
  -2 -16  -1 178.044 79.1653   8-0.62449 0.45034-0.78029-0.89250-0.44420 0.28362
   2 -16   2 546.143 100.746   8-0.40617 0.63516-0.91346-0.75950-0.28984 0.53281
  -2 -16  -2 605.667 103.421   8-0.64170 0.41325-0.76617-0.90657-0.45636 0.21528
   2 -16   3-44.3628 54.4642  14 0.59432-0.30921-0.78781-0.88629 0.27778 0.04532
  -2 -16  -3 76.3137 55.9064   8-0.65409 0.37136-0.75559-0.91711-0.46512 0.14353
  -2 -16  -4 53.6472 56.4969   8-0.66153 0.32450-0.74907-0.92358-0.47037 0.06827
   2 -16   4-45.3919 59.0176  14 0.59291-0.25347-0.79084-0.88327 0.28401 0.11977
   2 -16   5-86.1464 63.6769  14 0.59022-0.19646-0.79608-0.87804 0.29511 0.18934
  -2 -16  -5-37.9803 59.9861   8-0.66361 0.27230-0.74722-0.92538-0.47185-0.01076
  -2 -16  -6 923.970 108.361   8-0.65959 0.21398-0.75079-0.92177-0.46900-0.09412
   2 -16   6 716.323 93.2735  14 0.58610-0.13801-0.80297-0.87115 0.31056 0.25456
   2 -16   7-170.920 68.4540  14 0.58024-0.07783-0.81103-0.86310 0.33006 0.31573
  -2 -16  -7 40.4447 49.6746   8-0.64798 0.14808-0.76085-0.91166-0.46080-0.18283
  -2 -16  -8 78.5720 47.5231   8-0.62584 0.07166-0.77920-0.89327-0.44516-0.27898
   2 -16   8-32.2909 56.7727  14 0.57215-0.01542-0.81970-0.85443 0.35357 0.37290
  -2 -16  -9-22.8083 40.9926   8-0.58610-0.02237-0.80958-0.86284-0.41707-0.38758
   2 -16   9-68.9397 53.5474  14 0.56106 0.05000-0.82839-0.84575 0.38130 0.42584
   2 -16  10-51.0903 47.0395  14 0.54561 0.11978-0.83622-0.83792 0.41395 0.47386
  -2 -18   0 19.2640 42.7148   8-0.39167 0.27184-0.91979-0.96215-0.27958 0.19963
  -2 -18  -1 3.56476 41.2423   8-0.41139 0.23727-0.91112-0.97077-0.29353 0.13307
  -2 -18  -2 104.137 45.7404   8-0.42320 0.19479-0.90568-0.97617-0.30188 0.06091
  -2 -18  -3 17.3661 37.6852   8-0.42600 0.14330-0.90436-0.97744-0.30386-0.01762
  -3   1  25-41.8594 41.7302  12 0.80021 0.37548 0.19681-0.09541 0.95719 0.93434
  -3   1  24 71.6750 53.7807  12 0.85857 0.26286 0.20501-0.10346 0.92494 0.88606
  -3  -1  24 108.608 53.7656  12 0.82748 0.29451 0.20077-0.30852 0.94435 0.86704
  -3   1  23-78.0550 67.0472  12 0.89639 0.17080 0.20956-0.10787 0.89159 0.83888
  -3  -1  23-47.8115 59.0244  12 0.87358 0.19415 0.20691-0.31450 0.91324 0.81762
  -3   1  22 149.135 72.8091  12 0.92300 0.08993 0.21215-0.11031 0.85785 0.79210
  -3  -1  22 277.333 76.3833  12 0.90543 0.10806 0.21052-0.31796 0.88136 0.76897
  -3  -1  21 48.5016 68.3130  12 0.92849 0.03075 0.21259-0.31988 0.84925 0.72056
  -3   1  21 48.4034 70.6767  12 0.94222 0.01646 0.21345-0.11146 0.82401 0.74540
  -3  -1  20 518.876 108.493  12 0.94540-0.04042 0.21359-0.32074 0.81719 0.67209
  -3   1  20 668.515 123.756  12 0.95606-0.05163 0.21382-0.11168 0.79028 0.69861
  -3  -1  19 117.831 74.1053  12 0.95770-0.10697 0.21381-0.32081 0.78540 0.62335
  -3   1  19 120.814 87.7678  12 0.96575-0.11557 0.21348-0.11119 0.75680 0.65156
  -3  -1  18 988.436 145.266  12 0.96639-0.16991 0.21343-0.32028 0.75406 0.57416
  -3   1  18 974.877 146.483  12 0.97213-0.17620 0.21259-0.11015 0.72369 0.60414
  -3  -1  17 6257.84 312.721  12 0.97218-0.22995 0.21258-0.31928 0.72335 0.52434
  -3   1  17 6718.83 522.167   4 0.99862-0.25707 0.02169 0.08220 0.70814 0.53811
  -3   1  17 5912.20 312.322  12 0.97580-0.23412 0.21126-0.10867 0.69111 0.55620
  -3  -1  17 6029.83 531.761   4 0.99845-0.25678 0.01913-0.12399 0.71131 0.53503
  -3   1  16 22761.1 953.951   4 0.99883-0.31150 0.04767 0.05626 0.67494 0.49085
  -3  -1  16 22858.0 1008.51   4 0.99902-0.31156 0.04204-0.14686 0.68232 0.48357
  -3   1  16 22639.6 618.940  12 0.97723-0.28981 0.20958-0.10685 0.65920 0.50758
  -3  -1  16 23005.4 613.651  12 0.97561-0.28763 0.21137-0.31792 0.69348 0.47369
  -3  -1  15 127.086 121.575   4 0.99767-0.36444 0.06304-0.16783 0.65438 0.43105
  -3   1  15 127.025 106.768   4 0.99660-0.36350 0.07168 0.03228 0.64249 0.44285
  -3   1  14 260.248 117.195   4 0.99245-0.41357 0.09383 0.01017 0.61102 0.39387
  -3  -1  14 227.929 133.384   4 0.99489-0.41588 0.08216-0.18692 0.62779 0.37719
  -3  -1  13 1860.90 257.158   4 0.99109-0.46630 0.09935-0.20408 0.60293 0.32159
  -3   1  13 1675.17 224.184   4 0.98683-0.46217 0.11413-0.01010 0.58082 0.34361
  -3   1  12 21010.8 751.092   4 0.98020-0.50976 0.13255-0.02848 0.55231 0.29167
  -3   1  12 22322.8 682.862   1 0.63238-0.16130 0.77450-0.67087 0.41795 0.42632
  -3  -1  12 20822.0 794.459   4 0.98672-0.51615 0.11448-0.21917 0.58030 0.26377
  -3  -1  11 3508.70 297.623   4 0.98224-0.56590 0.12728-0.23193 0.56058 0.20304
  -3   1  11 3697.04 293.084   4 0.97305-0.55683 0.14890-0.04479 0.52607 0.23746
  -3   1  11 3684.64 249.828   1 0.57335-0.15652 0.81877-0.71507 0.36563 0.39817
  -3   1  10 7008.55 327.296   1 0.51026-0.14768 0.85880-0.75504 0.31054 0.37279
  -3  -1  10 6667.69 387.296   4 0.97822-0.61610 0.13735-0.24196 0.54470 0.13846
  -3   1  10 7021.13 367.512   4 0.96598-0.60399 0.16286-0.05872 0.50295 0.18012
  -3   1   9 15614.5 518.915   4 0.95977-0.65200 0.17385-0.06968 0.48428 0.11834
  -3   1   9 15575.0 462.546   1 0.44140-0.13307 0.89511-0.79129 0.25125 0.35161
  -3  -1   9 15338.8 553.801   4 0.97532-0.66742 0.14400-0.24858 0.53402 0.06868
  -3   1   8 38120.6 741.768   1 0.36373-0.10965 0.92799-0.82410 0.18529 0.33709
  -3   1   8 39738.4 830.032   4 0.95552-0.70197 0.18084-0.07663 0.47219 0.04997
  -3  -1   8 39334.8 893.549   4 0.97433-0.72066 0.14615-0.25070 0.53054-0.00829
  -3   1   7 30304.2 585.230   1 0.27136-0.07154 0.95717-0.85321 0.10798 0.33394
  -3  -1   7 29761.1 711.990   4 0.97622-0.77677 0.14197-0.24648 0.53730-0.09550
  -3   1   6 140570. 1935.23   4 0.96031-0.81520 0.17294-0.06866 0.48585-0.12459
  -3   1   6 142828. 1847.77   1 0.15155-0.00598 0.98052-0.87650 0.00933 0.35211
  -3   1   5 292689. 3575.95   1-0.02740 0.11873 0.98729-0.88320-0.13482 0.41580
  -3  -1   5 296349. 3748.04   2-0.89056 0.98107 0.00766-0.11206-0.26318 0.54372
  -3   1   5 301373. 3668.42   4 0.97493-0.88405 0.14485-0.04054 0.53265-0.25185
  -3  -1   4 2012.19 121.097   2-0.93767 0.97411 0.10057-0.20498-0.38523 0.58545
  -3   1   4 2059.39 91.6904   2-0.95987 0.99635 0.18528-0.08081-0.49056 0.69081
  -3   1   4 1994.82 98.2338   4 0.99646-0.95980 0.07266 0.03169 0.64114-0.44079
  -3   1   4 2000.58 77.6545   1-0.35146 0.38854 0.91438-0.81023-0.38619 0.58670
  -3   1   3 120071. 1476.31   4 0.95269-0.97026-0.11519 0.21957 0.85004-0.73015
  -3   1   3 119870. 1485.19   2-0.87688 0.85928 0.42863-0.32418-0.75099 0.87092
  -3  -1   3 119540. 1577.59   2-0.96277 0.94515 0.22125-0.32568-0.53342 0.65332
  -3  -1   2 183656. 2268.61   2-0.92262 0.85093 0.37149-0.47593-0.69738 0.73696
   3   1  -1 35900.6 564.928   1-0.61426 0.73991 0.75719-0.65277-0.57892 0.61965
   3   1   0 5169.85 182.251   1-0.39838 0.57827 0.89382-0.78946-0.42144 0.54265
   3  -1   0 4867.96 187.864   1 0.58892-0.40900 0.80777-0.91218 0.37936-0.25799
   3   1   1 1980.88 125.779   1-0.23033 0.46447 0.95509-0.85080-0.29375 0.49542
   3  -1   1 1660.56 125.002   1 0.53423-0.30006 0.84440-0.94887 0.33139-0.12955
   3  -1   2 107689. 1605.59   1 0.51547-0.22705 0.85575-0.96029 0.31507-0.03276
   3   1   2 109408. 1569.52   1-0.09798 0.38637 0.98096-0.87673-0.19065 0.47279
   3  -1   3 91053.6 1458.35   1 0.51681-0.17413 0.85496-0.95956 0.31622 0.04656
   3   1   3 88893.4 1409.59   1 0.01103 0.33162 0.98860-0.88443-0.10417 0.46679
   3  -1   4 4887.76 273.423   1 0.53017-0.13325 0.84691-0.95158 0.32784 0.11541
   3   1   4 4858.50 260.133   1 0.10470 0.29219 0.98548-0.88138-0.02877 0.47185
   3  -1   5 2602.58 213.995   1 0.55114-0.09997 0.83366-0.93839 0.34615 0.17757
   3   1   5 2836.68 214.246   1 0.18796 0.26318 0.97508-0.87104 0.03912 0.48443
   3   1   6 9027.85 410.050   1 0.26385 0.24154 0.95910-0.85513 0.10174 0.50228
   3  -1   6 8507.77 413.447   1 0.57715-0.07173 0.81613-0.92093 0.36897 0.23522
   3   1   7 13013.3 524.684   1 0.33434 0.22530 0.93839-0.83449 0.16057 0.52393
   3  -1   7 12370.1 527.154   1 0.60656-0.04689 0.79475-0.89961 0.39497 0.28969
   3  -1   8 8592.84 461.249   1 0.63832-0.02440 0.76963-0.87456 0.42326 0.34187
   3   1   8 8895.51 456.272   1 0.40073 0.21316 0.91334-0.80949 0.21660 0.54836
   3  -1   9 636.711 136.007   1 0.67168-0.00351 0.74075-0.84574 0.45327 0.39233
   3   1   9 827.105 168.573   1 0.46389 0.20425 0.88404-0.78026 0.27053 0.57490
   3   1  10 7511.57 471.856   1 0.52445 0.19794 0.85039-0.74668 0.32287 0.60303
   3   1  11 15950.1 726.862   1 0.58284 0.19380 0.81212-0.70848 0.37399 0.63238
   3   1  12 10670.1 607.171   1 0.63937 0.19152 0.76877-0.66518 0.42420 0.66264
   3  -1  13 987.825 126.859  12 0.96372-0.07786 0.19882-0.30588 0.51979 0.64875
   3  -1  13 897.825 123.076   9 0.72306 0.16114-0.69079 0.58502 0.47101 0.69536
   3   1  13 1040.65 240.559   4 0.95911-0.07411 0.17496-0.07115 0.48237 0.68491
   3  -1  13 938.417 130.910   7 0.92493-0.04041-0.32119 0.21704 0.47302 0.69324
   3   1  13 747.951 124.506  12 0.95538-0.07008 0.19505-0.09282 0.48136 0.68678
   3  -1  13 902.721 217.188   4 0.96938-0.08425 0.15637-0.26132 0.51378 0.65360
   3  -1  14 84.1258 65.8897   9 0.74880 0.18956-0.66279 0.55692 0.52204 0.72472
   3   1  14 168.321 150.645   4 0.97543-0.03621 0.14374-0.03996 0.53445 0.71329
   3   1  14-125.031 78.3874  12 0.96585-0.02630 0.19988-0.09780 0.53117 0.71750
   3  -1  14 119.446 77.0196  12 0.97161-0.03150 0.20311-0.31032 0.56814 0.68092
   3  -1  14 266.424 154.025   4 0.98180-0.04246 0.12844-0.23342 0.55876 0.68907
   3  -1  15 1952.44 180.785   9 0.77235 0.22018-0.63180 0.52585 0.57220 0.75494
   3   1  15 1949.01 185.512  12 0.97309 0.02072 0.20410-0.10217 0.58025 0.74896
   3  -1  15 1930.22 180.588  12 0.97620 0.01816 0.20679-0.31414 0.61586 0.71374
   3  -1  16 317.239 99.6054  12 0.97716 0.07145 0.20981-0.31731 0.66309 0.74703
   3   1  16 158.979 79.7481  12 0.97684 0.07122 0.20768-0.10590 0.62876 0.78098
   3   1  17 689.322 118.887  12 0.97669 0.12562 0.21056-0.10892 0.67687 0.81340
   3  -1  17 942.681 132.350  12 0.97397 0.12890 0.21208-0.31974 0.71000 0.78065
   3  -1  18 96.3624 71.8396  12 0.96577 0.19135 0.21348-0.32128 0.75672 0.81445
   3   1  18 51.3746 72.5578  12 0.97197 0.18459 0.21263-0.11114 0.72473 0.84606
   3   1  19 103.574 68.2252  12 0.96165 0.24917 0.21372-0.11238 0.77252 0.87880
   3  -1  19 91.6452 71.7476  12 0.95120 0.26017 0.21377-0.32172 0.80345 0.84826
   3  -1  20 795.621 102.170  12 0.92777 0.33785 0.21253-0.32064 0.85042 0.88182
   3   1  20 888.140 114.323  12 0.94390 0.32117 0.21353-0.11234 0.82047 0.91137
   3  -1  21 247.580 63.6432  12 0.89009 0.42978 0.20886-0.31711 0.89812 0.91465
   3   1  21 273.782 68.2787  12 0.91519 0.40413 0.21147-0.11043 0.86898 0.94340
   3   1  22 173.019 48.8241  12 0.86652 0.50705 0.20603-0.10514 0.91896 0.97394
  -3   3  25 294.857 53.0238  12 0.79819 0.37695 0.19651 0.11418 0.95801 0.93313
  -3   3  24 21.2989 49.2152  12 0.85842 0.26247 0.20499 0.10585 0.92505 0.88556
  -3   3  23 66.4551 61.1368  12 0.89671 0.16992 0.20960 0.10138 0.89125 0.83884
  -3  -3  23-53.7412 46.9476  12 0.81003 0.25826 0.19826-0.51514 0.95295 0.77830
  -3   3  22 619.709 104.035  12 0.92342 0.08896 0.21219 0.09894 0.85721 0.79235
  -3  -3  22 581.792 86.9296  12 0.85786 0.15618 0.20491-0.52165 0.92545 0.72527
  -3  -3  21 210.155 72.7054  12 0.89107 0.06872 0.20897-0.52556 0.89713 0.67306
  -3   3  21 130.578 80.1220  12 0.94261 0.01552 0.21347 0.09781 0.82320 0.74583
  -3  -3  20 42.1376 64.8648  12 0.91539-0.00985 0.21149-0.52792 0.86870 0.62096
  -3   3  20 24.2997 80.9343  12 0.95637-0.05249 0.21382 0.09761 0.78940 0.69911
  -3   3  19 370.290 111.395  12 0.96596-0.11633 0.21347 0.09811 0.75592 0.65205
  -3  -3  19 564.717 105.514  12 0.93358-0.08229 0.21295-0.52924 0.84058 0.56855
  -3  -3  18 2143.79 182.564  12 0.94722-0.15018 0.21366-0.52980 0.81308 0.51553
  -3   3  18 2049.13 192.735  12 0.97225-0.17687 0.21256 0.09916 0.72291 0.60453
  -3   3  17 308.128 105.412  12 0.97585-0.23472 0.21123 0.10064 0.69050 0.55642
  -3  -3  17 288.343 129.886   4 0.99559-0.25378-0.00507-0.30856 0.74025 0.50618
  -3  -3  17 356.928 94.6936   9 0.76932-0.02821-0.63615 0.32119 0.56550 0.68013
  -3  -3  17 342.825 92.2932  12 0.95734-0.21456 0.21381-0.52980 0.78649 0.46159
  -3  -3  16-37.0289 69.4857   9 0.74515-0.05821-0.66709 0.35222 0.51458 0.65067
  -3  -3  16 134.385 132.722   4 0.99813-0.31055 0.01500-0.32859 0.71636 0.44961
  -3  -3  16-83.8068 80.9892  12 0.96470-0.27616 0.21356-0.52940 0.76113 0.40642
  -3   3  16 67.0709 78.1150  12 0.97724-0.29036 0.20956 0.10246 0.65884 0.50755
  -3  -3  15 1815.58 293.447   4 0.99905-0.36569 0.03304-0.34659 0.69389 0.39164
  -3  -3  14 10083.0 641.842   4 0.99877-0.41963 0.04901-0.36253 0.67318 0.33189
  -3   3  13 231.860 93.1205   4 0.99151-0.46698 0.09769 0.21510 0.60537 0.31897
  -3  -3  13 67.3317 92.8198   4 0.99770-0.47278 0.06281-0.37629 0.65469 0.26992
  -3   3  12 22965.1 722.358   4 0.98541-0.51511 0.11842 0.19441 0.57428 0.26961
  -3  -3  12 19831.1 832.698   4 0.99623-0.52554 0.07421-0.38766 0.63898 0.20518
  -3  -3  11 3117.93 309.131   4 0.99475-0.57828 0.08289-0.39630 0.62675 0.13695
  -3   3  11 3380.51 254.768   4 0.97843-0.56234 0.13686 0.17600 0.54548 0.21795
  -3   3  11 3363.13 246.833   1 0.27751 0.13929 0.95554-0.64308 0.11309 0.65054
  -3  -3  10 208.184 107.529   4 0.99367-0.63142 0.08834-0.40172 0.61896 0.06430
  -3   3  10 237.082 74.8267   1 0.16051 0.20204 0.97931-0.66679 0.01665 0.66651
  -3   3  10 160.690 80.9198   4 0.97125-0.60938 0.15263 0.16027 0.51996 0.16302
  -3  -3   9 12636.7 540.609   4 0.99335-0.68533 0.08981-0.40315 0.61684-0.01404
  -3   3   9 12888.8 437.012   1 0.02922 0.27908 0.98869-0.67610-0.08961 0.69230
  -3   3   9 12946.5 425.968   4 0.96482-0.65718 0.16499 0.14795 0.49937 0.10315
  -3  -3   8 19511.0 642.452   4 0.99411-0.74031 0.08617-0.39948 0.62207-0.09972
  -3   3   8 19252.8 524.360   1-0.11938 0.37342 0.97803-0.66537-0.20746 0.72968
  -3   3   8 20438.6 498.470   4 0.96060-0.70718 0.17244 0.14053 0.48670 0.03537
  -3   3   7 190120. 2604.83   1-0.28714 0.48694 0.93813-0.62541-0.33735 0.77910
  -3  -3   7 186511. 2808.17   4 0.99599-0.79641 0.07573-0.38900 0.63685-0.19496
  -3   3   6 17693.1 454.672   1-0.47163 0.61718 0.85577-0.54298-0.47582 0.83710
  -3  -3   6 18079.1 544.041   4 0.99833-0.85298 0.05588-0.36912 0.66405-0.30261
  -3   3   6 18669.5 374.589   4 0.97039-0.82542 0.15435 0.15868 0.51711-0.15595
  -3   3   5 12401.8 243.138   4 0.99337-0.90262 0.08974 0.22333 0.61694-0.33623
  -3   3   5 12810.7 358.553   1-0.66052 0.75182 0.71665-0.40380-0.61138 0.89219
  -3  -3   5 12556.4 415.045   4 0.99868-0.90754 0.02267-0.33587 0.70692-0.42594
  -3  -3   3 396200. 4857.00   2-0.92113 0.90347 0.06246-0.37577-0.33597 0.45583
  -3  -3   3 396886. 4881.74   4 0.95705-0.97436-0.10796-0.20517 0.84397-0.72390
  -3  -3   2 7469.77 241.162   2-0.94967 0.87794 0.13672-0.45004-0.43091 0.47045
  -3  -3   2 7569.78 247.643   4 0.86735-0.93889-0.21558-0.09751 0.91615-0.87653
  -3  -3   1 78286.1 1139.22   4 0.68242-0.80818-0.33897 0.02591 0.93853-0.97936
  -3  -3   1 78517.8 1114.13   2-0.96285 0.83705 0.22668-0.54002-0.53978 0.49900
   3   3   0 212.050 68.3747   1-0.74030 0.92016 0.63354-0.32041-0.66587 0.78690
  -3  -3   0 191.884 41.3935   2-0.94248 0.76262 0.33262-0.64597-0.65768 0.53658
   3  -3   0 321.144 56.1741   3-0.38220 0.56229-0.42778 0.11448-0.86233 0.98393
   3   3   1 199788. 2708.61   1-0.61796 0.85207 0.75413-0.44107-0.58153 0.78304
  -3  -3  -1 199179. 2457.51   2-0.86345 0.62951 0.44122-0.75458-0.76183 0.56041
   3   3   2 1911.48 166.207   1-0.49015 0.77851 0.84492-0.53192-0.48942 0.77140
   3   3   3 145.929 80.6392   1-0.36428 0.70690 0.90904-0.59611-0.39585 0.75830
   3   3   4 27208.4 712.265   1-0.24420 0.64107 0.95129-0.63842-0.30444 0.74735
   3   3   5 19285.2 610.475   1-0.13129 0.58240 0.97619-0.66339-0.21679 0.74018
   3   3   6 9319.77 433.990   1-0.02558 0.53095 0.98739-0.67465-0.13337 0.73722
   3   3   7 58202.4 1288.61   1 0.07348 0.48614 0.98752-0.67484-0.05402 0.73834
   3   3   8 10563.9 520.912   1 0.16667 0.44719 0.97843-0.66583 0.02168 0.74311
   3   3   9 3540.89 312.617   1 0.25478 0.41333 0.96135-0.64880 0.09422 0.75104
   3   3  10 254.421 113.580   1 0.33856 0.38381 0.93697-0.62449 0.16411 0.76163
   3   3  11 16629.0 741.470   1 0.41864 0.35798 0.90559-0.59318 0.23183 0.77438
   3  -3  11 15573.7 787.852   4 0.96493-0.18812 0.16479-0.47842 0.49970 0.50685
   3   3  12 817.937 190.239   1 0.49559 0.33527 0.86715-0.55480 0.29784 0.78883
   3  -3  12 904.932 211.820   4 0.97589-0.14486 0.14272-0.45639 0.53609 0.55092
   3  -3  13 25219.0 665.351   7 0.91861-0.03406-0.32317 0.00961 0.45101 0.71514
   3  -3  13 27212.0 639.970  12 0.97522-0.08880 0.20578-0.52213 0.60198 0.56695
   3  -3  13 25942.5 1098.59   4 0.98512-0.09987 0.11928-0.43299 0.57296 0.59451
   3  -3  13 25769.1 662.867   9 0.66777 0.21654-0.73682 0.42202 0.37061 0.79599
   3   3  13 25003.3 671.065  12 0.95591-0.07115 0.19527 0.11624 0.48356 0.68420
   3  -3  14 6.99791 68.9910  12 0.97726-0.03659 0.20878-0.52528 0.64586 0.60359
   3  -3  14-1.09261 69.5250   9 0.70243 0.23605-0.70989 0.39501 0.43230 0.81469
   3  -3  14-139.540 91.2804   7 0.93298 0.00576-0.31801 0.00450 0.50410 0.74243
   3  -3  14-120.756 125.057   4 0.99232-0.05284 0.09438-0.40811 0.61022 0.63770
   3   3  14 52.6638 80.5978  12 0.96607-0.02706 0.19999 0.11138 0.53237 0.71592
   3   3  15 2291.31 204.757  12 0.97314 0.02012 0.20413 0.10709 0.58065 0.74816
   3  -3  15 2225.70 196.835   9 0.73410 0.25854-0.67941 0.36444 0.49249 0.83489
   3  -3  15 2682.75 195.019  12 0.97591 0.01900 0.21119-0.52784 0.68961 0.64037
   3   3  16 1051.60 145.867  12 0.97683 0.07067 0.20766 0.10341 0.62855 0.78079
   3  -3  16 1210.82 148.374   9 0.76288 0.28393-0.64500 0.32994 0.55155 0.85622
   3  -3  16 1379.12 147.653  12 0.97057 0.07860 0.21290-0.52970 0.73331 0.67720
   3   3  17 617.741 113.519  12 0.97672 0.12504 0.21052 0.10040 0.67621 0.81366
   3  -3  17 714.712 114.511  12 0.96032 0.14310 0.21376-0.53070 0.77706 0.71397
   3  -3  18 246.325 71.4296  12 0.94366 0.21401 0.21352-0.53061 0.82099 0.75058
   3   3  18 137.554 81.6770  12 0.97212 0.18389 0.21259 0.09818 0.72377 0.84663
   3  -3  19-51.2372 59.6955  12 0.91788 0.29404 0.21171-0.52895 0.86528 0.78682
   3   3  19 24.3964 61.0415  12 0.96196 0.24830 0.21371 0.09692 0.77142 0.87951
   3   3  20 21.5599 64.2546  12 0.94439 0.32012 0.21355 0.09692 0.81941 0.91205
   3   3  21 347.920 71.3340  12 0.91577 0.40299 0.21152 0.09880 0.86818 0.94380
   3   3  22 14.6808 35.1145  12 0.86662 0.50640 0.20604 0.10414 0.91889 0.97362
  -3   5  24 69.0558 42.9449  12 0.82448 0.29585 0.20035 0.31977 0.94593 0.86429
   3  -5 -24 143.634 47.0529   5-0.78132-0.34261-0.03810-0.48439-0.98689-0.82527
  -3   5  23 222.733 70.9485  12 0.87381 0.19226 0.20694 0.31333 0.91305 0.81665
  -3   5  22 27.1803 63.2949  12 0.90656 0.10526 0.21063 0.30979 0.88000 0.76917
  -3   5  21 193.690 82.6942  12 0.92977 0.02780 0.21268 0.30789 0.84713 0.72151
  -3   5  20 69.8405 71.5221  12 0.94654-0.04322 0.21363 0.30708 0.81463 0.67348
  -3   5  19 566.921 115.264  12 0.95859-0.10951 0.21380 0.30707 0.78267 0.62492
  -3  -5  18 1452.31 152.934   9 0.77488 0.02051-0.62809 0.10402 0.57783 0.74842
  -3   5  18 1223.59 147.988  12 0.96700-0.17218 0.21337 0.30764 0.75139 0.57567
  -3   5  17 7411.90 345.831  12 0.97253-0.23196 0.21250 0.30867 0.72096 0.52557
  -3  -5  17 7199.34 326.896   9 0.74705-0.00583-0.66487 0.14089 0.51844 0.72742
  -3  -5  17 8055.46 345.305  14 0.53875 0.20498-0.83853 0.31553 0.42681 0.82319
  -3  -5  16 459.018 90.9797   9 0.71620-0.02915-0.69744 0.17355 0.45794 0.70754
  -3   5  16 450.263 97.1354  12 0.97576-0.28945 0.21128 0.31003 0.69157 0.47443
  -3  -5  16 419.725 146.972   4 0.99037-0.30266-0.02931-0.49304 0.76753 0.39854
  -3  -5  16 344.864 83.2715  14 0.55964 0.12976-0.82929 0.30630 0.38455 0.78478
  -3   5  15 823.966 119.441  12 0.97715-0.34509 0.20983 0.31163 0.66346 0.42201
  -3  -5  15 678.385 188.157   4 0.99390-0.36041-0.01418-0.50813 0.75071 0.33491
  -3  -5  15 622.902 101.279  14 0.57590 0.05918-0.81598 0.29300 0.34310 0.74556
  -3  -5  15 730.293 107.711   9 0.68222-0.04934-0.72629 0.20249 0.39588 0.68922
  -3  -5  14 3867.85 424.084   4 0.99617-0.41691-0.00138-0.52089 0.73595 0.26920
  -3  -5  13 7322.66 551.325   4 0.99753-0.47249 0.00893-0.53117 0.72372 0.20099
  -3  -5  12 545.327 157.375   4 0.99825-0.52743 0.01649-0.53870 0.71454 0.12971
  -3  -5  11 279.854 136.073   4 0.99857-0.58198 0.02092-0.54309 0.70909 0.05471
  -3   5  11 359.054 95.6774   1 0.03871 0.37806 0.98861-0.46738-0.08200 0.84546
  -3  -5  10 4453.92 369.887   4 0.99862-0.63625 0.02168-0.54382 0.70815-0.02480
  -3   5  10 4599.46 305.507   1-0.09405 0.45657 0.98145-0.46015-0.18756 0.87055
  -3   5   9 519.955 114.670   1-0.23162 0.53988 0.95475-0.43339-0.29474 0.89727
  -3  -5   9 521.067 138.811   4 0.99837-0.69022 0.01802-0.54012 0.71267-0.10978
  -3  -5   8 17874.7 670.692   4 0.99752-0.74359 0.00888-0.53095 0.72377-0.20134
  -3   5   8 18420.9 598.039   1-0.37164 0.62565 0.90588-0.38446-0.40139 0.92344
  -3   5   7 57375.6 1153.52   1-0.50999 0.70976 0.83269-0.31121-0.50393 0.94552
  -3  -5   7 56624.4 1245.41   4 0.99523-0.79552-0.00716-0.51487 0.74268-0.30070
  -3  -5   6 7638.24 382.735   4 0.98963-0.84415-0.03205-0.48995 0.77050-0.40898
  -3   5   6 7944.63 365.256   1-0.64068 0.78620 0.73465-0.21309-0.59752 0.95864
  -3   5   5 48677.2 1017.35   1-0.75653 0.84780 0.61413-0.09251-0.67667 0.95731
  -3  -5   5 50216.7 1037.84   4 0.97704-0.88578-0.06826-0.45370 0.80772-0.52665
  -3  -5   4 2564.20 213.746   3-0.43681 0.47423-0.63742 0.11516-0.76310 0.96412
  -3  -5   4 2857.19 206.795   4 0.95053-0.91349-0.11865-0.40328 0.85289-0.65227
  -3  -5   3 30997.2 796.074   3-0.41193 0.39495-0.53125 0.00900-0.82425 0.94464
  -3  -5   3 30551.4 688.040   4 0.89808-0.91527-0.18547-0.33642 0.90009-0.77993
  -3  -5   2 6716.78 342.134   3-0.37874 0.30736-0.41667-0.10557-0.86539 0.90516
   3  -5  -2 4918.73 120.787   4 0.71156-0.63952-0.32376-0.19818 0.94042-0.97968
   3  -5  -1 21060.4 413.926   4 0.97789-0.85163-0.06623-0.45575 0.80573-0.76454
   3  -5   0 66085.5 1150.02   3-0.38084 0.56091-0.42339-0.09878-0.86356 0.98519
  -3  -5   0 63951.9 975.006   2-0.89599 0.71609 0.01645-0.53868-0.27500 0.15386
   3  -5   0 63156.6 1021.83   4 0.99857-0.81808 0.05257-0.57457 0.66847-0.54682
  -3  -5  -1 1023.84 77.6402   2-0.91258 0.67861 0.04562-0.56786-0.31384 0.11238
   3  -5   1 850.981 107.815   3-0.42580 0.66028-0.58689 0.06471-0.79547 0.99772
   3   5   1 828.220 133.468   1-0.71414 0.94822 0.66289-0.14107-0.64824 0.84958
  -3  -5  -2 6433.82 170.625   2-0.92549 0.63745 0.07168-0.59394-0.34799 0.06621
   3  -5   2 6667.53 304.169   4 0.97452-0.68559 0.14574-0.66781 0.53121-0.24865
   3   5   2 6336.27 357.893   1-0.62351 0.91184 0.74948-0.22772-0.58545 0.86725
   3   5   3 1914.40 203.572   1-0.52517 0.86775 0.82291-0.30122-0.51499 0.87726
   3  -5   3 1885.37 182.753   4 0.96626-0.62310 0.16234-0.68445 0.50382-0.14080
   3   5   4 194924. 3011.42   1-0.42229 0.81912 0.88222-0.36059-0.43929 0.88203
   3  -5   4 201523. 2971.45   4 0.96242-0.56504 0.16929-0.69143 0.49209-0.04862
   3  -5   5 597.723 134.006   4 0.96212-0.51052 0.16980-0.69198 0.49121 0.03272
   3   5   5 468.381 118.280   1-0.31750 0.76858 0.92754-0.40597-0.36047 0.88369
   3  -5   6 4300.54 338.707   4 0.96441-0.45859 0.16573-0.68795 0.49811 0.10627
   3   5   6 4106.20 321.363   1-0.21275 0.71809 0.95961-0.43811-0.28018 0.88387
   3  -5   7-28.8172 85.4075   4 0.96844-0.40840 0.15819-0.68044 0.51076 0.17407
   3   5   7 73.8518 82.2529   1-0.10935 0.66893 0.97946-0.45803-0.19959 0.88374
   3   5   8 9355.50 521.238   1-0.00807 0.62190 0.98814-0.46676-0.11942 0.88405
   3  -5   8 10289.2 581.365   4 0.97353-0.35927 0.14787-0.67015 0.52775 0.23753
   3   5   9 3819.56 340.344   1 0.09071 0.57737 0.98652-0.46521-0.04010 0.88519
   3  -5   9 3555.10 358.936   4 0.97911-0.31062 0.13521-0.65753 0.54810 0.29764
   3   5  10 2785.29 303.892   1 0.18689 0.53544 0.97526-0.45401 0.03825 0.88732
   3  -5  10 2330.81 309.448   4 0.98470-0.26199 0.12050-0.64285 0.57109 0.35510
   3  -5  11 323.932 173.578   4 0.98988-0.21294 0.10390-0.62630 0.59619 0.41045
   3   5  11 458.080 149.856   1 0.28058 0.49600 0.95471-0.43353 0.11564 0.89040
   3  -5  12 96.7193 68.7515   9 0.58104 0.24920-0.78384 0.26012 0.22951 0.85695
   3  -5  12 338.835 99.4922   7 0.90759-0.07720-0.32585-0.19715 0.41601 0.66964
   3  -5  12 240.613 157.881   4 0.99424-0.16309 0.08552-0.60795 0.62300 0.46410
   3   5  12 102.107 75.1967  12 0.95464-0.12469 0.19473 0.32622 0.47829 0.60855
   3  -5  13 3908.92 435.833   4 0.99742-0.11203 0.06537-0.58783 0.65119 0.51636
   3  -5  13 3903.97 248.830   7 0.92408-0.03950-0.32148-0.20148 0.46997 0.69607
   3   5  13 4126.75 257.240  12 0.96458-0.08038 0.19924 0.32157 0.52424 0.64313
   3  -5  13 3981.06 247.767   9 0.62651 0.25791-0.76226 0.23845 0.30149 0.86536
   3   5  14-39.0695 77.7503  12 0.97185-0.03340 0.20326 0.31739 0.57002 0.67788
   3  -5  14-15.5937 65.7888   9 0.66826 0.27033-0.73647 0.21257 0.37147 0.87576
   3  -5  15 382.250 95.6228   9 0.70655 0.28621-0.70628 0.18229 0.43990 0.88771
   3   5  15 350.842 100.659  12 0.97619 0.01651 0.20678 0.31373 0.61573 0.71270
   3  -5  16 83.8105 71.6450   9 0.74151 0.30541-0.67126 0.14718 0.50723 0.90077
   3   5  16 160.918 90.2384  12 0.97719 0.06976 0.20971 0.31064 0.66146 0.74750
   3   5  17 49.1895 71.3843  12 0.97427 0.12693 0.21198 0.30823 0.70732 0.78217
   3  -5  17 31.1722 61.3671   9 0.77314 0.32796-0.63066 0.10649 0.57394 0.91444
   3   5  18 173.182 75.7018  12 0.96653 0.18892 0.21342 0.30665 0.75345 0.81656
   3   5  19 41.8165 60.9727  12 0.95251 0.25720 0.21379 0.30612 0.80007 0.85047
   3   5  20 12.8989 50.4202  12 0.92952 0.33444 0.21266 0.30710 0.84755 0.88352
   3   5  21-30.9599 43.8805  12 0.89147 0.42674 0.20902 0.31059 0.89672 0.91488
  -3   7  23 85.3405 41.7381  12 0.80038 0.26514 0.19683 0.53272 0.95712 0.77219
   3  -7 -23 97.3580 48.5159   5-0.74939-0.32013-0.11112-0.62066-0.98730-0.74420
   3  -7 -22-1.47324 48.6188   5-0.77987-0.23531-0.04172-0.69008-0.98708-0.66385
  -3   7  22-60.0621 51.2868  12 0.85667 0.15460 0.20476 0.52495 0.92630 0.72248
  -3   7  21 524.185 90.3071  12 0.89243 0.06459 0.20913 0.52073 0.89574 0.67252
  -3   7  20 21.9264 62.0175  12 0.91753-0.01476 0.21168 0.51833 0.86577 0.62195
  -3   7  19 492.919 101.317  12 0.93577-0.08725 0.21309 0.51706 0.83663 0.57057
  -3  -7  18-64.6656 76.7926  14 0.52988 0.26841-0.84065 0.10841 0.44222 0.88846
  -3   7  18-124.703 80.0685  12 0.94915-0.15488 0.21372 0.51658 0.80852 0.51815
  -3  -7  17 138.488 76.6367  14 0.55283 0.19113-0.83307 0.10083 0.39940 0.85061
  -3   7  17 222.165 85.1416  12 0.95891-0.21889 0.21379 0.51666 0.78165 0.46449
  -3   7  16 784.134 117.792  12 0.96587-0.28011 0.21347 0.51713 0.75629 0.40932
  -3  -7  16 466.168 107.434  14 0.57051 0.11913-0.82120 0.08896 0.35797 0.81137
  -3   7  15 736.710 113.877  12 0.97067-0.33915 0.21289 0.51787 0.73276 0.35232
  -3  -7  15 397.169 103.609  14 0.58402 0.05130-0.80603 0.07380 0.31776 0.77090
  -3  -7  14 144.815 148.521   4 0.97762-0.39823-0.06689-0.66415 0.80638 0.19887
  -3   7  14-8.91199 77.3885  12 0.97379-0.39653 0.21214 0.51876 0.71146 0.29310
  -3  -7  14 58.0073 84.8403  14 0.59411-0.01312-0.78827 0.05605 0.27871 0.72928
  -3  -7  13 1492.83 155.442  14 0.60131-0.07464-0.76844 0.03622 0.24081 0.68651
  -3  -7  13 1422.13 260.454   4 0.98041-0.45524-0.05994-0.67106 0.79951 0.12528
  -3  -7  12 187.661 119.208   4 0.98188-0.51093-0.05607-0.67490 0.79563 0.04871
  -3  -7  11 55.5703 92.7287   4 0.98203-0.56530-0.05567-0.67526 0.79522-0.03133
  -3   7  10 2286.06 246.739   1-0.22096 0.58345 0.95754-0.22748-0.28652 0.96935
  -3  -7  10 2503.15 300.443   4 0.98068-0.61817-0.05925-0.67165 0.79882-0.11539
  -3   7   9 61.4740 82.8799   1-0.34319 0.65143 0.91771-0.18759-0.37993 0.98229
  -3  -7   9-13.0859 88.4646   4 0.97737-0.66909-0.06749-0.66337 0.80697-0.20399
  -3   7   8 2360.38 244.625   1-0.46021 0.71420 0.86221-0.13202-0.46739 0.98928
  -3  -7   8 2182.51 258.415   4 0.97122-0.71716-0.08127-0.64955 0.82013-0.29761
  -3  -7   7 2292.80 247.330   4 0.96066-0.76082-0.10167-0.62912 0.83855-0.39648
  -3   7   7 2066.55 228.975   1-0.56942 0.76916 0.79213-0.06188-0.54695 0.98837
  -3  -7   6 5953.98 364.424   4 0.94307-0.79746-0.12997-0.60079 0.86194-0.50032
  -3   7   6 5455.73 360.899   1-0.66815 0.81364 0.70948 0.02084-0.61668 0.97762
  -3   7   5 236.817 104.159   1-0.75400 0.84524 0.61722 0.11316-0.67499 0.95547
  -3  -7   5 198.312 83.8197   4 0.91422-0.82283-0.16752-0.56320 0.88892-0.60776
  -3  -7   4 6225.21 392.097   3-0.43636 0.47376-0.63519-0.09595-0.76467 0.96572
  -3  -7   4 6628.74 343.662   4 0.86755-0.83038-0.21541-0.51528 0.91606-0.71535
  -3  -7   3 12353.0 440.392   4 0.79367-0.81072-0.27364-0.45701 0.93648-0.81623
  -3  -7   3 11619.1 541.560   3-0.41775 0.40075-0.55377-0.17734-0.81338 0.93381
  -3  -7   2 112.330 67.1230   4 0.68092-0.75220-0.33973-0.39089 0.93839-0.89859
  -3  -7   2 82.1482 83.9280   3-0.39456 0.32315-0.46886-0.26225-0.84937 0.88917
  -3  -7   1 12466.7 564.052   3-0.36856 0.24275-0.38476-0.34633-0.87316 0.83234
   3  -7  -1 13510.2 534.929   3-0.36437 0.49001-0.37194-0.35909-0.87588 0.91691
   3   7   0 162.754 103.061   1-0.78299 0.96279 0.58025 0.15041-0.69403 0.81473
   3  -7   0 125.825 81.2797   3-0.39946 0.57951-0.48586-0.24519-0.84321 0.96486
   3  -7   1 3.26751 52.1063   4 0.97383-0.73899-0.07563-0.65517 0.81482-0.61262
   3  -7   1 19.6239 64.8866   3-0.42841 0.66286-0.59820-0.13286-0.78878 0.99106
   3   7   1 67.8436 90.1680   1-0.72156 0.95561 0.65479 0.07580-0.65327 0.85444
   3  -7   2 6139.47 321.557   4 0.99253-0.70347-0.02054-0.71030 0.75786-0.47520
   3   7   2 5397.38 384.238   1-0.65111 0.93941 0.72531 0.00522-0.60482 0.88646
   3   7   3 5477.29 389.690   1-0.57270 0.91525 0.78971-0.05925-0.54930 0.91141
   3  -7   3 6074.10 348.640   4 0.99813-0.65485 0.01502-0.74589 0.71634-0.35323
   3   7   4 206.065 112.499   1-0.48766 0.88447 0.84640-0.11601-0.48760 0.93018
   3  -7   4 66.3723 89.8194   4 0.99907-0.60157 0.03738-0.76829 0.68833-0.24477
   3  -7   5 3989.25 323.608   4 0.99869-0.54696 0.05044-0.78138 0.67130-0.14728
   3   7   5 3447.01 325.111   1-0.39745 0.84851 0.89425-0.16392-0.42075 0.94380
   3  -7   6 1271.34 211.759   4 0.99827-0.49232 0.05665-0.78762 0.66301-0.05855
   3   7   6 1494.71 231.340   1-0.30344 0.80875 0.93258-0.20231-0.34978 0.95330
   3  -7   7 19633.2 815.872   4 0.99819-0.43802 0.05763-0.78864 0.66170 0.02323
   3   7   7 18914.3 791.852   1-0.20686 0.76641 0.96105-0.23085-0.27562 0.95961
   3   7   8 8136.50 532.771   1-0.10870 0.72251 0.97955-0.24941-0.19908 0.96354
   3  -7   8 8084.16 541.350   4 0.99844-0.38404 0.05445-0.78550 0.66595 0.09942
   3   7   9 2347.49 293.677   1-0.00972 0.67777 0.98808-0.25800-0.12074 0.96567
   3  -7   9 2118.20 287.347   4 0.99882-0.33020 0.04785-0.77893 0.67471 0.17112
   3   7  10 457.117 165.292   1 0.08959 0.63271 0.98659-0.25658-0.04100 0.96640
   3  -7  10 267.786 161.238   4 0.99907-0.27623 0.03831-0.76943 0.68713 0.23915
   3  -7  10 223.525 76.6058  14 0.60909 0.11537-0.68787-0.04474 0.11697 0.81128
   3  -7  11 471.600 110.606  14 0.60874 0.17005-0.72244-0.01017 0.16592 0.84300
   3  -7  11 635.938 188.542   4 0.99885-0.22179 0.02618-0.75733 0.70255 0.30419
   3   7  11 611.521 109.094  12 0.96432-0.18918 0.19911 0.53128 0.52287 0.48306
   3  -7  11 409.597 83.5996   7 0.91220-0.13597-0.32483-0.40762 0.43020 0.57496
   3  -7  12 1509.20 153.627   7 0.92737-0.09695-0.32032-0.41209 0.48206 0.60348
   3   7  12 1585.57 159.303  12 0.97086-0.14147 0.20264 0.52760 0.56258 0.52388
   3  -7  12 1582.96 161.261  14 0.60471 0.22840-0.75428 0.02166 0.21619 0.87340
   3  -7  13 210.447 79.2718   9 0.60765 0.27687-0.77195 0.03911 0.27116 0.89591
   3  -7  13 114.609 78.2514  14 0.59641 0.29103-0.78288 0.05026 0.26793 0.90233
   3   7  13 342.304 101.573  12 0.97530-0.09165 0.20585 0.52424 0.60297 0.56402
   3  -7  14 27.3824 62.8476   9 0.65427 0.28443-0.74585 0.01292 0.34754 0.89992
   3   7  14-10.7839 73.8189  12 0.97724-0.03934 0.20867 0.52128 0.64399 0.60352
   3  -7  14 43.7734 83.9951  14 0.58293 0.35883-0.80755 0.07492 0.32142 0.92952
   3  -7  15 107.080 64.2721   9 0.69732 0.29554-0.71424-0.01878 0.42297 0.90488
   3  -7  15 106.792 71.7015  14 0.56282 0.43327-0.82721 0.09457 0.37717 0.95444
   3   7  16-45.9831 77.7030  12 0.97146 0.07493 0.21274 0.51691 0.72799 0.68058
   3  -7  16 14.5505 56.9173   9 0.73690 0.31013-0.67639-0.05672 0.49803 0.91020
   3   7  17 23.8516 60.8631  12 0.96204 0.13860 0.21370 0.51580 0.77112 0.71798
   3  -7  17 56.0566 62.4279   9 0.77294 0.32826-0.63094-0.10225 0.57352 0.91510
   3   7  18 59.1675 56.2106  12 0.94627 0.20863 0.21362 0.51572 0.81525 0.75438
   3   7  19 1383.83 114.891  12 0.92099 0.28817 0.21198 0.51722 0.86084 0.78932
  -3  -7 -20 3.25995 38.6260   5-0.77027-0.49650-0.06490-0.66685-0.98787-0.74488
   3   7  20-47.2069 39.6257  12 0.87836 0.38505 0.20749 0.52156 0.90913 0.82155
   3  -9 -22-6.10852 36.1445   5-0.68649-0.32863-0.22712-0.71394-0.97292-0.67794
   3  -9 -21 15.2691 48.2188   5-0.72429-0.23648-0.16086-0.78024-0.98345-0.58682
   3  -9 -20 86.7493 55.9612   5-0.74884-0.15759-0.11227-0.82885-0.98725-0.50244
   3  -9 -19-36.6238 54.6954   5-0.76599-0.08610-0.07481-0.86635-0.98799-0.42113
  -3  -9  18 158.043 90.2374  14 0.53016 0.26836-0.84060-0.10089 0.44175 0.88895
   3  -9 -18 55.8761 66.3680   5-0.77827-0.01948-0.04568-0.89550-0.98726-0.34128
  -3  -9  17-15.5406 80.5134  14 0.55260 0.19160-0.83318-0.10830 0.39988 0.85014
  -3  -9  16-143.309 102.771  14 0.56976 0.12012-0.82185-0.11963 0.35993 0.80942
  -3  -9  15 1135.29 146.804  14 0.58285 0.05270-0.80765-0.13382 0.32167 0.76701
  -3  -9  14 1560.09 176.163  14 0.59268-0.01146-0.79130-0.15016 0.28496 0.72304
  -3  -9  13 1055.24 148.255  14 0.59982-0.07292-0.77336-0.16810 0.24979 0.67754
  -3  -9  12 5756.88 492.814   4 0.93430-0.46322-0.14231-0.79741 0.87133-0.02690
  -3  -9  12 4869.56 288.534  14 0.60471-0.13214-0.75427-0.18719 0.21618 0.63048
  -3  -9  11 955.331 133.918  14 0.60772-0.18947-0.73445-0.20700 0.18418 0.58181
  -3  -9  11 558.354 180.493   4 0.93196-0.51511-0.14544-0.79424 0.87363-0.10966
  -3  -9  10 3283.61 362.691   4 0.92636-0.56373-0.15273-0.78692 0.87886-0.19534
  -3  -9  10 3463.40 238.215  14 0.60914-0.24522-0.71428-0.22717 0.15390 0.53141
  -3  -9   9 4448.58 390.667   4 0.91661-0.60820-0.16471-0.77491 0.88707-0.28400
  -3   9   9 4792.73 398.953   1-0.36623 0.67444 0.90821 0.03068-0.39732 0.99950
  -3   9   8 113.535 84.4367   1-0.46723 0.72119 0.85827 0.08068-0.47258 0.99429
  -3  -9   8 127.134 100.476   4 0.90130-0.64711-0.18203-0.75756 0.89804-0.37542
  -3   9   7 13024.7 648.216   1-0.55964 0.75935 0.79924 0.13978-0.53992 0.98117
  -3  -9   7 14801.1 650.902   4 0.87830-0.67833-0.20538-0.73417 0.91110-0.46894
  -3  -9   6 849.384 158.456   4 0.84440-0.69866-0.23546-0.70406 0.92477-0.56307
  -3   9   6 835.614 182.376   1-0.64250 0.78797 0.73303 0.20605-0.59880 0.95958
  -3   9   5 1008.75 194.387   1-0.71512 0.80633 0.66183 0.27731-0.64890 0.92921
  -3   9   4 726.446 168.817   1-0.77716 0.81412 0.58797 0.35125-0.69023 0.89007
  -3  -9   4 810.936 169.876   3-0.44287 0.48025-0.66961-0.27040-0.73877 0.93984
  -3  -9   3 9477.33 554.967   3-0.43024 0.41321-0.60634-0.33366-0.78378 0.90423
  -3  -9   2 114.165 101.312   3-0.41452 0.34309-0.54116-0.39882-0.81959 0.85942
   3  -9  -2-4.16292 90.2052   3-0.37442 0.44563-0.40298-0.53691-0.86890 0.82934
   3  -9  -1 630.597 147.688   3-0.39896 0.52457-0.48409-0.45582-0.84387 0.88493
  -3  -9   1 565.616 154.350   3-0.39688 0.27104-0.47686-0.46312-0.84653 0.80574
  -3  -9   0 10464.3 606.723   3-0.37829 0.19805-0.41522-0.52474-0.86577 0.74435
   3  -9   0 11410.8 559.141   3-0.42125 0.60127-0.56784-0.37208-0.80606 0.92775
   3   9   0 10527.1 604.501   1-0.74385 0.92362 0.62937 0.31005-0.66824 0.78877
   3   9   1 5930.51 457.494   1-0.69090 0.92493 0.68717 0.25218-0.63238 0.83338
   3  -9   1 7440.94 443.407   3-0.43931 0.67373-0.65018-0.28975-0.75383 0.95614
  -3  -9  -1 6188.05 471.978   3-0.35953 0.12488-0.35738-0.58258-0.87870 0.67665
   3   9   2 4033.68 376.395   1-0.63074 0.91901 0.74331 0.19598-0.59054 0.87201
   3   9   3 253.887 124.193   1-0.56365 0.90618 0.79634 0.14288-0.54281 0.90475
   3   9   4 24988.7 966.023   1-0.49015 0.88692 0.84492 0.09424-0.48942 0.93183
   3   9   5 535.774 160.187   1-0.41084 0.86187 0.88787 0.05123-0.43076 0.95364
   3   9   6 460.169 151.132   1-0.32645 0.83172 0.92421 0.01483-0.36726 0.97061
   3   9   7 4151.70 406.600   1-0.23767 0.79719 0.95311-0.01414-0.29941 0.98323
   3  -9   7 4020.90 249.172  14 0.59933-0.03761-0.60609-0.33575 0.01601 0.67023
   3   9   8 9985.03 624.297   1-0.14515 0.75892 0.97387-0.03497-0.22763 0.99192
   3  -9   8 9949.47 398.839  14 0.60473 0.01132-0.63925-0.30259 0.05493 0.71199
   3  -9   9 5501.80 302.006  14 0.60818 0.06219-0.67170-0.27015 0.09557 0.75202
   3   9   9 5680.41 476.137   1-0.04941 0.71743 0.98586-0.04702-0.15229 0.99705
   3  -9  10 1107.66 148.373  14 0.60936 0.11534-0.70308-0.23877 0.13791 0.79035
   3  -9  11 120.479 84.2425  14 0.60787 0.17115-0.73302-0.20884 0.18196 0.82697
   3  -9  12-44.3581 60.3700   9 0.56445 0.26602-0.79031-0.15145 0.20415 0.88277
   3  -9  12-12.5091 75.7148  14 0.60323 0.23012-0.76108-0.18078 0.22780 0.86180
   3  -9  13 42.4316 62.4275   9 0.61755 0.26709-0.76700-0.17485 0.28699 0.88032
   3  -9  13 61.2402 76.1008  14 0.59479 0.29288-0.78674-0.15513 0.27560 0.89467
   3  -9  14 154.680 71.5128   9 0.66725 0.27156-0.73718-0.20477 0.36972 0.87797
   3  -9  14 98.2861 70.7795  14 0.58162 0.36038-0.80929-0.13259 0.32569 0.92526
   3  -9  15-11.4362 55.9680   9 0.71365 0.27933-0.69983-0.24220 0.45314 0.87494
   3  -9  15-29.6148 72.0925  14 0.56218 0.43414-0.82764-0.11424 0.37868 0.95294
   3  -9  16 89.8019 64.5843  14 0.53364 0.51700-0.83986-0.10202 0.43583 0.97646
   3  -9  16 114.479 56.8341   9 0.75677 0.29038-0.65297-0.28915 0.53857 0.86989
  -3  -9 -17 75.0644 54.4705   5-0.76504-0.33864-0.07698-0.86413-0.98800-0.50295
  -3  -9 -18 462.452 70.6341   5-0.73961-0.41842-0.13116-0.80991-0.98616-0.58536
  -3  -9 -19 852.933 68.1334   5-0.69771-0.51465-0.20836-0.73269-0.97654-0.67556
   3 -11 -20 927.180 79.7504   5-0.62601-0.28036-0.31801-0.83237-0.94780-0.54182
   3 -11 -19 215.010 59.0679   5-0.66073-0.19129-0.26776-0.88266-0.96327-0.44577
   3 -11 -18 110.733 55.2441   5-0.68345-0.11423-0.23208-0.91836-0.97187-0.35660
  -3 -11  18 342.740 85.2650  14 0.51349 0.28527-0.84249-0.30824 0.46780 0.86291
   3 -11 -17 759.243 105.061   5-0.69888-0.04446-0.20637-0.94410-0.97689-0.27100
  -3 -11  17 697.110 113.387  14 0.53909 0.20535-0.83843-0.31230 0.42619 0.82384
  -3 -11  16 50.1703 74.7470  14 0.55838 0.13173-0.83005-0.32067 0.38739 0.78197
   3 -11 -16 180.725 73.3355   5-0.70911 0.02011-0.18855-0.96195-0.97981-0.18750
  -3 -11  15-123.646 90.7994  14 0.57314 0.06265-0.81877-0.33195 0.35088 0.73781
   3 -11 -15 16.0520 65.2377   5-0.71525 0.08059-0.17755-0.97298-0.98139-0.10535
  -3 -11  14 172.299 80.0209  14 0.58441-0.00295-0.80547-0.34524 0.31642 0.69160
   3 -11 -14 280.243 77.3055   5-0.71786 0.13755-0.17279-0.97777-0.98201-0.02415
   3 -11 -13 1087.18 133.529   5-0.71722 0.19125-0.17396-0.97663-0.98186 0.05628
  -3 -11  13 935.850 141.705  14 0.59293-0.06580-0.79079-0.35991 0.28390 0.64344
  -3 -11  12 1267.18 160.501  14 0.59921-0.12640-0.77525-0.37546 0.25330 0.59337
   3 -11 -12 1486.97 155.186   5-0.71339 0.24176-0.18091-0.96971-0.98092 0.13592
  -3 -11  11 711.629 129.176  14 0.60365-0.18517-0.75926-0.39143 0.22467 0.54133
   3 -11 -11 830.719 122.494   5-0.70626 0.28898-0.19358-0.95707-0.97903 0.21460
  -3 -11  10 1107.91 154.099  14 0.60661-0.24245-0.74325-0.40744 0.19808 0.48725
  -3 -11  10 1165.49 142.356   8-0.39054 0.75343-0.92028-0.23023-0.27878 0.96300
   3 -11 -10 1065.04 130.310   5-0.69559 0.33265-0.21196-0.93871-0.97588 0.29203
  -3 -11   9 893.619 133.592  14 0.60836-0.29853-0.72760-0.42309 0.17367 0.43098
   3 -11  -9 945.928 121.978   5-0.68102 0.37242-0.23602-0.91469-0.97102 0.36774
  -3 -11   9 1012.82 132.744   8-0.47436 0.78296-0.87990-0.27057-0.33806 0.94178
  -3 -11   8 2298.36 186.818   8-0.54967 0.80398-0.83481-0.31561-0.39131 0.91452
  -3 -11   8 2428.95 207.029  14 0.60919-0.35369-0.71271-0.43797 0.15163 0.37235
   3 -11  -8 2414.42 184.998   5-0.66212 0.40786-0.26565-0.88509-0.96383 0.44113
  -3 -11   7 4427.57 266.846  14 0.60934-0.40816-0.69900-0.45168 0.13220 0.31111
  -3  11   7 4075.32 406.323   1-0.50871 0.70840 0.83350 0.31429-0.50300 0.94408
  -3 -11   7 4184.18 250.584   8-0.61685 0.81687-0.78635-0.36402-0.43880 0.88150
   3 -11  -7 4028.17 232.956   5-0.63837 0.43846-0.30065-0.85012-0.95360 0.51148
   3 -11  -6 267.718 73.3339   5-0.60927 0.46370-0.34066-0.81014-0.93949 0.57794
  -3 -11   6 510.327 98.8961  14 0.60905-0.46219-0.68692-0.46375 0.11569 0.24695
  -3 -11   6 325.918 96.7090   8-0.67624 0.82197-0.73579-0.41454-0.48077 0.84296
  -3  11   6 256.000 127.665   1-0.58398 0.72941 0.78122 0.36663-0.55738 0.91799
   3 -11  -5 721.326 106.036   5-0.57434 0.48311-0.38509-0.76574-0.92059 0.63962
   3 -11  -5 734.292 198.061   3-0.36236 0.27033-0.36586-0.78288-0.87709 0.59568
  -3  11   5 587.985 180.574   1-0.65060 0.74178 0.72577 0.42214-0.60446 0.88460
  -3 -11   5 760.769 122.659   8-0.72819 0.81963-0.68430-0.46598-0.51747 0.79915
  -3 -11   5 664.729 112.568  14 0.60854-0.51601-0.67699-0.47368 0.10248 0.17948
  -3  11   4 30.0123 114.230   1-0.70869 0.74563 0.66873 0.47925-0.64454 0.84421
   3 -11  -4-57.5258 120.704   3-0.37861 0.34098-0.41623-0.73252-0.86551 0.66472
  -3 -11   3 133.372 114.686   3-0.44360 0.42655-0.67381-0.47506-0.73534 0.85583
  -3  11   3 50.0906 98.4148   1-0.75858 0.74126 0.61161 0.53644-0.67803 0.79723
   3 -11  -3 18.6393 137.883   3-0.39536 0.41214-0.47161-0.67715-0.84841 0.72824
   3  11  -2 3311.11 388.503   1-0.76256 0.83381 0.60666 0.54166-0.68066 0.64008
  -3 -11   2 3752.91 392.413   3-0.43391 0.36246-0.62335-0.52551-0.77278 0.81264
   3 -11  -2 4181.24 399.585   3-0.41191 0.48310-0.53118-0.61759-0.82428 0.78474
  -3 -11   1 9539.55 624.172   3-0.42248 0.29662-0.57292-0.57593-0.80332 0.76255
   3  11  -1 8896.17 623.975   1-0.72563 0.85112 0.65028 0.49797-0.65601 0.69591
   3 -11  -1 10252.5 389.401   8-0.74727 0.87336-0.66337-0.48670-0.53095 0.57260
   3 -11  -1 10636.3 607.514   3-0.42753 0.55312-0.59436-0.55443-0.79109 0.83217
   3  11   0 983.658 221.998   1-0.68290 0.86265 0.69518 0.45301-0.62687 0.74724
  -3 -11   0 773.311 199.761   3-0.41000 0.22973-0.52398-0.62486-0.82754 0.70615
   3 -11   0 989.884 131.917   8-0.71236 0.89274-0.70080-0.44931-0.50629 0.62845
   3 -11   1 2669.39 205.111   8-0.67234 0.90701-0.73936-0.41080-0.47801 0.68068
  -3 -11  -1 2376.08 339.993   3-0.39729 0.16262-0.47829-0.67054-0.84601 0.64400
   3  11   1 2187.49 308.058   1-0.63417 0.86816 0.74035 0.40777-0.59295 0.79379
   3 -11   2 464.105 102.332   8-0.62702 0.91599-0.77825-0.37196-0.44599 0.72917
   3  11   2 214.836 140.270   1-0.57933 0.86757 0.78476 0.36330-0.55405 0.83536
   3 -11   2 449.853 82.6667   5-0.16524 0.45441-0.72819-0.42285-0.60240 0.88547
   3 -11   2 405.960 101.093  14 0.58288-0.29255-0.53523-0.61583-0.06025 0.34314
  -3 -11  -2 307.331 151.427   3-0.38484 0.09576-0.43637-0.71245-0.85984 0.57720
   3 -11   3 3705.31 232.404  14 0.58845-0.24380-0.55658-0.59448-0.03814 0.40170
   3 -11   3 3874.64 245.439   8-0.57628 0.91953-0.81662-0.33362-0.41012 0.77381
  -3 -11  -3 3456.63 417.302   3-0.37298 0.02950-0.39846-0.75035-0.87001 0.50674
   3 -11   3 3815.38 213.294   5-0.09029 0.43380-0.76617-0.38489-0.53052 0.89417
   3  11   3 3681.12 402.078   1-0.51839 0.86089 0.82732 0.32067-0.51006 0.87183
   3 -11   4 14.7335 69.5829   8-0.52000 0.91754-0.85365-0.29664-0.37033 0.81453
  -3 -11  -4 82.5150 161.265   3-0.36222-0.03567-0.36545-0.78334-0.87717 0.43328
   3 -11   4-146.083 82.3339  14 0.59392-0.19495-0.57975-0.57132-0.01333 0.45756
   3 -11   4-83.0519 61.7175   5-0.01420 0.41205-0.79826-0.35283-0.45403 0.89825
   3  11   4-68.8917 117.142   1-0.45149 0.84823 0.86699 0.28093-0.46095 0.90320
   3 -11   5 2228.57 195.299   8-0.45812 0.90995-0.88848-0.26186-0.32658 0.85128
   3  11   5 2141.98 327.282   1-0.37881 0.82980 0.90274 0.24512-0.40677 0.92949
   3 -11   5 2037.54 189.423  14 0.59899-0.14569-0.60429-0.54678 0.01396 0.51095
   3 -11   6 5.35860 72.5343   8-0.39059 0.89672-0.92025-0.23014-0.27882 0.88403
   3 -11   6 61.0070 77.5544  14 0.60336-0.09573-0.62979-0.52129 0.04357 0.56201
   3  11   6 9.78216 108.239   1-0.30060 0.80584 0.93357 0.21423-0.34761 0.95079
  -3 -11  -7 2899.42 193.915   5-0.70412 0.14392-0.19733-0.95333-0.97843 0.29333
   3 -11   7 2477.29 211.242  14 0.60675-0.04479-0.65587-0.49521 0.07539 0.61087
  -3 -11  -8 116.921 71.0866   5-0.71612 0.10159-0.17596-0.97467-0.98160 0.21592
   3 -11   8 25.7506 80.2640  14 0.60884 0.00744-0.68216-0.46893 0.10931 0.65762
  -3 -11  -9 10.7113 57.1856   5-0.72407 0.05519-0.16129-0.98931-0.98340 0.13715
   3 -11   9 88.2323 87.8259  14 0.60930 0.06130-0.70830-0.44279 0.14530 0.70230
   3 -11  10 784.291 127.005  14 0.60777 0.11716-0.73392-0.41718 0.18336 0.74492
  -3 -11 -10 983.925 125.318   5-0.72832 0.00510-0.15324-0.99733-0.98426 0.05743
   3 -11  11 2004.68 185.475  14 0.60380 0.17546-0.75860-0.39250 0.22353 0.78541
  -3 -11 -11 2401.06 180.427   5-0.72906-0.04850-0.15181-0.99873-0.98440-0.02300
  -3 -11 -12 1477.44 139.575   5-0.72626-0.10564-0.15714-0.99337-0.98386-0.10413
   3 -11  12 1313.28 149.684  14 0.59680 0.23678-0.78188-0.36923 0.26597 0.82365
  -3 -11 -13-31.6503 53.0030   5-0.71959-0.16666-0.16961-0.98087-0.98242-0.18615
   3 -11  13-57.2566 70.4357  14 0.58599 0.30192-0.80314-0.34797 0.31095 0.85934
   3 -11  14 233.335 80.1569  14 0.57012 0.37211-0.82154-0.32958 0.35900 0.89196
  -3 -11 -14 259.979 68.2629   5-0.70830-0.23230-0.19000-0.96045-0.97959-0.26955
   3 -11  15 43.9375 58.2574  14 0.54704 0.44952-0.83566-0.31546 0.41116 0.92047
  -3 -11 -15-6.22845 46.1717   5-0.69086-0.30408-0.21991-0.93052-0.97437-0.35535
  -3 -11 -16 101.961 45.7049   5-0.66401-0.38527-0.26276-0.88763-0.96459-0.44570
   3 -11  16 246.030 64.6638  14 0.51199 0.53889-0.84255-0.30858 0.46997 0.94234
   3 -13 -17 38.3197 42.8871   5-0.54249-0.20079-0.42268-0.93705-0.90175-0.34606
  -3 -13  17 368.148 78.8716  14 0.50402 0.24065-0.84253-0.51744 0.48113 0.76892
  -3 -13  16 250.862 80.6954  14 0.53039 0.15996-0.84055-0.51941 0.44137 0.72801
   3 -13 -16 137.021 50.0590   5-0.56705-0.12189-0.39394-0.96582-0.91640-0.25084
  -3 -13  15 78.6021 71.6890  14 0.54995 0.08607-0.83442-0.52554 0.40534 0.68337
   3 -13 -15 76.7439 55.4504   5-0.58173-0.05286-0.37599-0.98380-0.92475-0.16191
   3 -13 -14 61.0490 52.2917   5-0.58949 0.00924-0.36626-0.99356-0.92902-0.07706
  -3 -13  14-5.03829 68.5532  14 0.56488 0.01682-0.82575-0.53421 0.37225 0.63579
   3 -13 -13 245.560 76.0826   5-0.59171 0.06580-0.36345-0.99640-0.93023 0.00472
  -3 -13  13 108.750 71.1034  14 0.57637-0.04900-0.81548-0.54447 0.34173 0.58562
   3 -13 -12 7.03008 60.6755   5-0.58908 0.11751-0.36678-0.99309-0.92880 0.08387
  -3 -13  12-106.913 80.8319  14 0.58522-0.11217-0.80430-0.55565 0.31365 0.53303
   3 -13 -11 332.680 85.3200   5-0.58191 0.16469-0.37576-0.98414-0.92485 0.16049
  -3 -13  11 484.890 111.811  14 0.59197-0.17325-0.79274-0.56721 0.28797 0.47804
   3 -13 -10 102.741 69.1524   5-0.57030 0.20741-0.39001-0.96992-0.91827 0.23449
  -3 -13  10 48.3397 84.0235  14 0.59705-0.23266-0.78124-0.57870 0.26472 0.42062
  -3 -13   9 92.7830 72.8336   8-0.39523 0.70386-0.91826-0.44131-0.28210 0.88593
  -3 -13   9 240.487 91.0009  14 0.60079-0.29072-0.77022-0.58971 0.24404 0.36063
   3 -13  -8 152.046 71.4439   5-0.53339 0.27920-0.43296-0.92704-0.89612 0.37350
  -3 -13   8 290.989 86.6032   8-0.46853 0.72287-0.88302-0.47650-0.33394 0.85726
  -3 -13   8 196.553 81.0635  14 0.60346-0.34772-0.76010-0.59983 0.22610 0.29789
  -3 -13   7 56.1778 77.7912  14 0.60529-0.40387-0.75127-0.60866 0.21116 0.23216
  -3 -13   7 55.2791 70.0734   8-0.53375 0.73380-0.84510-0.51438-0.38006 0.82287
   3 -13  -7-40.0660 69.4466   5-0.50777 0.30792-0.46088-0.89914-0.87970 0.43766
   3 -13  -6 977.090 123.828   5-0.47711 0.33159-0.49247-0.86758-0.85906 0.49759
  -3 -13   6 1061.75 142.931  14 0.60647-0.45938-0.74418-0.61574 0.19956 0.16309
  -3 -13   6 824.651 130.618   8-0.59155 0.73731-0.80560-0.55383-0.42092 0.78322
  -3 -13   5 2422.79 208.662   8-0.64249 0.73396-0.76550-0.59388-0.45692 0.73871
  -3 -13   5 2804.05 208.585  14 0.60715-0.51438-0.73930-0.62062 0.19177 0.09020
   3 -13  -5 2446.51 186.601   5-0.44124 0.35007-0.52711-0.83297-0.83366 0.55276
   3 -13  -4 885.613 140.172   8-0.73738 0.70064-0.67436-0.68467-0.52396 0.32421
  -3 -13   4 596.750 114.360   8-0.68705 0.72423-0.72569-0.63366-0.48841 0.68969
   3 -13  -4 699.837 106.588   5-0.40010 0.36328-0.56406-0.79605-0.80300 0.60268
  -3 -13   3 11922.0 456.664   8-0.72570 0.70859-0.68694-0.67235-0.51571 0.63649
   3 -13  -3 11481.5 446.816   8-0.71722 0.73477-0.69581-0.66327-0.50973 0.39048
   3 -13  -3 12533.4 415.593   5-0.35373 0.37125-0.60247-0.75767-0.76667 0.64693
   3 -13  -2 6454.93 331.770   8-0.69285 0.76469-0.72013-0.63900-0.49251 0.45377
   3 -13  -2 6923.79 298.687   5-0.30230 0.37416-0.64138-0.71879-0.72436 0.68519
   3 -13  -1 563.831 114.455   8-0.66410 0.79023-0.74679-0.61239-0.47219 0.51396
   3 -13  -1 586.783 100.235   5-0.24614 0.37234-0.67979-0.68041-0.67593 0.71735
   3 -13   0 12783.2 412.311   5-0.18573 0.36627-0.71667-0.64356-0.62143 0.74342
   3 -13   0 12681.5 436.462  14 0.60052-0.41861-0.61260-0.74770 0.02346 0.09810
   3 -13   1 759.780 130.841   8-0.59270 0.82741-0.80476-0.55451-0.42173 0.62452
   3 -13   1 836.327 115.276   5-0.12168 0.35657-0.75104-0.60922-0.56105 0.76362
   3 -13   1 864.694 132.427  14 0.60182-0.36558-0.62012-0.74018 0.03218 0.17005
   3 -13   2 520.159 116.413   8-0.54965 0.83865-0.83482-0.52449-0.39130 0.67460
   3 -13   2 610.657 108.257  14 0.60352-0.31296-0.63086-0.72944 0.04485 0.23805
   3 -13   3 283.887 90.7626   8-0.50144 0.84472-0.86471-0.49464-0.35721 0.72102
   3 -13   3 359.223 101.621  14 0.60539-0.26050-0.64425-0.71605 0.06101 0.30257
   3 -13   4 423.894 101.205  14 0.60715-0.20793-0.65978-0.70053 0.08030 0.36394
   3 -13   4 239.784 75.3359   8-0.44784 0.84542-0.89372-0.46568-0.31931 0.76362
   3 -13   5 269.563 91.1062  14 0.60854-0.15500-0.67699-0.68332 0.10248 0.42244
   3 -13   5 213.497 82.9881   8-0.38863 0.84050-0.92108-0.43836-0.27743 0.80225
   3 -13   6 118.738 76.7830  14 0.60930-0.10144-0.69549-0.66483 0.12735 0.47825
   3 -13   7 803.882 133.465  14 0.60912-0.04693-0.71488-0.64545 0.15478 0.53149
   3 -13   8 343.876 97.7188  14 0.60768 0.00883-0.73479-0.62555 0.18470 0.58224
   3 -13   9-29.3155 69.3480  14 0.60460 0.06623-0.75482-0.60552 0.21710 0.63051
   3 -13  10 1017.04 132.630  14 0.59943 0.12573-0.77457-0.58577 0.25204 0.67624
   3 -13  11 231.276 84.3243  14 0.59156 0.18793-0.79355-0.56680 0.28969 0.71927
   3 -13  12 47.9404 63.3928  14 0.58014 0.25368-0.81115-0.54920 0.33038 0.75925
   3 -13  13-108.202 62.5701  14 0.56382 0.32432-0.82650-0.53385 0.37478 0.79552
   3 -13  14 421.077 73.4265  14 0.54013 0.40234-0.83811-0.52225 0.42429 0.82669
   3 -13  15 347.750 58.8319  14 0.50284 0.49395-0.84249-0.51788 0.48273 0.84892
  -3 -15  14 455.568 74.9233  14 0.51849 0.06344-0.84219-0.72701 0.46035 0.54769
   3 -15 -13 29.2389 38.3259   5-0.37972-0.14612-0.58135-0.98776-0.78725-0.13818
  -3 -15  13 46.3782 55.4810  14 0.53729-0.00969-0.83894-0.73026 0.42943 0.49794
   3 -15 -12-14.8565 40.0185   5-0.39027-0.08123-0.57249-0.99665-0.79545-0.04941
  -3 -15  12-40.9999 57.4814  14 0.55142-0.07814-0.83375-0.73544 0.40234 0.44436
  -3 -15  11 168.240 69.0775  14 0.56220-0.14325-0.82763-0.74156 0.37863 0.38739
   3 -15 -11 292.032 63.7186   5-0.39116-0.02600-0.57173-0.99743-0.79613 0.03185
   3 -15 -10 247.177 67.4696   8-0.62126 0.25881-0.78287-0.78500-0.44192-0.24078
   3 -15 -10 241.311 62.1778   5-0.38457 0.02175-0.57730-0.99189-0.79103 0.10733
  -3 -15  10 108.723 66.5786  14 0.57044-0.20581-0.82126-0.74792 0.35816 0.32719
   3 -15  -9-20.0534 50.1963   5-0.37156 0.06309-0.58809-0.98114-0.78085 0.17773
   3 -15  -9 43.5599 58.1128   8-0.63836 0.33020-0.76896-0.79896-0.45400-0.14818
   3 -15  -8 119.216 56.2886   5-0.35270 0.09857-0.60328-0.96597-0.76584 0.24330
  -3 -15   8-21.2144 72.7201  14 0.58115-0.32517-0.80989-0.75929 0.32719 0.19682
   3 -15  -8 129.518 60.5853   8-0.64668 0.39281-0.76196-0.80601-0.45988-0.06179
   3 -15  -7 290.580 74.2637   5-0.32830 0.12851-0.62217-0.94711-0.74600 0.30403
  -3 -15   7 41.9972 67.3078  14 0.58419-0.38254-0.80579-0.76337 0.31719 0.12615
  -3 -15   7 292.980 84.2509   8-0.41228 0.61237-0.91072-0.65787-0.29416 0.73709
   3 -15  -7 237.041 75.5465   8-0.64823 0.44865-0.76064-0.80737-0.46098 0.01981
  -3 -15   6 437.674 90.1234  14 0.58585-0.43853-0.80335-0.76581 0.31143 0.05123
   3 -15  -6 624.326 112.236   8-0.64410 0.49881-0.76414-0.80391-0.45806 0.09740
   3 -15  -6 543.354 89.9041   5-0.29854 0.15310-0.64408-0.92524-0.72119 0.35980
  -3 -15   6 577.927 108.214   8-0.47212 0.61792-0.88110-0.68744-0.33648 0.69890
   3 -15  -5 2274.07 158.481   5-0.26357 0.17247-0.66830-0.90104-0.69121 0.41039
   3 -15  -5 2245.64 189.266   8-0.63490 0.54390-0.77182-0.79628-0.45156 0.17141
  -3 -15   5 2116.03 185.366   8-0.52466 0.61616-0.85079-0.71771-0.37363 0.65554
  -3 -15   4 2226.31 193.559   8-0.57062 0.60784-0.82059-0.74785-0.40612 0.60753
   3 -15  -4 2198.63 188.636   8-0.62096 0.58425-0.78311-0.78504-0.44170 0.24206
   3 -15  -3 2739.78 210.708   8-0.60242 0.62000-0.79749-0.77070-0.42860 0.30947
  -3 -15   3 2985.53 220.699   8-0.61059 0.59352-0.79123-0.77717-0.43438 0.55528
  -3 -15   2 715.868 123.334   8-0.64506 0.57369-0.76333-0.80502-0.45873 0.49912
   3 -15  -2 591.885 113.697   8-0.57932 0.65119-0.81446-0.75377-0.41227 0.37365
   3 -15  -1 692.358 122.434   8-0.55160 0.67775-0.83353-0.73475-0.39267 0.43456
  -3 -15   1 609.124 115.073   8-0.67441 0.54876-0.73747-0.83084-0.47948 0.43936
   3 -15   0 1011.31 141.045   8-0.51913 0.69958-0.85418-0.71415-0.36972 0.49212
  -3 -15   0 1182.20 149.207   8-0.69900 0.51905-0.71416-0.85411-0.49685 0.37622
  -3 -15  -1 68.3834 76.7301   8-0.71909 0.48486-0.69387-0.87435-0.51105 0.30991
   3 -15   1 123.831 73.1122  14 0.60857-0.37210-0.72491-0.84463 0.16961 0.03263
   3 -15   1 109.749 70.8154   8-0.48176 0.71650-0.87586-0.69252-0.34329 0.54620
  -3 -15  -2 552.791 105.103   8-0.73491 0.44638-0.67707-0.89111-0.52222 0.24057
   3 -15   2 486.689 90.4171  14 0.60832-0.31752-0.72818-0.84136 0.17456 0.10836
   3 -15   2 377.976 97.6588   8-0.43924 0.72827-0.89799-0.67043-0.31322 0.59664
   3 -15   3 461.435 98.6718  14 0.60772-0.26260-0.73442-0.83513 0.18413 0.17946
   3 -15   3 514.469 101.542   8-0.39129 0.73461-0.91995-0.64851-0.27931 0.64324
  -3 -15  -3 437.368 100.167   8-0.74655 0.40374-0.66418-0.90395-0.53044 0.16828
   3 -15   4 1323.29 142.541  14 0.60664-0.20719-0.74304-0.82651 0.19774 0.24652
   3 -15   5 30.1882 59.5523  14 0.60486-0.15108-0.75356-0.81600 0.21498 0.30995
   3 -15   6 179.317 81.4021  14 0.60211-0.09401-0.76552-0.80404 0.23560 0.37001
  -3 -15  -7 488.772 89.9235   8-0.74851 0.18853-0.66196-0.90599-0.53182-0.15237
   3 -15   7 282.921 79.5041  14 0.59808-0.03565-0.77850-0.79107 0.25945 0.42683
   3 -15   8 83.5115 64.5652  14 0.59232 0.02443-0.79204-0.77753 0.28651 0.48044
  -3 -15  -8 60.8169 51.6195   8-0.73447 0.12021-0.67754-0.89037-0.52191-0.24279
  -3 -15  -9-26.7802 53.1571   8-0.71058 0.04202-0.70261-0.86525-0.50503-0.34018
   3 -15   9-114.886 70.0601  14 0.58427 0.08680-0.80567-0.76391 0.31690 0.53072
   3 -15  10-85.0652 60.0649  14 0.57311 0.15229-0.81880-0.75079 0.35097 0.57733
  -3 -15 -10 26.9286 41.4753   8-0.66992-0.05293-0.74156-0.82626-0.47631-0.44942
   3 -15  11-21.6758 51.1789  14 0.55746 0.22227-0.83059-0.73900 0.38944 0.61953
   3 -15  12 272.641 53.2223  14 0.53467 0.29938-0.83961-0.72998 0.43405 0.65560
   3 -17  -8 19.2535 37.0568   8-0.42949 0.17565-0.90270-0.87437-0.30633-0.21523
   3 -17  -7 1419.29 108.218   8-0.45097 0.25142-0.89214-0.88498-0.32152-0.11953
   3 -17  -6 256.703 63.0188   8-0.45948 0.31422-0.88778-0.88938-0.32754-0.03300
   3 -17  -5 279.665 68.4510   8-0.45876 0.36780-0.88815-0.88906-0.32703 0.04700
  -3 -17   4 391.304 76.1740   8-0.39973 0.43698-0.91631-0.86125-0.28528 0.48680
   3 -17  -4 359.304 76.9252   8-0.45062 0.41394-0.89232-0.88493-0.32128 0.12175
   3 -17  -3 38.7735 54.5814   8-0.43598 0.45360-0.89958-0.87772-0.31092 0.19191
  -3 -17   3 37.8077 53.7098   8-0.44357 0.42653-0.89585-0.88166-0.31629 0.43730
   3 -17  -2 458.798 83.2929   8-0.41533 0.48723-0.90932-0.86802-0.29632 0.25781
  -3 -17   2 403.584 81.4679   8-0.48062 0.40929-0.87648-0.90098-0.34249 0.38299
   3 -17  -1 27.2851 53.0039   8-0.38885 0.51505-0.92099-0.85640-0.27759 0.31959
  -3 -17   1-49.6229 51.2234   8-0.51143 0.38581-0.85882-0.91860-0.36428 0.32427
  -3 -17   0 17.9357 58.9412   8-0.53638 0.35647-0.84343-0.93395-0.38192 0.26141
  -3 -17  -1 280.879 74.2573   8-0.55563 0.32143-0.83084-0.94649-0.39553 0.19451
  -3 -17  -2 21.5297 48.4293   8-0.56915 0.28066-0.82162-0.95566-0.40508 0.12355
  -3 -17  -3 25.9096 49.6290   8-0.57664 0.23386-0.81637-0.96087-0.41038 0.04834
  -3 -17  -4 248.922 65.6670   8-0.57740 0.18033-0.81583-0.96137-0.41092-0.03163
  -3 -17  -5 496.350 73.4519   8-0.57002 0.11866-0.82101-0.95614-0.40570-0.11736
   3 -17   5 144.641 41.5182  14 0.56087-0.10686-0.82851-0.95030 0.38174 0.14321
   3 -17   6-5.71700 37.3363  14 0.55307-0.04474-0.83295-0.94586 0.39891 0.20671
  -3 -17  -6 103.923 47.0681   8-0.55152 0.04587-0.83358-0.94352-0.39262-0.21094
  -4   0  25-49.3661 47.0466  12 0.80509 0.31077 0.19753-0.20062 0.95514 0.89609
  -4   0  24 174.709 69.6490  12 0.85716 0.20445 0.20482-0.20776 0.92595 0.84475
  -4   0  23 39.7710 59.8206  12 0.89259 0.11476 0.20915-0.21194 0.89558 0.79460
  -4   0  22 3277.58 220.193  12 0.91824 0.03486 0.21174-0.21439 0.86477 0.74488
  -4   0  21 4.76518 69.3710  12 0.93722-0.03837 0.21318-0.21567 0.83391 0.69520
  -4   0  20 5796.28 314.168  12 0.95127-0.10667 0.21377-0.21612 0.80326 0.64533
  -4   0  19 26.6099 69.8799  12 0.96150-0.17115 0.21372-0.21592 0.77303 0.59504
  -4   0  18 8459.28 614.784   4 0.99453-0.25875-0.01100 0.01052 0.74708 0.53919
  -4   0  18 7669.11 360.674  12 0.96869-0.23259 0.21318-0.21523 0.74340 0.54414
  -4   0  17 8.32464 118.296   4 0.99798-0.31643 0.01338-0.01382 0.71834 0.48748
  -4   0  17 37.9995 73.1740  12 0.97340-0.29155 0.21226-0.21416 0.71458 0.49242
  -4   0  16 492.583 177.072   4 0.99907-0.37174 0.03562-0.03603 0.69059 0.43477
  -4   0  15 100.473 126.328   4 0.99834-0.42523 0.05581-0.05619 0.66414 0.38077
  -4   0  14 16079.9 732.154   4 0.99627-0.47738 0.07392-0.07426 0.63938 0.32508
  -4   0  13-39.1542 93.3853   4 0.99335-0.52868 0.08984-0.09015 0.61679 0.26721
  -4   0  12 8355.74 459.846   4 0.99004-0.57959 0.10332-0.10360 0.59705 0.20649
  -4   0  11 17.3537 74.7851   4 0.98688-0.63066 0.11396-0.11420 0.58108 0.14201
  -4   0  10 48925.3 1086.29   4 0.98450-0.68250 0.12108-0.12128 0.57019 0.07245
  -4   0   9 113.927 80.1159   4 0.98361-0.73583 0.12359-0.12376 0.56632-0.00413
  -4   0   9 55.5465 45.1689   1 0.68789-0.43952 0.72569-0.72624 0.46796 0.09455
  -4   0   8 13239.0 440.926   4 0.98499-0.79144 0.11966-0.11979 0.57238-0.09065
  -4   0   8 13357.6 365.528   1 0.67519-0.48107 0.73755-0.73803 0.45644 0.02560
  -4   0   7 67.2623 52.5497   4 0.98926-0.84992 0.10612-0.10622 0.59289-0.19162
  -4   0   7 11.0862 34.5743   1 0.67954-0.53967 0.73353-0.73395 0.46039-0.05881
  -4   0   6 132327. 1830.40   2-0.91306 0.99772 0.04653-0.04649-0.31505 0.63557
  -4   0   6 133467. 1861.21   4 0.99575-0.91064 0.07722-0.07728 0.63477-0.31394
  -4   0   5 12.8252 40.8177   4 0.99866-0.96777 0.02234-0.02237 0.70734-0.46697
  -4   0   5-1.02738 37.5058   2-0.95537 0.98595 0.15969-0.15966-0.45938 0.69959
  -4   0   4 18034.2 373.067   4 0.97355-0.99689-0.07624 0.07625 0.81539-0.65548
  -4   0   4 18117.0 370.047   2-0.95352 0.93003 0.30010-0.30008-0.62286 0.78275
   4   0  -3 178.396 18.5952   1-0.16967 0.24680 0.96926-0.96910-0.24676 0.16706
  -4   0   3 239.406 39.0715   2-0.85235 0.77480 0.45071-0.45071-0.76973 0.84929
   4   0  -2 27017.6 415.731   1-0.02230 0.15368 0.98755-0.98745-0.13076 0.13153
   4   0  -1 234.091 41.4563   1 0.05647 0.12916 0.98821-0.98817-0.06772 0.14897
  -4   0   1 292.543 29.4078   3-0.37239 0.18662-0.39662 0.39658-0.87045 0.78900
   4   0   0 55914.5 875.071   1 0.11994 0.11994 0.98412-0.98415-0.01640 0.17812
   4   0   1 70.3003 53.3699   1 0.17745 0.11667 0.97679-0.97689 0.03051 0.21168
   4   0   2 2498.98 173.867   1 0.23191 0.11647 0.96660-0.96676 0.07530 0.24736
   4   0   3 10.9009 65.4535   1 0.28450 0.11812 0.95364-0.95386 0.11890 0.28422
   4   0   4 18116.1 550.780   1 0.33580 0.12108 0.93790-0.93819 0.16179 0.32181
   4   0   5 9.26492 73.0650   1 0.38611 0.12502 0.91934-0.91970 0.20420 0.35986
   4   0   6 4184.38 297.379   1 0.43560 0.12977 0.89785-0.89827 0.24630 0.39824
   4   0   7-25.7837 77.1902   1 0.48438 0.13525 0.87329-0.87378 0.28816 0.43684
   4   0   8 5736.87 396.213   1 0.53249 0.14138 0.84548-0.84603 0.32987 0.47561
   4   0   9 26.7139 82.1447   1 0.57997 0.14816 0.81415-0.81477 0.37146 0.51448
   4   0  10 997.087 188.654   1 0.62680 0.15557 0.77900-0.77967 0.41297 0.55344
   4   0  11 16.9600 99.0390   1 0.67297 0.16366 0.73958-0.74032 0.45443 0.59245
   4   0  13 29.5767 65.0890   9 0.75651 0.18761-0.65330 0.65200 0.53803 0.66864
   4   0  13 183.195 139.731   4 0.96220-0.01708 0.16967-0.17027 0.49144 0.71636
   4   0  13 1.68528 69.0829   7 0.93146 0.01304-0.31868 0.31922 0.49792 0.70886
   4   0  13 23.3361 72.3007  12 0.95809-0.01240 0.19622-0.19879 0.49297 0.71586
   4   0  14 88.6779 155.523   4 0.97756 0.02178 0.13891-0.13955 0.54221 0.74605
   4   0  14 90.0692 80.7829  12 0.96819 0.03175 0.20111-0.20383 0.54483 0.74454
   4   0  14 43.2943 69.5104   9 0.77768 0.22061-0.62387 0.62248 0.58415 0.70291
   4   0  15-101.108 90.4220  12 0.97469 0.07950 0.20532-0.20819 0.59586 0.77404
   4   0  16 1361.16 161.708  12 0.97726 0.13118 0.20881-0.21183 0.64627 0.80415
   4   0  17-61.0291 76.7758  12 0.97538 0.18732 0.21150-0.21467 0.69627 0.83468
   4   0  18 273.657 90.1055  12 0.96814 0.24881 0.21325-0.21657 0.74608 0.86540
   4   0  19-15.8764 59.9244  12 0.95404 0.31715 0.21381-0.21728 0.79596 0.89604
   4   0  20 2803.60 165.634  12 0.93025 0.39520 0.21272-0.21633 0.84633 0.92620
   4   0  21 2.46306 42.5849  12 0.89015 0.48955 0.20887-0.21264 0.89805 0.95501
  -4  -2  25-100.298 39.7709  12 0.73229 0.38413 0.18620-0.39858 0.97700 0.87462
  -4   2  25 30.2156 47.4261  12 0.82247 0.29283 0.20006 0.00614 0.94697 0.90388
  -4  -2  24 128.383 55.0426  12 0.80959 0.25257 0.19820-0.41042 0.95315 0.81794
  -4   2  24 165.323 66.2932  12 0.86999 0.19106 0.20646-0.00011 0.91620 0.85411
  -4   2  23 648.677 111.502  12 0.90264 0.10416 0.21023-0.00373 0.88463 0.80516
  -4  -2  23 713.006 98.0358  12 0.85680 0.15111 0.20477-0.41685 0.92621 0.76435
  -4   2  22 1056.80 143.578  12 0.92627 0.02628 0.21242-0.00577 0.85281 0.75645
  -4  -2  22 816.492 117.165  12 0.88993 0.06373 0.20885-0.42078 0.89828 0.71176
  -4  -2  21-63.8264 78.4841  12 0.91436-0.01495 0.21139-0.42317 0.87009 0.65942
  -4   2  21 158.370 82.5990  12 0.94363-0.04533 0.21352-0.00672 0.82104 0.70769
  -4  -2  20 33.1726 71.2176  12 0.93274-0.08758 0.21289-0.42452 0.84207 0.60691
  -4   2  20 58.3856 97.0611  12 0.95632-0.11227 0.21382-0.00687 0.78952 0.65868
  -4   2  19 35.1517 78.3560  12 0.96536-0.17556 0.21351-0.00642 0.75843 0.60924
  -4  -2  19 263.972 91.1004  12 0.94659-0.15568 0.21364-0.42512 0.81452 0.55393
  -4   2  18 251.600 90.6111  12 0.97147-0.23592 0.21273-0.00549 0.72795 0.55920
  -4  -2  18 223.348 92.1701  12 0.95693-0.22028 0.21382-0.42515 0.78773 0.50019
  -4  -2  17 514.344 221.031   4 0.99641-0.31472 0.00020-0.20941 0.73409 0.47181
  -4  -2  17 588.460 104.299  12 0.96449-0.28208 0.21357-0.42476 0.76196 0.44543
  -4   2  17 632.490 116.295  12 0.97520-0.29390 0.21159-0.00420 0.69825 0.50836
  -4   2  16 1507.76 152.643  12 0.97698-0.34994 0.21017-0.00263 0.66956 0.45653
  -4  -2  16 1688.20 291.592   4 0.99849-0.37103 0.01965-0.22882 0.71066 0.41479
  -4  -2  15 522.337 182.154   4 0.99907-0.42583 0.03701-0.24615 0.68881 0.35619
  -4   2  15 385.912 134.788   4 0.99879-0.42581 0.04852 0.15986 0.67383 0.37099
  -4   2  14 100.527 98.3994   4 0.99695-0.47819 0.06916 0.13926 0.64598 0.31838
  -4  -2  14 64.8319 99.1029   4 0.99859-0.47957 0.05220-0.26130 0.66895 0.29559
  -4  -2  13 9423.74 562.543   4 0.99745-0.53266 0.06506-0.27413 0.65162 0.23248
  -4   2  13 10964.3 521.798   4 0.99385-0.52931 0.08746 0.12099 0.62022 0.26369
  -4   2  12 6224.84 368.259   4 0.99008-0.57976 0.10318 0.10530 0.59726 0.20619
  -4  -2  12 5997.92 420.822   4 0.99606-0.58549 0.07529-0.28432 0.63746 0.16618
  -4   2  11 12132.4 431.272   1 0.43100-0.07416 0.89999-0.69190 0.24237 0.48092
  -4   2  11 12254.6 485.393   4 0.98626-0.63016 0.11590 0.09262 0.57814 0.14486
  -4  -2  11 11181.2 545.643   4 0.99483-0.63849 0.08245-0.29145 0.62737 0.09582
  -4   2  10 4581.27 237.545   1 0.33205-0.02945 0.93916-0.73101 0.15864 0.48418
  -4  -2  10 4387.56 315.304   4 0.99417-0.69205 0.08587-0.29483 0.62250 0.02023
  -4   2  10 4217.39 259.279   4 0.98317-0.68130 0.12480 0.08376 0.56444 0.07810
  -4   2   9 302.582 64.2272   1 0.21563 0.03271 0.96999-0.76177 0.06187 0.50048
  -4  -2   9 399.711 97.6742   4 0.99444-0.74654 0.08452-0.29345 0.62442-0.06215
  -4   2   9 373.267 82.4221   4 0.98179-0.73414 0.12847 0.08012 0.55872 0.00337
  -4   2   8 145438. 2006.04   1 0.07276 0.12134 0.98755-0.77927-0.05459 0.53647
  -4   2   8 150689. 2073.78   4 0.98336-0.78994 0.12426 0.08437 0.56528-0.08364
  -4  -2   8 145576. 2269.93   4 0.99581-0.80213 0.07687-0.28577 0.63525-0.15342
  -4   2   7 34568.2 647.119   4 0.98906-0.84986 0.10680 0.10186 0.59188-0.19069
  -4   2   7 33782.0 613.536   1-0.11045 0.25030 0.97931-0.77096-0.20045 0.60186
  -4  -2   7 34440.6 790.333   4 0.99793-0.85847 0.06054-0.26940 0.65776-0.25639
  -4   2   6 9675.77 260.986   4 0.99758-0.91259 0.06395 0.14474 0.65313-0.33240
  -4   2   6 9231.66 252.151   1-0.35039 0.43598 0.91482-0.70640-0.38537 0.70631
  -4   2   5 6296.52 175.259   4 0.98877-0.95801-0.03512 0.24385 0.77381-0.53353
  -4   2   5 6412.15 191.051   1-0.64183 0.67318 0.73362-0.52515-0.59833 0.83880
  -4   2   5 6385.69 170.827   2-0.96214 0.99276 0.20725 0.00166-0.51688 0.75713
  -4  -2   5 6036.47 254.013   2-0.92608 0.95663 0.07296-0.28180-0.34965 0.58982
  -4  -2   4 582742. 7179.24   2-0.95449 0.93097 0.15570-0.36456-0.45447 0.61432
  -4   2   4 606033. 6989.42   2-0.84922 0.82578 0.45325-0.24435-0.77180 0.93172
  -4   2   4 600857. 6946.47   4 0.81550-0.83896-0.25805 0.46682 0.93252-0.77269
  -4  -2   3 56902.3 899.560   2-0.96184 0.88425 0.25231-0.46118-0.56942 0.64895
  -4  -2   2 79126.1 1130.95   2-0.92943 0.79778 0.35980-0.56869-0.68568 0.68489
  -4  -2   2 80236.9 1153.28   4 0.74089-0.87254-0.30720 0.09852 0.94074-0.94164
   4   2  -1 22370.8 484.124   1-0.65939 0.84499 0.71770-0.50890-0.61059 0.69167
  -4  -2   1 22620.3 432.113   2-0.83560 0.64988 0.46371-0.67262-0.78011 0.69899
   4   2   0 156792. 2138.84   1-0.51254 0.75239 0.83108-0.62234-0.50579 0.66734
   4   2   1 20662.9 523.052   1-0.37388 0.66798 0.90491-0.69624-0.40307 0.64509
   4   2   2 34398.5 738.685   1-0.24779 0.59614 0.95027-0.74166-0.30719 0.62968
   4  -2   2 34613.3 768.771   1 0.68917-0.34077 0.72447-0.93340 0.46913-0.14631
   4  -2   3 198.989 81.7247   1 0.67613-0.27347 0.73668-0.94568 0.45729-0.05400
   4   2   3 176.692 75.2957   1-0.13404 0.53664 0.97575-0.76721-0.21895 0.62191
   4  -2   4 1900.73 191.840   1 0.67460-0.21769 0.73809-0.94715 0.45591 0.02786
   4   2   4 2301.21 199.111   1-0.03093 0.48777 0.98709-0.77862-0.13762 0.62104
   4  -2   5 355.522 109.072   1 0.68147-0.17031 0.73174-0.94086 0.46213 0.10210
   4   2   5 354.885 100.057   1 0.06347 0.44763 0.98796-0.77955-0.06208 0.62598
   4   2   6 529.889 124.352   1 0.15081 0.41453 0.98062-0.77227 0.00873 0.63564
   4  -2   6 549.174 128.859   1 0.69452-0.12912 0.71932-0.92851 0.47400 0.17070
   4   2   7 46739.5 1154.74   1 0.23246 0.38713 0.96648-0.75820 0.07575 0.64909
   4   2   8-27.0290 80.0448   1 0.30948 0.36437 0.94637-0.73815 0.13974 0.66557
   4   2   9 3391.04 312.980   1 0.38269 0.34540 0.92070-0.71255 0.20131 0.68446
   4   2  10 14072.9 683.326   1 0.45274 0.32960 0.88962-0.68153 0.26097 0.70528
   4   2  11 343.660 155.179   1 0.52014 0.31646 0.85298-0.64496 0.31912 0.72760
   4  -2  12 4410.76 254.172   7 0.90253-0.01219-0.32684 0.11793 0.40106 0.72521
   4   2  12 4775.47 425.336   1 0.58527 0.30558 0.81040-0.60244 0.37613 0.75106
   4  -2  12 4277.25 442.397   4 0.96304-0.07201 0.16819-0.37752 0.49395 0.63349
   4  -2  12 4412.47 250.013   9 0.66797 0.22209-0.73668 0.52645 0.37096 0.75556
   4   2  12 5034.88 274.777  12 0.93940-0.04852 0.18872 0.01814 0.42258 0.70534
   4   2  13 2.03807 70.3053  12 0.95395-0.00881 0.19444 0.01227 0.47545 0.73300
   4  -2  13 37.8178 79.7659   7 0.92029 0.02425-0.32268 0.11382 0.45669 0.74997
   4  -2  13 41.4551 64.0974   9 0.70101 0.24322-0.71111 0.50080 0.42970 0.77721
   4  -2  13 113.259 78.8556  12 0.96934-0.02310 0.20175-0.41361 0.55216 0.65706
   4   2  13 11.3393 118.615   4 0.95751-0.01252 0.17762 0.03054 0.47778 0.72993
   4  -2  13 71.6960 104.613   4 0.97627-0.03103 0.14186-0.35122 0.53748 0.67042
   4  -2  14 159.009 72.2401  12 0.97517 0.02532 0.20574-0.41775 0.60147 0.68828
   4  -2  14 177.389 71.5515   9 0.73129 0.26711-0.68240 0.47199 0.48697 0.80033
   4   2  14 45.3964 85.0675  12 0.96516 0.03423 0.19952 0.00704 0.52735 0.76163
   4   2  15 1384.30 162.185  12 0.97289 0.08075 0.20396 0.00246 0.57850 0.79100
   4  -2  15 1282.15 153.197   9 0.75891 0.29366-0.65023 0.43973 0.54308 0.82460
   4  -2  15 1351.10 151.541  12 0.97729 0.07746 0.20905-0.42121 0.65019 0.72009
   4  -2  16-120.439 85.2382  12 0.97517 0.13382 0.21160-0.42391 0.69852 0.75228
   4   2  16-7.19738 68.3340  12 0.97685 0.13104 0.20770-0.00143 0.62911 0.82093
   4  -2  17 267.300 86.6481  12 0.96802 0.19523 0.21326-0.42572 0.74666 0.78468
   4   2  17 119.318 76.1788  12 0.97656 0.18558 0.21068-0.00457 0.67936 0.85120
   4   2  18 806.774 120.731  12 0.97122 0.24517 0.21278-0.00681 0.72947 0.88162
   4  -2  18 655.433 103.901  12 0.95446 0.26304 0.21381-0.42642 0.79481 0.81705
   4   2  19 20.6782 64.8058  12 0.95952 0.31112 0.21378-0.00796 0.77969 0.91193
   4  -2  19 63.1589 54.6650  12 0.93201 0.33974 0.21284-0.42560 0.84333 0.84906
   4   2  20 106.133 58.6241  12 0.93904 0.38585 0.21328-0.00761 0.83042 0.94172
   4  -2  20 84.4456 49.6342  12 0.89521 0.43080 0.20944-0.42234 0.89285 0.88007
   4   2  21 28.6986 47.7376  12 0.90451 0.47463 0.21042-0.00490 0.88245 0.97023
   4  -4 -25-17.9161 33.4046   5-0.77970-0.33856-0.04215-0.37570-0.98710-0.86518
  -4   4  25-47.8294 39.0194  12 0.80159 0.31316 0.19701 0.21847 0.95662 0.89384
  -4   4  24 22.0173 53.2655  12 0.85676 0.20374 0.20477 0.21087 0.92624 0.84369
  -4   4  23 217.111 75.9673  12 0.89313 0.11312 0.20921 0.20658 0.89502 0.79438
  -4   4  22 235.921 85.1059  12 0.91904 0.03296 0.21181 0.20412 0.86365 0.74523
  -4   4  21 69.5396 74.4351  12 0.93801-0.04026 0.21323 0.20286 0.83242 0.69592
  -4  -4  20 254.790 80.4242  12 0.88549-0.03978 0.20833-0.62926 0.90260 0.54677
  -4   4  20 291.565 101.678  12 0.95193-0.10844 0.21378 0.20245 0.80157 0.64624
  -4   4  19 1515.47 171.828  12 0.96200-0.17275 0.21370 0.20268 0.77128 0.59600
  -4  -4  19 1963.38 165.531  12 0.90665-0.11519 0.21064-0.63141 0.87990 0.48894
  -4   4  18 825.094 128.982  12 0.96901-0.23402 0.21314 0.20339 0.74174 0.54502
  -4  -4  17 6783.83 579.056   4 0.98955-0.30773-0.03236-0.38560 0.77084 0.43516
  -4   4  17 6192.90 312.937  12 0.97358-0.29284 0.21221 0.20447 0.71313 0.49310
  -4  -4  17 6349.53 297.717   9 0.75779-0.07660-0.65167 0.23223 0.54071 0.66462
  -4   4  16 2559.83 197.261  12 0.97619-0.34970 0.21100 0.20583 0.68571 0.44000
  -4  -4  16 2554.02 353.789   4 0.99360-0.36601-0.01563-0.40230 0.75234 0.37320
  -4  -4  16 2618.61 193.585  14 0.54988 0.07928-0.83445 0.41615 0.40548 0.72335
  -4  -4  16 2440.87 184.725   9 0.73115-0.10413-0.68255 0.26320 0.48668 0.63827
  -4  -4  15-306.523 178.716   4 0.99621-0.42284-0.00115-0.41675 0.73567 0.30942
  -4  -4  14 864.973 210.544   4 0.99775-0.47860 0.01096-0.42882 0.72126 0.24337
  -4  -4  13 608.960 167.197   4 0.99855-0.53362 0.02049-0.43832 0.70962 0.17456
  -4  -4  12 2333.18 291.773   4 0.99889-0.58819 0.02711-0.44490 0.70138 0.10235
  -4   4  11 9919.57 415.130   1 0.11234 0.24447 0.98483-0.56797-0.02257 0.74569
  -4  -4  11 8868.68 519.530   4 0.99899-0.64251 0.03036-0.44811 0.69729 0.02599
  -4   4  10 890.893 126.532   1-0.02975 0.33232 0.98716-0.57024-0.13668 0.77933
  -4   4  10 931.693 114.741   4 0.99699-0.69524 0.06884 0.34848 0.64643-0.00397
  -4  -4  10 925.748 182.185   4 0.99897-0.69672 0.02956-0.44728 0.69829-0.05547
  -4  -4   9 12413.5 551.289   4 0.99874-0.75071 0.02379-0.44148 0.70553-0.14316
  -4   4   9 13109.5 444.200   1-0.18392 0.43223 0.96629-0.54931-0.25784 0.82001
  -4   4   9 13127.2 366.844   4 0.99775-0.75023 0.06232 0.35503 0.65535-0.09334
  -4  -4   8 71064.0 1452.86   4 0.99783-0.80402 0.01176-0.42941 0.72030-0.23839
  -4   4   8 75147.1 1081.71   4 0.99907-0.80577 0.03677 0.38061 0.68911-0.20756
  -4   4   8 74146.5 1278.92   1-0.34818 0.54225 0.91571-0.49866-0.38371 0.86542
  -4   4   7 211.556 56.1741   1-0.51647 0.65629 0.82856-0.41145-0.50866 0.90990
  -4   4   7 60.9899 27.7199   4 0.98902-0.84994-0.03425 0.45167 0.77288-0.37178
  -4  -4   7 111.464 78.4865   4 0.99502-0.85543-0.00833-0.40929 0.74402-0.34256
  -4  -4   6 113045. 1838.92   4 0.98768-0.90231-0.03884-0.37875 0.77777-0.45677
  -4   4   6 112720. 1705.33   1-0.67721 0.76277 0.70076-0.28359-0.62294 0.94371
  -4  -4   5 82487.2 1407.56   4 0.97055-0.93940-0.08267-0.33487 0.82144-0.58089
  -4  -4   4 1766.09 150.655   2-0.89927 0.87572 0.02191-0.43965-0.28231 0.44213
  -4  -4   4 1600.33 159.761   3-0.43406 0.41145-0.62403 0.20621-0.77232 0.93281
  -4  -4   4 1611.45 146.977   4 0.93403-0.95711-0.14268-0.27483 0.87161-0.71151
  -4  -4   3 2286.62 156.052   2-0.92693 0.84931 0.07483-0.49258-0.35208 0.43157
  -4  -4   2 795.899 94.5634   2-0.94882 0.81714 0.13376-0.55153-0.42721 0.42638
   4  -4  -2 730.177 54.8706   4 0.99429-0.86225 0.08531-0.50290 0.62330-0.62213
  -4  -4   1 27718.3 544.110   2-0.96154 0.77578 0.19978-0.61756-0.50798 0.42683
   4  -4   0 7654.44 264.861   3-0.40656 0.64668-0.51124 0.09352-0.83307 0.99519
  -4  -4   0 7321.02 233.771   2-0.95933 0.71951 0.27286-0.69066-0.59271 0.43124
   4   4   0 6924.50 326.754   1-0.69880 0.93861 0.67910-0.26160-0.63778 0.79917
   4   4   1 43117.3 941.878   1-0.59862 0.89269 0.76984-0.35241-0.56782 0.80967
  -4  -4  -1 43647.0 707.855   2-0.93467 0.64077 0.34981-0.76763-0.67552 0.43373
  -4  -4  -2 1435.74 94.9163   2-0.88275 0.53478 0.42268-0.84051-0.74572 0.42361
   4   4   2 1498.68 167.589   1-0.49276 0.84108 0.84334-0.42597-0.49134 0.81366
  -4  -4  -3 136699. 1775.63   2-0.80909 0.40706 0.48167-0.89951-0.79347 0.39103
   4   4   3 128897. 2141.44   1-0.38512 0.78768 0.89992-0.48261-0.41151 0.81430
   4   4   4 7512.62 392.234   1-0.27840 0.73522 0.94098-0.52374-0.33067 0.81393
   4   4   5 9537.68 462.110   1-0.17425 0.68531 0.96833-0.55116-0.25032 0.81405
   4   4   6 21987.6 756.312   1-0.07347 0.63879 0.98374-0.56663-0.17133 0.81553
   4   4   7 28423.1 898.387   1 0.02362 0.59595 0.98870-0.57165-0.09410 0.81877
   4   4   8 71267.1 1616.46   1 0.11705 0.55676 0.98439-0.56741-0.01875 0.82389
   4  -4   9 2934.42 330.630   4 0.95540-0.22691 0.18103-0.59901 0.47185 0.41432
   4   4   9 3017.10 313.877   1 0.20705 0.52102 0.97165-0.55474 0.05480 0.83081
   4   4  10 3920.28 367.880   1 0.29391 0.48841 0.95098-0.53413 0.12674 0.83934
   4  -4  10 3690.87 384.634   4 0.96638-0.18367 0.16211-0.58013 0.50421 0.46242
   4  -4  11 2974.20 353.762   4 0.97631-0.13938 0.14177-0.55982 0.53761 0.50946
   4   4  11 3470.21 358.202   1 0.37798 0.45858 0.92256-0.50577 0.19733 0.84922
   4  -4  12 1161.39 139.285   9 0.61262 0.27756-0.76950 0.35026 0.27907 0.84769
   4  -4  12 1375.69 278.349   4 0.98488-0.09373 0.11999-0.53808 0.57187 0.55566
   4  -4  12 1300.10 150.453   7 0.90159-0.01122-0.32700-0.09131 0.39835 0.72781
   4   4  12 1249.16 149.965  12 0.94630-0.05597 0.19135 0.22480 0.44631 0.68123
   4  -4  13 1230.44 280.961   4 0.99176-0.04639 0.09670-0.51482 0.60683 0.60116
   4  -4  13 1278.12 151.130   9 0.65411 0.29023-0.74595 0.32661 0.34727 0.85987
   4  -4  13 1311.74 157.688   7 0.91977 0.02480-0.32283-0.09543 0.45492 0.75162
   4   4  13 1369.79 159.588  12 0.95894-0.01436 0.19660 0.21940 0.49680 0.71126
   4   4  14 1414.54 165.895  12 0.96849 0.03034 0.20127 0.21458 0.54671 0.74188
   4  -4  14 1530.30 162.891   9 0.69217 0.30634-0.71848 0.29905 0.41365 0.87388
   4  -4  15 2161.58 190.995   9 0.72701 0.32567-0.68682 0.26731 0.47863 0.88928
   4   4  15 1969.81 190.833  12 0.97472 0.07836 0.20534 0.21036 0.59620 0.77291
   4  -4  16-54.4029 73.4943   9 0.75869 0.34816-0.65052 0.23091 0.54261 0.90568
   4   4  16-53.0823 77.1294  12 0.97726 0.13008 0.20876 0.20680 0.64545 0.80420
   4   4  17 264.907 86.9968  12 0.97552 0.18607 0.21142 0.20398 0.69461 0.83556
   4   4  18 5.09908 69.6594  12 0.96858 0.24725 0.21320 0.20206 0.74391 0.86679
   4   4  19 1104.24 122.451  12 0.95489 0.31520 0.21382 0.20129 0.79363 0.89760
   4   4  20 243.561 71.8243  12 0.93146 0.39288 0.21280 0.20216 0.84428 0.92747
   4   4  21 364.173 57.2488  12 0.89115 0.48744 0.20898 0.20583 0.89704 0.95524
  -4   6  24 52.8746 40.3455  12 0.80273 0.25722 0.19718 0.42774 0.95614 0.81340
   4  -6 -24-6.37181 40.3714   5-0.76081-0.30304-0.08649-0.54065-0.98796-0.78366
  -4   6  23 780.117 94.3349  12 0.85584 0.14986 0.20465 0.42043 0.92689 0.76212
  -4   6  22 92.8877 59.8468  12 0.89089 0.06055 0.20895 0.41627 0.89731 0.71117
  -4   6  21 364.247 86.9978  12 0.91594-0.01874 0.21154 0.41384 0.86796 0.65999
  -4   6  20 519.642 108.727  12 0.93438-0.09144 0.21300 0.41252 0.83916 0.60827
  -4  -6  19 469.225 112.749  14 0.50090 0.29148-0.84240 0.21484 0.48533 0.88553
  -4   6  19 78.2844 77.0479  12 0.94805-0.15936 0.21369 0.41198 0.81113 0.55577
  -4  -6  18 145.567 89.4095  14 0.52899 0.20906-0.84082 0.21326 0.44371 0.84647
  -4   6  18 27.0427 69.3971  12 0.95812-0.22368 0.21381 0.41201 0.78411 0.50226
  -4   6  17 1259.37 146.598  12 0.96538-0.28519 0.21351 0.41246 0.75835 0.44750
  -4  -6  17 1148.73 151.457  14 0.55096 0.13276-0.83397 0.20642 0.40328 0.80623
  -4   6  16 535.303 103.334  12 0.97043-0.34450 0.21293 0.41319 0.73412 0.39119
  -4  -6  16 638.882 113.683  14 0.56822 0.06117-0.82314 0.19560 0.36390 0.76494
  -4  -6  16 527.790 179.069   4 0.97756-0.34985-0.06702-0.55966 0.80652 0.31912
  -4  -6  15 155.541 76.6992  14 0.58168-0.00661-0.80921 0.18167 0.32550 0.72267
  -4   6  15 359.144 90.3491  12 0.97375-0.40207 0.21215 0.41411 0.71179 0.33300
  -4  -6  15 28.7697 162.376   4 0.98214-0.40865-0.05535-0.57131 0.79489 0.25029
  -4  -6  14 82.7625 133.427   4 0.98532-0.46604-0.04629-0.58033 0.78560 0.17912
  -4  -6  13 183.564 108.858   4 0.98730-0.52225-0.04008-0.58650 0.77909 0.10518
  -4  -6  12 1670.03 266.558   4 0.98821-0.57738-0.03705-0.58950 0.77587 0.02795
  -4  -6  11 283.221 126.236   4 0.98803-0.63143-0.03765-0.58886 0.77651-0.05315
  -4  -6  10 2116.71 259.762   4 0.98655-0.68416-0.04249-0.58398 0.78164-0.13873
  -4   6  10 2269.32 224.438   1-0.22830 0.53084 0.95563-0.32995-0.29219 0.93467
  -4   6   9 12651.0 517.425   1-0.36487 0.61316 0.90879-0.28304-0.39630 0.95831
  -4  -6   9 11985.1 581.019   4 0.98322-0.73506-0.05237-0.57407 0.79187-0.22942
  -4   6   8 5342.12 334.302   1-0.49665 0.69069 0.84098-0.21516-0.49419 0.97573
  -4  -6   8 5170.19 362.975   4 0.97703-0.78309-0.06831-0.55810 0.80776-0.32576
  -4  -6   7 3.08679 78.2510   4 0.96612-0.82641-0.09154-0.53484 0.82956-0.42801
  -4   6   7 119.380 73.9917   1-0.61912 0.75890 0.75317-0.12729-0.58235 0.98342
  -4   6   6 5140.21 312.876   1-0.72746 0.81300 0.64823-0.02228-0.65725 0.97785
  -4  -6   6 4813.54 317.578   4 0.94740-0.86191-0.12350-0.50284 0.85682-0.53572
  -4  -6   5 265.025 91.8710   4 0.91586-0.88459-0.16559-0.46072 0.88765-0.64701
  -4  -6   4 28405.5 827.465   3-0.42881 0.40618-0.59997-0.02673-0.78771 0.94822
  -4  -6   4 29760.2 738.141   4 0.86400-0.88696-0.21861-0.40766 0.91756-0.75738
  -4  -6   3 623.081 106.194   4 0.78182-0.85899-0.28165-0.34458 0.93805-0.85832
  -4  -6   3 732.294 146.162   3-0.40612 0.32909-0.50965-0.11704-0.83374 0.91363
  -4  -6   2 3901.74 225.754   4 0.65888-0.79028-0.35046-0.27574 0.93596-0.93668
  -4  -6   2 3621.24 288.458   3-0.37871 0.24727-0.41655-0.21013-0.86542 0.86469
   4  -6  -1 3603.95 240.405   3-0.36380 0.54949-0.37021-0.25638-0.87623 0.95776
   4  -6  -1 3531.65 163.577   4 0.97434-0.78795-0.07449-0.55190 0.81373-0.73201
   4   6   0 50579.1 1193.45   1-0.73442 0.97420 0.64034-0.01407-0.66193 0.82314
   4  -6   0 55757.5 1087.38   3-0.40765 0.64775-0.51527-0.11133-0.83135 0.99351
   4   6   1 2858.08 261.751   1-0.66065 0.95469 0.71653-0.09033-0.61147 0.85315
   4  -6   1 3442.11 218.104   4 0.99563-0.70080 0.07795-0.70441 0.63373-0.39110
   4  -6   1 3345.68 225.737   3-0.43947 0.73397-0.65102 0.02441-0.75320 0.99598
   4   6   2 35884.6 982.717   1-0.57882 0.92711 0.78513-0.15900-0.55369 0.87584
   4  -6   2 38473.6 883.743   4 0.98848-0.63943 0.10877-0.73527 0.58892-0.26583
   4   6   3 7491.72 432.293   1-0.49079 0.89333 0.84453-0.21846-0.48990 0.89252
   4  -6   3 8292.64 407.480   4 0.98285-0.57958 0.12565-0.75218 0.56311-0.15958
   4   6   4 35308.0 1018.99   1-0.39839 0.85518 0.89381-0.26780-0.42145 0.90455
   4  -6   4 35536.1 969.217   4 0.97981-0.52231 0.13350-0.76006 0.55081-0.06682
   4  -6   5 1529.42 208.107   4 0.97917-0.46745 0.13507-0.76167 0.54832 0.01612
   4   6   5 1557.56 217.517   1-0.30327 0.81431 0.93264-0.30670-0.34965 0.91321
   4  -6   6 2440.68 276.583   4 0.98041-0.41446 0.13202-0.75865 0.55314 0.09175
   4   6   6 2517.48 276.500   1-0.20678 0.77207 0.96107-0.33519-0.27556 0.91959
   4  -6   7 563.587 150.769   4 0.98295-0.36279 0.12538-0.75205 0.56353 0.16182
   4   6   7 613.931 165.822   1-0.10994 0.72947 0.97938-0.35357-0.20005 0.92455
   4   6   8 79.4707 84.8402   1-0.01346 0.68725 0.98794-0.36219-0.12372 0.92869
   4  -6   8 182.399 130.634   4 0.98628-0.31189 0.11583-0.74253 0.57825 0.22756
   4  -6   9 202.773 138.179   4 0.98991-0.26130 0.10378-0.73052 0.59638 0.28988
   4   6   9 194.178 103.835   1 0.08220 0.64584 0.98705-0.36137-0.04697 0.93242
   4   6  10 121.720 105.350   1 0.17682 0.60547 0.97689-0.35128 0.02999 0.93592
   4  -6  10 130.128 121.642   4 0.99341-0.21058 0.08953-0.71630 0.61725 0.34947
   4  -6  11 442.443 102.341   7 0.89618-0.05997-0.32789-0.29987 0.38311 0.66255
   4  -6  11 672.479 117.534  14 0.60808 0.23072-0.73087 0.10281 0.17865 0.87075
   4  -6  11 737.363 211.866   4 0.99638-0.15932 0.07323-0.70004 0.64034 0.40683
   4   6  11 608.977 108.133  12 0.95089-0.11536 0.19318 0.43241 0.46336 0.58326
   4  -6  12 1495.28 276.742   4 0.99840-0.10712 0.05498-0.68182 0.66525 0.46237
   4  -6  12 1799.41 167.751   7 0.91510-0.02469-0.32412-0.30360 0.43942 0.68662
   4  -6  12 1608.85 164.222   9 0.57766 0.31262-0.78522 0.15696 0.22430 0.90269
   4  -6  12 1673.94 161.504  14 0.60234 0.29079-0.76467 0.13660 0.23408 0.89599
   4   6  12 1659.44 165.685  12 0.96168-0.07191 0.19785 0.42759 0.50960 0.61754
   4  -6  13 55.8592 65.9110   9 0.62514 0.31931-0.76300 0.13465 0.29926 0.90812
   4   6  13-14.2618 76.1232  12 0.96989-0.02586 0.20206 0.42323 0.55579 0.65188
   4  -6  13 170.129 83.3399   7 0.93068 0.01391-0.31901-0.30866 0.49482 0.71161
   4  -6  14 2031.64 181.733   9 0.66898 0.32964-0.73597 0.10752 0.37272 0.91505
   4   6  14 1629.08 162.849  12 0.97522 0.02306 0.20578 0.41936 0.60202 0.68618
   4  -6  15 501.007 104.460   9 0.70935 0.34344-0.70377 0.07523 0.44511 0.92304
   4   6  15 535.744 114.451  12 0.97728 0.07525 0.20894 0.41605 0.64840 0.72033
   4   6  16 65.2497 69.6686  12 0.97548 0.13130 0.21144 0.41340 0.69505 0.75421
   4  -6  16 74.3445 64.9748   9 0.74632 0.36064-0.66573 0.03710 0.51696 0.93157
   4   6  17 42.4058 68.1986  12 0.96893 0.19210 0.21315 0.41154 0.74215 0.78763
   4   6  18 227.945 78.0535  12 0.95617 0.25912 0.21382 0.41073 0.78998 0.82034
   4   6  19 108.110 59.5757  12 0.93446 0.33508 0.21301 0.41139 0.83902 0.85183
   4   6  20 34.7635 40.0374  12 0.89745 0.42633 0.20968 0.41457 0.89044 0.88093
   4  -8 -23 26.0021 44.5192   5-0.71513-0.29432-0.17777-0.65865-0.98136-0.70961
   4  -8 -22 128.932 58.6251   5-0.74964-0.20546-0.11059-0.72586-0.98733-0.62307
  -4   8  22 41.6006 41.4046  12 0.81008 0.14081 0.19827 0.63624 0.95293 0.65517
  -4   8  21 425.392 74.6810  12 0.85571 0.04093 0.20463 0.63003 0.92698 0.60058
   4  -8 -21 400.996 86.6189   5-0.77230-0.12845-0.06010-0.77638-0.98777-0.54205
  -4   8  20 115.027 60.5819  12 0.88655-0.04416 0.20846 0.62635 0.90158 0.54546
  -4  -8  19 246.916 98.3241  14 0.51076 0.28185-0.84258 0.00577 0.47174 0.89913
  -4   8  19-39.4862 65.6602  12 0.90886-0.12072 0.21086 0.62410 0.87718 0.48933
  -4  -8  18 754.270 125.151  14 0.53677 0.20151-0.83908 0.00228 0.43035 0.85984
  -4   8  18 668.555 104.974  12 0.92543-0.19155 0.21235 0.62276 0.85412 0.43186
  -4   8  17 286.427 82.6045  12 0.93784-0.25821 0.21322 0.62204 0.83274 0.37272
  -4  -8  17 26.2845 95.2736  14 0.55690 0.12705-0.83091-0.00588 0.39067 0.81886
  -4  -8  16 274.564 84.2143  14 0.57256 0.05707-0.81932-0.01747 0.35245 0.77640
  -4  -8  15 37.5090 85.6059  14 0.58465-0.00935-0.80513-0.03166 0.31560 0.73258
  -4  -8  14 4930.77 292.389  14 0.59380-0.07282-0.78895-0.04783 0.28010 0.68741
  -4  -8  14 5895.13 526.357   4 0.95106-0.43166-0.11779-0.71758 0.85219 0.11263
  -4  -8  13-37.9910 86.7768  14 0.60047-0.13382-0.77128-0.06550 0.24596 0.64087
  -4  -8  13-18.1994 114.481   4 0.95303-0.48785-0.11464-0.72070 0.84959 0.03477
  -4  -8  12 2691.42 208.488  14 0.60505-0.19272-0.75253-0.08424 0.21327 0.59290
  -4  -8  12 2704.51 340.504   4 0.95288-0.54192-0.11489-0.72042 0.84979-0.04588
  -4  -8  11 154.454 121.791   4 0.95035-0.59361-0.11893-0.71634 0.85312-0.12966
  -4  -8  10 406.731 160.859   4 0.94490-0.64239-0.12727-0.70796 0.85982-0.21682
  -4  -8   9 5777.98 432.610   4 0.93561-0.68732-0.14053-0.69467 0.87001-0.30746
  -4   8   9 5987.85 412.430   1-0.41915 0.66741 0.88379-0.04927-0.43695 0.99879
  -4   8   8 106.214 102.201   1-0.52709 0.72109 0.82165 0.01293-0.51638 0.99775
  -4  -8   8 68.8189 87.7716   4 0.92099-0.72693-0.15942-0.67574 0.88351-0.40141
  -4  -8   7 2871.63 275.540   4 0.89880-0.75895-0.18471-0.65042 0.89964-0.49800
  -4   8   7 2769.30 279.705   1-0.62468 0.76443 0.74849 0.08615-0.58627 0.98718
  -4  -8   6 9567.73 473.717   4 0.86569-0.78007-0.21709-0.61801 0.91686-0.59567
  -4   8   6 8697.99 489.012   1-0.71034 0.79585 0.66697 0.16774-0.64566 0.96609
  -4  -8   5 588.882 118.966   4 0.81697-0.78558-0.25695-0.57811 0.93220-0.69146
  -4   8   5 528.415 143.244   1-0.78304 0.81429 0.58019 0.25459-0.69406 0.93402
  -4  -8   4 1350.09 209.450   3-0.43428 0.41162-0.62508-0.21050-0.77162 0.93216
  -4  -8   4 1312.52 167.915   4 0.74643-0.76926-0.30392-0.53111 0.94060-0.78032
  -4  -8   3 21557.6 825.543   3-0.41817 0.34111-0.55546-0.28011-0.81253 0.89245
  -4  -8   3 24370.2 672.546   4 0.64676-0.72381-0.35612-0.47887 0.93431-0.85449
   4  -8  -2 4257.14 327.890   3-0.36448 0.49574-0.37227-0.46318-0.87581 0.87675
  -4  -8   2 4049.24 351.354   3-0.39910 0.26764-0.48460-0.35096-0.84368 0.84298
   4   8  -1 656.512 162.849   1-0.77120 0.95671 0.59570 0.23939-0.68634 0.76691
   4  -8  -1 1352.44 181.931   3-0.39549 0.58116-0.47205-0.36341-0.84825 0.92981
  -4  -8   1 1057.16 204.503   3-0.37848 0.19261-0.41582-0.41972-0.86562 0.78429
   4   8   0 2932.31 304.001   1-0.71836 0.95812 0.65830 0.17673-0.65110 0.81215
   4  -8   0 3282.43 268.373   3-0.42266 0.66274-0.57366-0.26182-0.80292 0.96510
  -4  -8   0 2812.37 305.311   3-0.35713 0.11686-0.35022-0.48531-0.87997 0.71802
   4   8   1 2520.05 283.234   1-0.65791 0.95192 0.71907 0.11589-0.60956 0.85108
   4  -8   1 2681.39 249.153   3-0.44305 0.73753-0.67061-0.16487-0.73795 0.98076
   4   8   2 842.645 176.233   1-0.59031 0.93857 0.77636 0.05854-0.56189 0.88388
   4   8   3 4651.30 387.430   1-0.51625 0.91876 0.82870 0.00613-0.50850 0.91096
   4   8   4 70.6507 102.835   1-0.43661 0.89337 0.87491-0.04013-0.44993 0.93285
   4  -8   4-11.6985 85.6580   4 0.99558-0.53796-0.00507-0.83025 0.74025-0.25617
   4   8   5 65.3358 104.821   1-0.35228 0.86329 0.91404-0.07933-0.38681 0.95020
   4  -8   5 208.207 101.473   4 0.99749-0.48564 0.00854-0.84390 0.72418-0.15964
   4  -8   6 2755.54 300.530   4 0.99817-0.43209 0.01543-0.85082 0.71584-0.07085
   4   8   6 2605.27 309.062   1-0.26419 0.82944 0.94542-0.11078-0.31978 0.96365
   4   8   7-1.59353 111.004   1-0.17313 0.79263 0.96856-0.13398-0.24945 0.97378
   4  -8   7-20.8789 118.410   4 0.99830-0.37801 0.01706-0.85249 0.71384 0.01160
   4  -8   8 165.795 77.9031  14 0.60259 0.07347-0.62482-0.21247 0.03770 0.76970
   4   8   8 107.273 105.243   1-0.07979 0.75355 0.98308-0.14857-0.17631 0.98111
   4  -8   8-16.4530 130.071   4 0.99808-0.32357 0.01446-0.84992 0.71702 0.08888
   4  -8   9 267.415 124.164   4 0.99746-0.26872 0.00830-0.84380 0.72447 0.16188
   4  -8   9 615.832 109.085  14 0.60737 0.12302-0.66206-0.17524 0.08319 0.80488
   4   8   9 495.235 173.598   1 0.01531 0.71270 0.98865-0.15420-0.10075 0.98602
   4  -8  10 2536.11 328.905   4 0.99624-0.21328-0.00095-0.83458 0.73544 0.23136
   4  -8  10 2440.98 201.347  14 0.60933 0.17538-0.69759-0.13971 0.13025 0.83849
   4  -8  11 1583.02 167.180  14 0.60806 0.23097-0.73105-0.10626 0.17893 0.87049
   4   8  11 1492.71 151.848  12 0.97241-0.13744 0.20363 0.63124 0.57452 0.47171
   4  -8  12 778.063 120.606   9 0.56976 0.32064-0.78832-0.04896 0.21222 0.91501
   4   8  12 709.574 107.935  12 0.97607-0.08684 0.20663 0.62810 0.61368 0.51308
   4  -8  12 441.911 91.0557  14 0.60302 0.29034-0.76197-0.07534 0.22935 0.90074
   4  -8  13 17.8024 63.6601   9 0.62091 0.32365-0.76526-0.07212 0.29240 0.91521
   4   8  13-10.6452 65.3638  12 0.97728-0.03381 0.20927 0.62531 0.65386 0.55343
   4  -8  13-87.1779 76.2513  14 0.59342 0.35426-0.78976-0.04756 0.28176 0.92901
   4  -8  14-37.3333 63.8899   9 0.66859 0.33014-0.73624-0.10122 0.37203 0.91596
   4  -8  14-134.691 88.6070  14 0.57810 0.42391-0.81356-0.02376 0.33661 0.95482
   4   8  14 28.5517 63.5521  12 0.97548 0.02224 0.21144 0.62299 0.69503 0.59278
   4  -8  15 527.192 95.2003   9 0.71289 0.34001-0.70053-0.13702 0.45173 0.91666
   4  -8  15 456.441 90.9355  14 0.55499 0.50134-0.83196-0.00536 0.39482 0.97729
   4   8  15 411.132 90.7017  12 0.96986 0.08211 0.21302 0.62126 0.73726 0.63108
   4  -8  16 222.552 69.4022   9 0.75382 0.35325-0.65668-0.18096 0.53240 0.91637
   4   8  16 242.608 77.9422  12 0.95920 0.14702 0.21379 0.62034 0.78071 0.66816
   4   8  17 81.1896 62.6762  12 0.94138 0.21910 0.21341 0.62057 0.82575 0.70365
  -4  -8 -18 59.6084 45.5111   5-0.77394-0.44416-0.05619-0.78024-0.98766-0.62440
   4   8  18 140.080 53.6871  12 0.91195 0.30277 0.21116 0.62267 0.87325 0.73667
  -4  -8 -19 412.872 55.5437   5-0.73850-0.53395-0.13338-0.70302-0.98600-0.70663
   4 -10 -22 106.753 37.0541   5-0.62940-0.32564-0.31331-0.73240-0.94942-0.66089
   4 -10 -21 491.843 71.0462   5-0.67586-0.22483-0.24428-0.80146-0.96915-0.56059
   4 -10 -20 28.5322 46.6521   5-0.70473-0.14162-0.19626-0.84951-0.97860-0.47056
   4 -10 -19 1410.15 132.060   5-0.72448-0.06753-0.16051-0.88529-0.98349-0.38510
  -4 -10  19 2014.66 159.543  14 0.50194 0.29090-0.84245-0.20360 0.48394 0.88694
   4 -10 -18 174.384 76.9858   5-0.73834 0.00068-0.13369-0.91214-0.98598-0.30203
  -4 -10  18 338.904 101.124  14 0.52957 0.20895-0.84071-0.20533 0.44274 0.84747
   4 -10 -17 221.010 73.2549   5-0.74793 0.06460-0.11417-0.93169-0.98717-0.22027
  -4 -10  17 244.588 94.4540  14 0.55062 0.13357-0.83412-0.21192 0.40398 0.80555
  -4 -10  16-94.2991 93.9450  14 0.56690 0.06296-0.82420-0.22183 0.36724 0.76163
   4 -10 -16-73.1175 71.6330   5-0.75411 0.12513-0.10111-0.94478-0.98767-0.13918
   4 -10 -15 117.220 68.4341   5-0.75738 0.18274-0.09404-0.95188-0.98785-0.05843
  -4 -10  15-4.23697 77.9318  14 0.57952-0.00398-0.81190-0.23413 0.33230 0.71589
   4 -10 -14 1239.67 143.940   5-0.75797 0.23767-0.09275-0.95320-0.98787 0.02217
  -4 -10  14 1058.55 150.138  14 0.58920-0.06799-0.79789-0.24813 0.29909 0.66843
  -4 -10  13 862.079 140.393  14 0.59648-0.12959-0.78271-0.26331 0.26760 0.61925
   4 -10 -13 946.258 126.357   5-0.75593 0.28997-0.09718-0.94879-0.98778 0.10265
   4 -10 -12-5.37393 59.0484   5-0.75116 0.33955-0.10739-0.93861-0.98746 0.18291
  -4 -10  12 30.9620 70.6652  14 0.60177-0.18921-0.76680-0.27922 0.23787 0.56831
  -4 -10  11 15720.3 533.518  14 0.60542-0.24718-0.75057-0.29544 0.21000 0.51550
   4 -10 -11 14932.8 475.687   5-0.74341 0.38614-0.12348-0.92256-0.98666 0.26269
   4 -10 -10 2076.04 170.699   5-0.73231 0.42939-0.14554-0.90052-0.98500 0.34160
  -4 -10  10 2009.86 184.302  14 0.60772-0.30381-0.73442-0.31159 0.18413 0.46070
  -4 -10   9 77.7944 68.8088  14 0.60895-0.35936-0.71874-0.32726 0.16043 0.40373
   4 -10  -9 116.749 65.4386   5-0.71738 0.46879-0.17367-0.87242-0.98190 0.41908
  -4 -10   9 100.838 79.1656   8-0.55010 0.79862-0.83452-0.21138-0.39162 0.95477
  -4 -10   8 2672.64 203.910  14 0.60935-0.41409-0.70395-0.34204 0.13913 0.34435
  -4  10   8 2530.49 304.294   1-0.49972 0.69370 0.83910 0.20425-0.49643 0.97764
   4 -10  -8 2481.38 178.898   5-0.69801 0.50377-0.20785-0.83827-0.97663 0.49439
  -4  10   7 9587.11 581.520   1-0.58492 0.72465 0.78050 0.26291-0.55805 0.95879
  -4  10   6 1915.71 274.591   1-0.66019 0.74567 0.71696 0.32652-0.61115 0.93142
  -4  10   5 50.6517 98.0985   1-0.72543 0.75665 0.65050 0.39304-0.65588 0.89567
  -4 -10   4-14.4080 93.0883   3-0.44372 0.42104-0.67454-0.36991-0.73475 0.89532
   4 -10  -4-35.3070 125.258   3-0.36093 0.38336-0.36155-0.68275-0.87792 0.71763
  -4  10   4 50.7213 89.1473   1-0.78081 0.75778 0.58316 0.46045-0.69261 0.85194
   4 -10  -3 681.879 172.121   3-0.38246 0.45930-0.42863-0.61569-0.86209 0.78243
  -4 -10   3 849.758 203.151   3-0.43325 0.35617-0.62022-0.42422-0.77486 0.85481
   4 -10  -2 2447.44 283.967   3-0.40373 0.53497-0.50099-0.54334-0.83730 0.83827
   4  10  -2 2037.04 288.733   1-0.76206 0.89330 0.60728 0.43665-0.68033 0.68027
  -4 -10   2 2258.34 299.991   3-0.42057 0.28908-0.56508-0.47935-0.80753 0.80686
   4  10  -1 2124.57 297.510   1-0.72093 0.90641 0.65549 0.38837-0.65284 0.73325
   4 -10  -1 2546.49 284.037   3-0.42316 0.60880-0.57572-0.46861-0.80178 0.88337
  -4 -10   1 2706.07 332.542   3-0.40656 0.22066-0.51124-0.53317-0.83307 0.75177
   4  10   0 85.2131 118.834   1-0.67362 0.91335 0.70424 0.33955-0.62046 0.78134
   4 -10   0 137.759 108.595   3-0.43948 0.67953-0.65108-0.39327-0.75316 0.91537
  -4 -10   0 83.3372 91.6919   3-0.39192 0.15162-0.45989-0.58452-0.85243 0.69051
   4  10   1 4256.69 418.000   1-0.62006 0.91404 0.75238 0.29135-0.58301 0.82436
  -4 -10  -1 5032.08 459.170   3-0.37738 0.08267-0.41231-0.63208-0.86654 0.62399
  -4 -10  -2 393.506 153.225   3-0.36339 0.01428-0.36899-0.67540-0.87648 0.55330
   4  10   2 260.115 120.845   1-0.56033 0.90856 0.79874 0.24492-0.54042 0.86223
   4  10   3 12948.3 724.440   1-0.49466 0.89714 0.84219 0.20141-0.49273 0.89501
   4 -10   4 215.433 75.1505  14 0.58291-0.12392-0.53533-0.51118-0.06015 0.54487
   4  10   4 358.087 181.153   1-0.42337 0.88010 0.88168 0.16186-0.44009 0.92285
   4 -10   4 260.552 87.1145   8-0.49102 0.94861-0.87068-0.17507-0.34984 0.83449
   4 -10   5 895.295 129.081   8-0.42494 0.93682-0.90486-0.14093-0.30311 0.86826
   4 -10   5 958.544 132.413  14 0.59080-0.07749-0.56622-0.48030-0.02793 0.59332
   4  10   5 671.944 188.579   1-0.34688 0.85786 0.91624 0.12724-0.38273 0.94595
   4 -10   6 2123.52 191.682  14 0.59769-0.03005-0.59760-0.44892 0.00641 0.63965
   4  10   6 2225.54 315.954   1-0.26562 0.83085 0.94499 0.09842-0.32088 0.96458
   4  10   7 1419.86 270.843   1-0.18003 0.79951 0.96712 0.07622-0.25481 0.97898
  -4 -10  -7 1496.56 144.330   5-0.76278 0.14251-0.08207-0.96394-0.98800 0.26236
   4 -10   7 1466.31 165.752  14 0.60326 0.01870-0.62912-0.41741 0.04278 0.68396
  -4 -10  -8 8899.43 341.815   5-0.77100 0.09639-0.06318-0.98280-0.98784 0.18162
   4 -10   8 7351.96 355.559  14 0.60721 0.06908-0.66041-0.38612 0.08111 0.72630
   4 -10   9 2056.17 195.175  14 0.60920 0.12142-0.69112-0.35542 0.12137 0.76671
  -4 -10  -9 2031.24 174.419   5-0.77593 0.04697-0.05140-0.99455-0.98750 0.10070
   4 -10  10 520.360 117.023  14 0.60883 0.17611-0.72088-0.32567 0.16359 0.80517
  -4 -10 -10 602.083 100.229   5-0.77796-0.00534-0.04644-0.99949-0.98730 0.01993
  -4 -10 -11 1781.72 159.505   5-0.77728-0.06036-0.04810-0.99779-0.98737-0.06058
   4 -10  11 1499.95 172.974  14 0.60565 0.23362-0.74926-0.29729 0.20785 0.84158
  -4 -10 -12 1133.42 131.024   5-0.77387-0.11812-0.05638-0.98948-0.98766-0.14086
   4 -10  12 980.240 135.828  14 0.59902 0.29457-0.77579-0.27077 0.25432 0.87579
   4 -10  12 1002.90 121.143   9 0.59450 0.29600-0.77807-0.26823 0.25042 0.87704
   4 -10  13 2247.36 183.024  14 0.58808 0.35984-0.79980-0.24675 0.30333 0.90744
   4 -10  13 2631.55 179.409   9 0.64799 0.29668-0.74980-0.29659 0.33697 0.87088
  -4 -10 -13 2905.50 192.940   5-0.76743-0.17890-0.07151-0.97433-0.98797-0.22113
   4 -10  14 208.709 75.0291  14 0.57143 0.43081-0.82037-0.22619 0.35552 0.93593
  -4 -10 -14 189.371 69.2536   5-0.75736-0.24331-0.09408-0.95173-0.98785-0.30183
   4 -10  14 198.410 67.4589   9 0.69859 0.30025-0.71317-0.33331 0.42527 0.86296
   4 -10  15-20.7313 44.8356   9 0.74644 0.30657-0.66558-0.38099 0.51721 0.85141
   4 -10  15-107.981 66.0184  14 0.54653 0.51004-0.83586-0.21070 0.41216 0.95996
  -4 -10 -15 41.6509 55.7315   5-0.74250-0.31251-0.12534-0.92044-0.98655-0.38370
   4 -10  16 566.120 78.9472  14 0.50737 0.60352-0.84260-0.20398 0.47652 0.97628
  -4 -10 -16 129.731 52.0951   5-0.72054-0.38882-0.16786-0.87789-0.98263-0.46820
  -4 -10 -17-9.87816 38.5022   5-0.68604-0.47766-0.22787-0.81785-0.97276-0.55864
   4 -12 -19 179.126 50.7460   5-0.58971-0.20224-0.36599-0.88907-0.92914-0.43937
   4 -12 -18 175.176 56.0022   5-0.61822-0.11939-0.32867-0.92642-0.94399-0.34394
  -4 -12  18 506.363 95.3772  14 0.50370 0.23505-0.84252-0.41277 0.48156 0.80866
  -4 -12  17 28.6412 67.4923  14 0.52966 0.15477-0.84069-0.41459 0.44260 0.76695
   4 -12 -17 42.1251 55.0796   5-0.63666-0.04660-0.30308-0.95204-0.95282-0.25454
   4 -12 -16 504.440 88.6777   5-0.64837 0.01945-0.28619-0.96896-0.95806-0.16872
  -4 -12  16 495.034 104.329  14 0.54930 0.08080-0.83471-0.42056 0.40666 0.72221
   4 -12 -15 111.879 65.0224   5-0.65492 0.08035-0.27650-0.97868-0.96087-0.08534
  -4 -12  15-73.3961 84.2278  14 0.56447 0.01130-0.82604-0.42923 0.37323 0.67498
   4 -12 -14 110.954 59.8864   5-0.65713 0.13689-0.27320-0.98201-0.96179-0.00384
  -4 -12  14 217.673 90.6336  14 0.57627-0.05482-0.81559-0.43968 0.34203 0.62550
  -4 -12  13-54.7415 84.1908  14 0.58541-0.11829-0.80401-0.45125 0.31298 0.57388
   4 -12 -13 116.644 72.4952   5-0.65538 0.18949-0.27581-0.97942-0.96106 0.07601
  -4 -12  12-61.8457 81.7565  14 0.59243-0.17963-0.79183-0.46343 0.28606 0.52013
   4 -12 -12-25.8543 59.6230   5-0.64984 0.23829-0.28403-0.97123-0.95870 0.15423
   4 -12 -11 298.462 89.3107   5-0.64047 0.28326-0.29765-0.95765-0.95456 0.23066
  -4 -12  11 141.217 81.1083  14 0.59771-0.23924-0.77949-0.47577 0.26134 0.46417
   4 -12 -10 140.699 80.7551   5-0.62712 0.32425-0.31648-0.93885-0.94833 0.30501
  -4 -12  10 121.112 80.9640   8-0.40642 0.70926-0.91335-0.34170-0.29001 0.93379
  -4 -12  10-21.4553 81.9227  14 0.60160-0.29746-0.76740-0.48785 0.23894 0.40590
  -4 -12   9 1450.62 168.498  14 0.60437-0.35455-0.75596-0.49928 0.21903 0.34514
   4 -12  -9 1459.23 150.555   5-0.60954 0.36101-0.34031-0.91505-0.93962 0.37688
  -4 -12   9 1699.54 168.644   8-0.48629 0.73484-0.87334-0.38167-0.34650 0.90977
  -4 -12   8 1142.75 155.300  14 0.60626-0.41076-0.74558-0.50966 0.20183 0.28167
   4 -12  -8 1251.34 142.584   5-0.58742 0.39324-0.36887-0.88651-0.92789 0.44573
  -4 -12   8 1261.77 150.517   8-0.55730 0.75156-0.82972-0.42524-0.39671 0.87947
  -4 -12   7 1489.86 165.163  14 0.60747-0.46630-0.73668-0.51855 0.18766 0.21517
   4 -12  -7 1654.58 155.828   5-0.56046 0.42062-0.40180-0.85362-0.91255 0.51096
  -4 -12   7 1561.10 162.580   8-0.62010 0.76008-0.78378-0.47113-0.44110 0.84335
   4 -12  -6 170.239 75.3532   5-0.52834 0.44285-0.43858-0.81686-0.89295 0.57193
  -4  12   6-147.839 122.400   1-0.58231 0.66775 0.78250 0.46974-0.55618 0.87628
  -4 -12   6 133.077 90.1499  14 0.60818-0.52134-0.72973-0.52550 0.17691 0.14524
   4 -12  -6 62.6841 110.434   3-0.37967 0.29327-0.41964-0.83352-0.86459 0.54309
  -4 -12   6-8.06516 65.9549   8-0.67526 0.76094-0.73669-0.51818-0.48007 0.80182
  -4  12   5 4002.31 434.502   1-0.64475 0.67595 0.73103 0.52128-0.60038 0.84001
   4 -12  -5 4751.32 253.999   5-0.49084 0.45968-0.47856-0.77691-0.86843 0.62800
  -4 -12   5 4688.71 275.980   8-0.72327 0.75466-0.68951-0.56531-0.51399 0.75523
  -4 -12   5 4985.82 267.388  14 0.60855-0.57603-0.72525-0.52998 0.17011 0.07137
   4 -12  -5 4962.66 463.780   3-0.39308 0.36109-0.46384-0.78933-0.85110 0.61022
   4  12  -5 3836.27 436.971   1-0.77609 0.74454 0.58937 0.66352-0.68954 0.44790
   4 -12  -4 5217.74 262.303   5-0.44783 0.47101-0.52093-0.73457-0.83842 0.67856
  -4  12   4 4806.39 463.196   1-0.69898 0.67593 0.67891 0.57346-0.63791 0.79707
   4  12  -4 4147.90 457.704   1-0.75155 0.77426 0.62018 0.63264-0.67337 0.51220
   4 -12  -3 4974.30 254.379   5-0.39934 0.47687-0.56472-0.69081-0.80242 0.72314
   4 -12  -3 4616.47 273.274   8-0.73013 0.80773-0.68222-0.57232-0.51884 0.44004
  -4  12   3 4370.04 452.188   1-0.74549 0.66818 0.62744 0.62500-0.66933 0.74802
   4  12  -3 4078.99 440.699   1-0.72241 0.79936 0.65385 0.59890-0.65384 0.57314
   4 -12  -2 1149.97 129.492   5-0.34561 0.47748-0.60887-0.64670-0.76012 0.76141
   4 -12  -2 1157.90 149.944   8-0.70291 0.83479-0.71030-0.54429-0.49961 0.50132
  -4  12   2 1373.26 268.931   1-0.78485 0.65330 0.57776 0.67474-0.69523 0.69345
   4  12  -2 1135.11 254.205   1-0.68837 0.81957 0.68972 0.56297-0.63064 0.63041
  -4 -12   2 1043.33 219.328   3-0.43963 0.30811-0.65187-0.60144-0.75257 0.75192
   4  12  -1 458.497 168.311   1-0.64919 0.83464 0.72705 0.52558-0.60348 0.68372
   4 -12  -1 576.516 116.394   8-0.67118 0.85736-0.74041-0.51422-0.47720 0.55941
   4 -12  -1 646.147 100.629   5-0.28702 0.47324-0.65224-0.60336-0.71141 0.79328
   4 -12  -1 594.304 107.509  14 0.58078-0.39318-0.52763-0.72811-0.06797 0.14933
  -4 -12   1 336.512 129.284   3-0.43096 0.24504-0.60962-0.64368-0.78172 0.70045
  -4 -12   0 179.885 145.022   3-0.42147 0.18115-0.56878-0.68451-0.80556 0.64367
   4 -12   0 60.2191 63.2179   5-0.22418 0.46474-0.69371-0.56191-0.65641 0.81886
   4 -12   0 70.9939 76.1403   8-0.63478 0.87524-0.77192-0.48275-0.45147 0.61419
   4  12   0 204.258 127.602   1-0.60465 0.84435 0.76503 0.48754-0.57210 0.73281
   4 -12   0 38.2652 79.7965  14 0.58395-0.34203-0.53920-0.71653-0.05619 0.21823
   4 -12   1 15.9239 74.6214  14 0.58783-0.29158-0.55408-0.70166-0.04076 0.28347
  -4 -12  -1 65.0687 132.388   3-0.41174 0.11701-0.53051-0.72276-0.82458 0.58206
   4 -12   1-26.7570 81.4550   8-0.59352 0.88828-0.80415-0.45058-0.42231 0.66555
   4  12   1-101.855 150.946   1-0.55463 0.84858 0.80281 0.44969-0.53631 0.77749
   4 -12   1 7.44032 65.7368   5-0.15781 0.45271-0.73224-0.52341-0.59543 0.83846
   4 -12   2 1649.57 173.543   8-0.54727 0.89632-0.83638-0.41838-0.38962 0.71336
  -4 -12  -2 1452.27 285.588   3-0.40235 0.05322-0.49607-0.75719-0.83927 0.51612
   4 -12   2 1453.54 158.099  14 0.59209-0.24152-0.57167-0.68407-0.02208 0.34547
   4 -12   2 1678.43 150.656   5-0.08873 0.43797-0.76689-0.48879-0.52899 0.85259
   4 -12   3 164.863 71.9130  14 0.59644-0.19154-0.59146-0.66430-0.00045 0.40451
   4 -12   3 149.341 70.9828   5-0.01778 0.42136-0.79690-0.45881-0.45770 0.86188
   4 -12   3 189.600 73.6002   8-0.49589 0.89923-0.86791-0.38690-0.35329 0.75754
   4 -12   4 621.009 132.464  14 0.60059-0.14137-0.61298-0.64277 0.02391 0.46083
   4 -12   4 281.327 90.6054   8-0.43926 0.89688-0.89798-0.35688-0.31324 0.79800
   4 -12   5 1113.68 145.569  14 0.60425-0.09070-0.63584-0.61992 0.05081 0.51460
   4 -12   5 904.378 133.790   8-0.37724 0.88916-0.92582-0.32908-0.26937 0.83464
   4 -12   6 461.434 109.957  14 0.60713-0.03926-0.65964-0.59613 0.08013 0.56595
   4 -12   7 2191.65 200.562  14 0.60893 0.01327-0.68401-0.57176 0.11178 0.61497
   4 -12   8 1751.03 178.531  14 0.60930 0.06723-0.70860-0.54718 0.14572 0.66170
   4 -12   9 41.1180 73.3438  14 0.60787 0.12298-0.73302-0.52276 0.18196 0.70613
  -4 -12 -10 195.219 64.6299   5-0.66022-0.12302-0.26853-0.98665-0.96306-0.00423
   4 -12  10 136.352 86.0091  14 0.60418 0.18100-0.75687-0.49891 0.22058 0.74819
   4 -12  11 3034.31 216.145  14 0.59764 0.24186-0.77970-0.47610 0.26174 0.78770
  -4 -12 -11 3285.68 186.182   5-0.65744-0.18014-0.27273-0.98242-0.96192-0.08595
  -4 -12 -12 1193.61 107.654   5-0.64907-0.24285-0.28517-0.96995-0.95837-0.17008
   4 -12  12 821.727 113.415  14 0.58742 0.30641-0.80089-0.45491 0.30579 0.82432
   4 -12  13-93.3502 71.9001  14 0.57223 0.37592-0.81963-0.43617 0.35335 0.85744
  -4 -12 -13 24.4277 49.0077   5-0.63357-0.31269-0.30746-0.94764-0.95139-0.25763
  -4 -12 -14 302.869 57.1679   5-0.60739-0.39322-0.34315-0.91191-0.93852-0.35108
   4 -12  14 376.872 79.7623  14 0.54976 0.45271-0.83451-0.42130 0.40572 0.88574
   4 -12  15 829.471 83.0492  14 0.51457 0.54224-0.84245-0.41337 0.46622 0.90591
   4 -14 -16-35.2179 38.9393   5-0.46574-0.16312-0.50371-0.96070-0.85115-0.27555
  -4 -14  16 191.367 69.7543  14 0.50830 0.12204-0.84260-0.62192 0.47522 0.65367
  -4 -14  15 48.1804 68.5806  14 0.53047 0.04554-0.84054-0.62398 0.44124 0.60698
   4 -14 -15-52.9764 49.2666   5-0.48756-0.08695-0.48191-0.98252-0.86622-0.17991
   4 -14 -14-3.31409 48.8062   5-0.49890-0.02128-0.47022-0.99424-0.87384-0.09171
  -4 -14  14 28.1272 58.3045  14 0.54724-0.02556-0.83558-0.62893 0.41077 0.55678
  -4 -14  13 369.246 87.2263  14 0.56019-0.09283-0.82894-0.63557 0.38329 0.50358
   4 -14 -13 614.545 87.2677   5-0.50274 0.03691-0.46620-0.99830-0.87639-0.00858
   4 -14 -12 134.674 64.8797   5-0.50049 0.08900-0.46856-0.99597-0.87490 0.07050
  -4 -14  12-67.6966 83.1624  14 0.57027-0.15724-0.82141-0.64310 0.35860 0.44760
   4 -14 -11 1123.18 118.919   8-0.66799 0.31129-0.74331-0.71998-0.47494-0.24782
   4 -14 -11 985.942 115.638   5-0.49285 0.13571-0.47649-0.98806-0.86979 0.14597
  -4 -14  11 715.845 113.172  14 0.57809-0.21939-0.81357-0.65093 0.33664 0.38889
  -4 -14  10 460.566 103.915  14 0.58411-0.27972-0.80591-0.65858 0.31748 0.32738
   4 -14 -10 756.861 107.794   5-0.48017 0.17737-0.48940-0.97518-0.86117 0.21793
   4 -14 -10 578.711 103.211   8-0.68438 0.38197-0.72821-0.73512-0.48652-0.15573
   4 -14  -9 252.086 83.4278   8-0.69266 0.44454-0.72032-0.74305-0.49237-0.06937
   4 -14  -9 254.260 76.4574   5-0.46259 0.21413-0.50678-0.95784-0.84894 0.28627
  -4 -14   9 111.250 71.3487  14 0.58863-0.33857-0.79888-0.66561 0.30127 0.26291
  -4 -14   9 206.951 73.7416   8-0.38275 0.63134-0.92355-0.54057-0.27327 0.83666
   4 -14  -8 56.0219 57.9472   5-0.44015 0.24603-0.52814-0.93651-0.83286 0.35077
  -4 -14   8-71.6750 73.0127  14 0.59190-0.39617-0.79289-0.67160 0.28828 0.19523
   4 -14  -8 107.974 62.4154   8-0.69461 0.50079-0.71843-0.74499-0.49375 0.01252
  -4 -14   8 50.7879 69.8953   8-0.45457 0.64887-0.89031-0.57376-0.32407 0.80695
  -4 -14   7 1912.77 178.271   8-0.51782 0.65783-0.85498-0.60905-0.36880 0.77117
  -4 -14   7 1999.18 177.619  14 0.59408-0.45267-0.78835-0.67613 0.27886 0.12397
   4 -14  -7 1766.17 171.259   8-0.69122 0.55169-0.72170-0.74176-0.49135 0.09063
   4 -14  -7 1873.41 158.992   5-0.41281 0.27303-0.55295-0.91172-0.81263 0.41112
  -4 -14   6 1257.08 147.535   8-0.57344 0.65916-0.81862-0.64536-0.40812 0.72998
  -4 -14   6 1261.00 145.083  14 0.59524-0.50816-0.78570-0.67877 0.27352 0.04865
   4 -14  -6 1266.11 153.133   8-0.68304 0.59780-0.72947-0.73404-0.48557 0.16536
   4 -14  -6 1366.48 142.242   5-0.38055 0.29512-0.58066-0.88404-0.78790 0.46696
   4 -14  -5 6.62009 61.8795   5-0.34337 0.31228-0.61061-0.85412-0.75831 0.51795
  -4 -14   5-48.4044 76.5545   8-0.62215 0.65358-0.78216-0.68177-0.44255 0.68390
   4 -14  -5-46.6481 65.6177   8-0.67036 0.63941-0.74116-0.72240-0.47662 0.23691
   4 -14  -4 589.673 96.8755   5-0.30134 0.32459-0.64207-0.82269-0.72355 0.56377
  -4 -14   4 423.689 104.528   8-0.66455 0.64168-0.74639-0.71750-0.47251 0.63335
   4 -14  -4 582.290 112.909   8-0.65332 0.67666-0.75626-0.70735-0.46458 0.30538
   4 -14  -3 614.593 105.072   5-0.25459 0.33219-0.67427-0.79052-0.68337 0.60416
  -4 -14   3 599.370 120.917   8-0.70116 0.62401-0.71203-0.75182-0.49838 0.57871
   4 -14  -3 545.189 115.629   8-0.63194 0.70957-0.77425-0.68940-0.44947 0.37078
   4 -14  -2 5396.23 263.013   5-0.20338 0.33532-0.70636-0.75846-0.63761 0.63898
  -4 -14   2 4724.81 286.704   8-0.73247 0.60103-0.67970-0.78409-0.52050 0.52032
   4 -14  -2 5004.56 291.314   8-0.60617 0.73809-0.79463-0.66906-0.43126 0.43308
   4 -14  -1 1733.77 151.974   5-0.14804 0.33432-0.73747-0.72738-0.58622 0.66816
   4 -14  -1 1366.17 163.979   8-0.57592 0.76213-0.81688-0.64686-0.40987 0.49220
   4 -14   0 161.347 94.4388   8-0.54104 0.78154-0.84044-0.62335-0.38521 0.54806
   4 -14   0 283.427 84.5156  14 0.60641-0.36426-0.65282-0.81216 0.07158 0.09047
   4 -14   0 305.986 80.1116   5-0.08900 0.32962-0.76677-0.69811-0.52926 0.69179
   4 -14   1 216.054 69.6466   5-0.02677 0.32174-0.79340-0.67151-0.46691 0.71001
   4 -14   1 179.851 68.5254  14 0.60711-0.31063-0.65945-0.80553 0.07990 0.16283
   4 -14   1 187.561 82.8637   8-0.50138 0.79617-0.86474-0.59908-0.35717 0.60052
   4 -14   2 121.150 81.9484   8-0.45675 0.80583-0.88919-0.57468-0.32561 0.64947
   4 -14   2 36.2811 75.9535  14 0.60798-0.25718-0.66914-0.79585 0.09226 0.23114
   4 -14   3 918.287 133.785  14 0.60879-0.20366-0.68132-0.78367 0.10820 0.29587
   4 -14   3 963.018 138.055   8-0.40692 0.81029-0.91313-0.55079-0.29036 0.69473
   4 -14   4 58.6813 74.0879  14 0.60930-0.14984-0.69553-0.76948 0.12740 0.35735
   4 -14   5 933.066 137.678  14 0.60924-0.09545-0.71132-0.75369 0.14962 0.41580
   4 -14   6 417.475 106.615  14 0.60831-0.04020-0.72830-0.73672 0.17472 0.47137
   4 -14   7 537.493 104.013  14 0.60618 0.01626-0.74607-0.71895 0.20263 0.52414
   4 -14   8 919.374 121.870  14 0.60245 0.07431-0.76424-0.70078 0.23333 0.57411
   4 -14   9 100.164 74.4944  14 0.59661 0.13448-0.78238-0.68265 0.26694 0.62117
   4 -14  10 957.146 110.532  14 0.58798 0.19743-0.79997-0.66506 0.30371 0.66507
   4 -14  11-81.4902 60.8827  14 0.57553 0.26420-0.81637-0.64867 0.34415 0.70531
   4 -14  12 641.662 81.7453  14 0.55753 0.33653-0.83055-0.63449 0.38929 0.74084
   4 -14  13 461.304 63.0484  14 0.53024 0.41815-0.84058-0.62446 0.44163 0.76917
  -4 -16  12 201.030 61.6289  14 0.51244-0.09917-0.84253-0.83121 0.46932 0.33689
  -4 -16  11 183.092 61.6260  14 0.52612-0.16718-0.84130-0.83244 0.44840 0.27714
  -4 -16  10 55.5324 52.7801  14 0.53595-0.23133-0.83930-0.83444 0.43181 0.21306
   4 -16 -10 13.0304 42.2134   8-0.48968 0.18731-0.87144-0.80100-0.34890-0.29323
  -4 -16   9 335.881 71.0340  14 0.54270-0.29241-0.83728-0.83646 0.41951 0.14468
   4 -16  -9 523.420 80.2971   8-0.51847 0.27039-0.85458-0.81790-0.36925-0.19237
   4 -16  -8-16.5171 53.1188   8-0.53336 0.33957-0.84535-0.82718-0.37978-0.10133
  -4 -16   8 52.7089 52.0318  14 0.54671-0.35074-0.83579-0.83793 0.41181 0.07171
  -4 -16   7 45.5663 52.8304   8-0.36707 0.50711-0.92991-0.74322-0.26218 0.66467
   4 -16  -7 57.8788 59.2417   8-0.53878 0.39928-0.84190-0.83068-0.38361-0.01699
  -4 -16   6-14.9683 59.1091   8-0.42774 0.51349-0.90354-0.76955-0.30509 0.62707
   4 -16  -6-26.1964 54.1574   8-0.53685 0.45164-0.84313-0.82949-0.38225 0.06215
   4 -16  -5 45.4688 60.1119   8-0.52870 0.49778-0.84828-0.82439-0.37649 0.13690
  -4 -16   5 56.9148 58.8459   8-0.48024 0.51170-0.87669-0.79635-0.34222 0.58369
  -4 -16   4 260.810 74.1775   8-0.52562 0.50279-0.85019-0.82280-0.37431 0.53527
   4 -16  -4 246.731 79.8689   8-0.51497 0.53835-0.85670-0.81601-0.36678 0.20771
  -4 -16   3 30.9403 62.1545   8-0.56461 0.48749-0.82475-0.84820-0.40188 0.48233
   4 -16  -3 82.7235 62.9567   8-0.49601 0.57367-0.86784-0.80491-0.35337 0.27480
  -4 -16   2 382.312 94.0134   8-0.59780 0.46639-0.80097-0.87194-0.42533 0.42528
   4 -16  -2 425.293 91.6250   8-0.47196 0.60391-0.88119-0.79161-0.33636 0.33830
   4 -16  -1-3.26588 61.1799   8-0.44283 0.62908-0.89622-0.77663-0.31577 0.39822
  -4 -16   1 15.0998 61.0746   8-0.62561 0.43991-0.77939-0.89347-0.44499 0.36442
   4 -16   0 648.771 109.100   8-0.40856 0.64909-0.91240-0.76049-0.29152 0.45448
  -4 -16   0 613.193 103.327   8-0.64836 0.40837-0.76052-0.91229-0.46107 0.30000
   4 -16   1-58.4999 65.0901   8-0.36894 0.66376-0.92917-0.74377-0.26350 0.50697
  -4 -16  -1 109.595 70.7710   8-0.66628 0.37200-0.74484-0.92793-0.47374 0.23215
  -4 -16  -2 177.343 76.8373   8-0.67946 0.33088-0.73281-0.93991-0.48304 0.16095
   4 -16   2 166.214 67.5150  14 0.60134-0.25029-0.76835-0.90589 0.24065 0.08277
   4 -16   3-21.3017 54.0554  14 0.59987-0.19450-0.77321-0.90103 0.24952 0.15457
  -4 -16  -3 50.6464 60.6075   8-0.68782 0.28496-0.72495-0.94773-0.48895 0.08635
  -4 -16  -4 237.115 75.7217   8-0.69111 0.23395-0.72181-0.95082-0.49127 0.00816
   4 -16   4 147.028 62.3361  14 0.59739-0.13770-0.78036-0.89389 0.26302 0.22174
   4 -16   5-21.2681 59.3525  14 0.59366-0.07964-0.78925-0.88500 0.28072 0.28471
  -4 -16  -5 28.6527 53.9131   8-0.68870 0.17726-0.72411-0.94847-0.48958-0.07405
   4 -16   6-33.7990 58.7411  14 0.58832-0.01997-0.79941-0.87485 0.30244 0.34366
  -4 -16  -6-16.7380 53.6436   8-0.67943 0.11370-0.73283-0.93971-0.48303-0.16110
  -4 -16  -7-18.0760 48.1382   8-0.66096 0.04093-0.74958-0.92292-0.46997-0.25467
   4 -16   7-41.5596 59.5459  14 0.58083 0.04184-0.81029-0.86397 0.32821 0.39857
   4 -16   8-68.4112 55.0241  14 0.57036 0.10663-0.82133-0.85294 0.35835 0.44910
  -4 -16  -8 116.879 47.4055   8-0.62797-0.04635-0.77748-0.89497-0.44666-0.35849
   4 -16   9 113.814 48.6348  14 0.55549 0.17583-0.83169-0.84258 0.39375 0.49437
  -4 -18   2 4.07933 39.5866   8-0.38171 0.25034-0.92398-0.95803-0.27254 0.27260
  -4 -18   1 77.5542 46.1787   8-0.41130 0.22564-0.91116-0.97081-0.29347 0.21302
  -4 -18   0-6.10221 40.8666   8-0.43307 0.19311-0.90099-0.98093-0.30886 0.14790
  -4 -18  -1 5.63749 38.5441   8-0.44688 0.15263-0.89420-0.98767-0.31863 0.07716
  -4 -18  -2 367.167 57.6995   8-0.45187 0.10333-0.89168-0.99014-0.32216 0.00018
  -5   1  26 107.494 41.1224  12 0.76656 0.34317 0.19167-0.09010 0.96888 0.92219
  -5  -1  25 2.37653 45.3567  12 0.79675 0.25928 0.19629-0.30387 0.95859 0.85234
  -5   1  25 40.2849 54.2975  12 0.83057 0.22490 0.20121-0.09950 0.94267 0.86788
  -5   1  24 1017.89 101.523  11 0.59229 0.41014 0.51952-0.41549 0.85410 0.87641
  -5   1  24 1316.35 132.111  12 0.87224 0.12899 0.20674-0.10488 0.91436 0.81565
  -5  -1  24 1358.46 125.271  12 0.84687 0.15491 0.20345-0.31088 0.93293 0.79747
  -5   1  23 107.927 73.5149  12 0.90207 0.04491 0.21017-0.10816 0.88529 0.76419
  -5  -1  23 195.844 78.9713  12 0.88190 0.06563 0.20791-0.31519 0.90595 0.74393
  -5   1  22 262.022 88.5965  12 0.92420-0.03148 0.21225-0.11009 0.85602 0.71294
  -5  -1  22 229.539 81.2133  12 0.90778-0.01450 0.21075-0.31788 0.87852 0.69083
  -5  -1  21 1469.92 162.733  12 0.92733-0.08830 0.21250-0.31948 0.85112 0.63770
  -5   1  21 1589.60 176.465  12 0.94083-0.10235 0.21338-0.11107 0.82687 0.66156
  -5   1  20 365.586 109.713  12 0.95325-0.16903 0.21380-0.11134 0.79810 0.60980
  -5  -1  20 347.460 101.514  12 0.94219-0.15741 0.21345-0.32028 0.82408 0.58421
  -5  -1  19 475.596 107.389  12 0.95341-0.22289 0.21381-0.32049 0.79768 0.53008
  -5   1  19 650.082 121.634  12 0.96238-0.23241 0.21369-0.11108 0.76992 0.55745
  -5  -1  18 7722.12 351.447  12 0.96174-0.28547 0.21371-0.32025 0.77219 0.47504
  -5  -1  18 7891.79 598.767   4 0.99194-0.31615-0.02306-0.08177 0.76065 0.48519
  -5   1  18 7442.43 349.972  12 0.96885-0.29313 0.21316-0.11040 0.74257 0.50428
  -5   1  17 647.775 177.990   4 0.99600-0.37456-0.00250 0.10647 0.73726 0.42804
  -5   1  17 213.396 82.2696  12 0.97318-0.35171 0.21233-0.10942 0.71629 0.45003
  -5  -1  17 379.655 105.844  12 0.96775-0.34573 0.21329-0.31968 0.74791 0.41880
  -5  -1  17 449.484 177.535   4 0.99604-0.37447-0.00225-0.10254 0.73697 0.42842
  -5   1  16 1460.86 246.385   4 0.99842-0.43121 0.01867 0.08533 0.71187 0.37297
  -5  -1  16 1412.01 253.759   4 0.99824-0.43090 0.01634-0.12110 0.71473 0.37021
  -5  -1  15 32.2437 100.130   4 0.99904-0.48592 0.03268-0.13740 0.69434 0.31014
  -5   1  15 167.654 119.946   4 0.99907-0.48608 0.03747 0.06657 0.68822 0.31617
  -5   1  14 11404.8 571.750   4 0.99849-0.53972 0.05379 0.05029 0.66684 0.25709
  -5  -1  14 11105.3 605.458   4 0.99887-0.53998 0.04663-0.15132 0.67631 0.24771
  -5   1  13 311.860 121.053   4 0.99717-0.59263 0.06738 0.03672 0.64843 0.19505
  -5  -1  13 954.155 195.855   4 0.99816-0.59349 0.05794-0.16259 0.66127 0.18230
  -5  -1  12 13373.2 594.895   4 0.99732-0.64687 0.06619-0.17081 0.65006 0.11305
  -5   1  12 13879.4 561.135   4 0.99565-0.64533 0.07781 0.02633 0.63393 0.12910
  -5   1  11 2323.83 173.216   1 0.63724-0.34036 0.77052-0.66680 0.42230 0.26064
  -5   1  11 2334.26 217.921   4 0.99448-0.69837 0.08434 0.01983 0.62468 0.05790
  -5  -1  11 2218.53 230.372   4 0.99673-0.70050 0.07075-0.17533 0.64378 0.03888
  -5   1  10 4975.84 287.908   4 0.99419-0.75231 0.08579 0.01843 0.62262-0.02050
  -5   1  10 4999.52 231.376   1 0.58428-0.34164 0.81110-0.70732 0.37526 0.22721
  -5  -1  10 5108.83 320.963   4 0.99674-0.75474 0.07066-0.17520 0.64391-0.04170
  -5   1   9 55499.0 1049.21   4 0.99525-0.80759 0.08016 0.02409 0.63061-0.10895
  -5  -1   9 52946.3 1114.89   4 0.99752-0.80974 0.06446-0.16897 0.65244-0.13069
  -5   1   9 54912.4 897.322   1 0.52766-0.33927 0.84844-0.74460 0.32566 0.19634
  -5   1   8 45583.0 872.042   4 0.99756-0.86413 0.06409 0.04020 0.65295-0.21174
  -5   1   8 45810.9 726.466   1 0.46436-0.33022 0.88380-0.77989 0.27093 0.17060
  -5  -1   8 44468.6 935.597   4 0.99872-0.86516 0.04990-0.15438 0.67201-0.23070
  -5  -1   7 2412.75 178.589   4 0.99873-0.91939 0.02355-0.12799 0.70583-0.34498
  -5   1   7 2479.37 101.411   1 0.38554-0.30565 0.91957-0.81559 0.20373 0.15734
  -5   1   7 2711.28 161.926   4 0.99902-0.91981 0.03158 0.07274 0.69574-0.33499
  -5  -1   7 2490.02 174.739   2-0.91047 0.98924 0.04168-0.14607-0.30863 0.66911
  -5   1   7 2411.46 145.228   2-0.91981 0.99861 0.05976 0.04473-0.33243 0.69295
  -5   1   6 17088.5 382.603   2-0.96028 0.98501 0.18835-0.08387-0.49427 0.77446
  -5  -1   6 16247.9 435.605   2-0.94652 0.97122 0.12609-0.23049-0.41758 0.69774
  -5   1   6 17212.5 393.956   4 0.99074-0.96575-0.02790 0.13225 0.76599-0.48569
  -5   1   6 16465.0 265.444   1 0.25318-0.22754 0.96173-0.85770 0.09289 0.18770
  -5  -1   5 142391. 1972.42   2-0.96282 0.93345 0.22341-0.32783-0.53595 0.73579
  -5   1   5 146659. 1877.58   2-0.93950 0.91016 0.33957-0.23511-0.66494 0.86482
  -5   1   5 145115. 1873.07   4 0.94298-0.97222-0.13010 0.23449 0.86204-0.66219
  -5   1   4 39649.4 634.595   2-0.80722 0.72381 0.48284-0.37839-0.79429 0.91384
  -5   1   4 40044.2 612.693   4 0.78376-0.86722-0.28036 0.38478 0.93782-0.81842
  -5  -1   4 39679.6 689.872   2-0.94302 0.85958 0.33132-0.43575-0.65631 0.77583
   5   1  -3 15886.7 319.825   1-0.63197 0.76905 0.74225-0.63772-0.59141 0.55206
  -5  -1   3 15724.4 358.334   2-0.86633 0.72882 0.43864-0.54308-0.75964 0.79884
   5   1  -2 540.917 61.8743   1-0.44507 0.63640 0.87044-0.76597-0.45620 0.49732
  -5  -1   2 586.474 65.9925   3-0.39520 0.20378-0.47108 0.36658-0.84860 0.80727
   5  -1  -2 650.013 66.4316   1 0.58719-0.39583 0.80902-0.91332 0.37783-0.33654
   5   1  -1 339032. 4145.88   1-0.29299 0.53857 0.93617-0.83177-0.34181 0.46340
   5  -1  -1 336297. 4155.88   1 0.50683-0.26122 0.86078-0.96514 0.30757-0.18581
   5  -1   0 332297. 4263.02   1 0.47404-0.17418 0.87880-0.98322 0.27925-0.07702
   5   1   0 347396. 4237.93   1-0.16937 0.46920 0.96932-0.86498-0.24652 0.44858
   5  -1   1 21656.8 548.916   1 0.46704-0.11293 0.88243-0.98692 0.27324 0.00946
   5   1   1 21694.8 531.721   1-0.06537 0.41945 0.98452-0.88024-0.16492 0.44745
   5  -1   2 36654.6 817.869   1 0.47516-0.06680 0.87821-0.98276 0.28022 0.08295
   5   1   2 37227.0 792.262   1 0.02531 0.38302 0.98870-0.88449-0.09274 0.45574
   5  -1   3 8939.59 388.152   1 0.49273-0.03012 0.86873-0.97335 0.29537 0.14827
   5   1   3 8913.87 372.976   1 0.10675 0.35583 0.98531-0.88116-0.02710 0.47057
   5   1   4 113564. 1876.86   1 0.18157 0.33526 0.97614-0.87205 0.03388 0.49006
   5  -1   4 110578. 1894.89   1 0.51649 0.00037 0.85515-0.95983 0.31595 0.20816
   5   1   5 51148.2 1144.79   1 0.25147 0.31961 0.96214-0.85812 0.09147 0.51294
   5  -1   5 50271.6 1158.65   1 0.54447 0.02664 0.83796-0.94270 0.34032 0.26426
   5   1   6 12307.7 533.718   1 0.31762 0.30771 0.94384-0.83988 0.14655 0.53833
   5  -1   6 12145.1 553.469   1 0.57538 0.04998 0.81736-0.92217 0.36742 0.31763
   5   1   7 18063.2 699.575   1 0.38080 0.29878 0.92145-0.81756 0.19971 0.56564
   5  -1   7 19603.4 736.780   1 0.60835 0.07126 0.79339-0.89827 0.39655 0.36897
   5   1   8 28801.6 944.668   1 0.44159 0.29223 0.89502-0.79120 0.25142 0.59440
   5  -1   8 27490.0 937.176   1 0.64275 0.09111 0.76595-0.87089 0.42723 0.41876
   5  -1   9 6315.46 452.056   1 0.67812 0.10999 0.73485-0.83985 0.45910 0.46736
   5   1   9 6575.75 462.614   1 0.50039 0.28769 0.86445-0.76069 0.30200 0.62429
   5   1  10 4812.54 410.846   1 0.55749 0.28484 0.82949-0.72580 0.35171 0.65505
   5   1  11 662.153 180.824   1 0.61309 0.28349 0.78976-0.68613 0.40077 0.68646
   5   1  12 266.805 81.9237   9 0.76961 0.18026-0.63573 0.73900 0.56615 0.60044
   5   1  12 219.331 89.9385  12 0.94010 0.01116 0.18898-0.08692 0.42490 0.74370
   5   1  12 315.173 93.0579   7 0.92767 0.02263-0.32021 0.42540 0.48317 0.68373
   5   1  12 181.166 122.244   1 0.66735 0.28348 0.74465-0.64109 0.44935 0.71835
   5  -1  12 197.252 75.8256   9 0.70690 0.24308-0.70597 0.60022 0.44055 0.72627
   5  -1  12 258.512 91.0888  12 0.95092 0.00090 0.19319-0.30042 0.46350 0.70550
   5  -1  12 244.891 84.6270   7 0.90855 0.04178-0.32565 0.22144 0.41891 0.74788
   5   1  13 2763.43 216.512  12 0.95513 0.05039 0.19494-0.09303 0.48030 0.76883
   5  -1  13 2927.28 211.581  12 0.96334 0.04273 0.19864-0.30601 0.51784 0.73168
   5  -1  13 2852.87 213.742   9 0.73497 0.26918-0.67848 0.57264 0.49421 0.75300
   5  -1  13 2819.68 218.326   7 0.92550 0.07902-0.32099 0.21682 0.47513 0.77204
   5  -1  13 2881.73 380.229   4 0.96863 0.03661 0.15783-0.26285 0.51136 0.73696
   5   1  13 2360.09 329.579   4 0.95857 0.04654 0.17586-0.07212 0.48082 0.76741
   5  -1  14 2512.76 206.152   9 0.76068 0.29764-0.64791 0.54199 0.54685 0.78075
   5  -1  14 2546.16 203.373  12 0.97199 0.08833 0.20335-0.31088 0.57111 0.75894
   5   1  14 2455.69 206.614  12 0.96646 0.09331 0.20019-0.09843 0.53459 0.79508
   5   1  15 571.813 109.091  12 0.97393 0.14009 0.20471-0.10310 0.58803 0.82217
   5  -1  15 758.467 122.426  12 0.97662 0.13796 0.20733-0.31500 0.62359 0.78699
   5   1  16 130.483 77.6873  12 0.97719 0.19108 0.20847-0.10701 0.64086 0.84986
   5  -1  16 84.1573 76.2818  12 0.97675 0.19208 0.21049-0.31831 0.67551 0.81559
   5   1  17 242.873 85.9937  12 0.97562 0.24690 0.21137-0.11005 0.69334 0.87790
   5  -1  17 290.595 82.2250  12 0.97160 0.25148 0.21271-0.32068 0.72716 0.84447
   5   1  18 1080.10 130.787  12 0.96821 0.30857 0.21324-0.11208 0.74576 0.90602
   5  -1  18 881.371 117.928  12 0.95978 0.31755 0.21377-0.32190 0.77884 0.87332
   5   1  19 42.5626 64.8410  12 0.95311 0.37792 0.21380-0.11278 0.79849 0.93381
   5  -1  19 57.0792 57.2651  12 0.93873 0.39285 0.21327-0.32154 0.83102 0.90167
   5  -1  20 373.438 64.0640  12 0.90262 0.48321 0.21023-0.31865 0.88466 0.92856
   5   1  20 406.856 72.5905  12 0.92664 0.45863 0.21245-0.11158 0.85222 0.96061
   5   1  21 930.861 74.5732  12 0.87888 0.56065 0.20755-0.10683 0.90867 0.98469
  -5   3  26-8.99181 33.9010  12 0.76296 0.34621 0.19110 0.11975 0.96990 0.92078
  -5   3  25 285.399 56.9992  11 0.58389 0.47294 0.51314-0.20016 0.85820 0.95282
  -5   3  25 213.452 59.5295  12 0.82979 0.22513 0.20110 0.10990 0.94310 0.86706
  -5   3  24 1907.42 150.531  12 0.87227 0.12840 0.20675 0.10441 0.91434 0.81529
  -5  -3  24 1975.32 125.892  12 0.77754 0.22479 0.19337-0.51008 0.96551 0.76528
  -5   3  23 2714.99 199.127  12 0.90238 0.04404 0.21020 0.10110 0.88494 0.76416
  -5  -3  23 2622.10 163.926  12 0.82886 0.11923 0.20097-0.51753 0.94361 0.70666
  -5  -3  22 105.653 67.9982  12 0.86483 0.02900 0.20581-0.52223 0.92028 0.64946
  -5   3  22 60.0989 82.4882  12 0.92459-0.03242 0.21228 0.09917 0.85543 0.71314
  -5   3  21 157.284 92.5665  12 0.94119-0.10327 0.21340 0.09820 0.82613 0.66191
  -5  -3  21 120.575 72.5589  12 0.89157-0.05199 0.20903-0.52530 0.89662 0.59259
  -5  -3  20 8300.90 349.215  12 0.91198-0.12665 0.21117-0.52728 0.87322 0.53545
  -5   3  20 7583.12 367.214  12 0.95356-0.16989 0.21381 0.09794 0.79728 0.61024
  -5   3  19 414.771 107.589  12 0.96261-0.23319 0.21368 0.09822 0.76909 0.55790
  -5  -3  19 344.100 101.400  12 0.92770-0.19662 0.21253-0.52850 0.85053 0.47762
  -5   3  18 2205.88 192.091  12 0.96901-0.29384 0.21314 0.09890 0.74177 0.50469
  -5  -3  18 2348.88 187.460  12 0.93981-0.26298 0.21333-0.52915 0.82891 0.41871
  -5  -3  18 2023.66 330.004   4 0.98642-0.31051-0.04289-0.27069 0.78205 0.46388
  -5  -3  17 3754.44 431.004   4 0.99155-0.36986-0.02466-0.28888 0.76243 0.40304
  -5  -3  17 3063.78 202.813   9 0.77397-0.15282-0.62943 0.31453 0.57581 0.58899
  -5  -3  17 3244.25 215.405  12 0.94905-0.32647 0.21372-0.52939 0.80877 0.35832
  -5   3  17 2963.02 215.868  12 0.97327-0.35236 0.21230 0.09989 0.71558 0.45035
  -5  -3  16 6601.94 539.475   4 0.99495-0.42748-0.00869-0.30482 0.74444 0.34059
  -5  -3  15 113.450 103.545   4 0.99706-0.48381 0.00495-0.31843 0.72848 0.27609
  -5  -3  14 4292.49 399.787   4 0.99822-0.53920 0.01609-0.32953 0.71504 0.20908
  -5  -3  13 2860.33 316.678   4 0.99877-0.59397 0.02445-0.33786 0.70471 0.13895
  -5   3  13 3047.09 254.084   4 0.99906-0.59464 0.03962 0.27325 0.68544 0.15794
  -5   3  12 52620.4 1092.87   4 0.99873-0.64854 0.04971 0.26320 0.67226 0.09067
  -5  -3  12 46269.2 1274.61   4 0.99897-0.64839 0.02962-0.34299 0.69822 0.06499
  -5   3  11 246.070 80.6179   1 0.25075 0.04611 0.96231-0.64983 0.09088 0.59189
  -5   3  11 221.859 84.2783   4 0.99843-0.70246 0.05451 0.25842 0.66588 0.01661
  -5  -3  11 229.531 118.947   4 0.99901-0.70265 0.03100-0.34434 0.69647-0.01372
  -5   3  10 803.545 108.787   4 0.99861-0.75685 0.05194 0.26103 0.66930-0.06728
  -5  -3  10 951.960 162.489   4 0.99891-0.75678 0.02776-0.34106 0.70057-0.09827
  -5   3  10 814.383 106.171   1 0.10728 0.13533 0.98526-0.67272-0.02668 0.62898
  -5  -3   9 5249.05 331.606   4 0.99842-0.81051 0.01870-0.33197 0.71183-0.18999
  -5   3   9 5613.85 242.093   1-0.06135 0.24972 0.98488-0.67227-0.16175 0.68358
  -5   3   9 5711.20 243.006   4 0.99907-0.81154 0.03808 0.27493 0.68743-0.16586
  -5   3   8 94245.0 1347.09   4 0.99707-0.86377 0.00508 0.30796 0.72832-0.28720
  -5   3   8 94154.3 1389.19   1-0.25897 0.39308 0.94700-0.63432-0.31578 0.75714
  -5  -3   8 90711.7 1641.41   4 0.99669-0.86300 0.00218-0.31541 0.73176-0.29037
  -5   3   7 71588.0 1103.06   1-0.48089 0.56075 0.85041-0.53767-0.48263 0.84352
  -5  -3   7 69783.7 1309.03   4 0.99170-0.91223-0.02405-0.28915 0.76175-0.40081
  -5   3   7 72452.5 1014.42   4 0.97867-0.89958-0.06434 0.37741 0.80388-0.44321
  -5   3   6 475.132 44.7230   4 0.87334-0.84848-0.21006 0.52317 0.91346-0.63325
  -5   3   6 492.195 46.2242   2-0.95727 0.98203 0.16919 0.14417-0.47102 0.75126
  -5  -3   6 437.276 95.1897   4 0.97928-0.95403-0.06282-0.25034 0.80238-0.52189
  -5  -3   6 619.316 103.900   2-0.90922 0.93389 0.03938-0.35267-0.30559 0.58571
  -5   3   6 467.145 69.2564   1-0.70279 0.72840 0.67495-0.36214-0.64052 0.92094
  -5  -3   5 58101.7 1026.71   2-0.93830 0.90890 0.10224-0.41554-0.38736 0.58717
  -5  -3   5 57171.0 1044.61   4 0.95144-0.98042-0.11719-0.19593 0.85170-0.65167
  -5   3   5 57603.4 800.110   2-0.87127 0.84197 0.43405-0.12071-0.75570 0.95562
  -5  -3   4 69476.6 1136.49   2-0.95776 0.87429 0.17190-0.48521-0.47433 0.59381
  -5  -3   3 28896.8 609.735   4 0.79190-0.92932-0.27486-0.03820 0.93674-0.89762
  -5  -3   3 29733.4 605.096   2-0.96214 0.82460 0.24836-0.56169-0.56491 0.60407
  -5  -3   2 43330.6 768.210   2-0.94376 0.75215 0.32947-0.64281-0.65437 0.61321
   5   3  -2 44352.3 848.409   1-0.75643 0.94773 0.61424-0.30101-0.67661 0.71756
  -5  -3   2 44533.2 798.656   4 0.63038-0.82203-0.36350 0.05048 0.93175-0.97308
   5  -3  -1 753.595 70.1408   3-0.36942 0.61519-0.38740 0.07413-0.87258 0.99458
   5   3  -1 763.661 112.284   1-0.65036 0.89591 0.72599-0.41282-0.60429 0.72572
  -5  -3   1 831.550 94.3820   2-0.89490 0.64922 0.40933-0.72268-0.73361 0.61213
  -5  -3   0 24920.6 500.635   2-0.81399 0.51424 0.47857-0.79193-0.79125 0.58944
   5   3   0 23776.0 607.319   1-0.53746 0.83726 0.81471-0.50160-0.52390 0.72579
   5   3   1 463.628 95.6887   1-0.42392 0.77797 0.88141-0.56836-0.44050 0.72286
   5   3   2 28811.3 733.779   1-0.31345 0.72175 0.92901-0.61604-0.35739 0.72022
   5   3   3 1043.72 149.895   1-0.20782 0.67037 0.96082-0.64790-0.27636 0.71967
   5   3   4 2965.78 250.262   1-0.10755 0.62435 0.97971-0.66686-0.19817 0.72194
   5   3   5 62281.5 1330.35   1-0.01253 0.58358 0.98797-0.67519-0.12298 0.72722
   5   3   6 40.7776 83.9556   1 0.07766 0.54764 0.98730-0.67458-0.05064 0.73535
   5   3   7 902.026 170.134   1 0.16354 0.51601 0.97889-0.66623 0.01912 0.74606
   5   3   8 253.986 111.816   1 0.24564 0.48816 0.96352-0.65093 0.08664 0.75901
   5   3   9 8967.45 538.077   1 0.32445 0.46360 0.94165-0.62913 0.15227 0.77385
   5   3  10 1958.48 266.166   1 0.40043 0.44187 0.91346-0.60100 0.21634 0.79025
   5  -3  11 13524.6 768.466   4 0.96055-0.06362 0.17253-0.48624 0.48655 0.60096
   5   3  11 13778.4 462.811  12 0.92317-0.02671 0.18291 0.12859 0.37306 0.71463
   5  -3  11 13844.0 450.933   9 0.60770 0.28822-0.77192 0.45724 0.27124 0.81543
   5  -3  11 13695.0 449.896   7 0.87806 0.01811-0.33004 0.01638 0.33573 0.75056
   5   3  11 14354.7 755.847   1 0.47395 0.42260 0.87884-0.56644 0.27918 0.80788
   5  -3  12 5354.00 266.053  12 0.96875-0.01638 0.20142-0.51793 0.54836 0.62102
   5  -3  12 5201.97 283.861   7 0.90061 0.04975-0.32718 0.01356 0.39554 0.77113
   5  -3  12 5128.41 277.623   9 0.64813 0.30197-0.74972 0.43495 0.33719 0.82987
   5  -3  12 5034.96 474.517   4 0.97358-0.02243 0.14778-0.46152 0.52790 0.64006
   5   3  12 4534.76 269.502  12 0.94112 0.00959 0.18937 0.12198 0.42829 0.73993
   5   3  12 4699.53 430.468   1 0.54539 0.40541 0.83737-0.52503 0.34112 0.82641
   5  -3  13 825.227 129.591   9 0.68522 0.31905-0.72399 0.40913 0.40120 0.84625
   5  -3  13 780.572 127.666   7 0.91945 0.08511-0.32293 0.00936 0.45382 0.79323
   5   3  13 839.867 136.657  12 0.95563 0.04933 0.19515 0.11604 0.48241 0.76634
   5  -3  13 845.213 120.172  12 0.97494 0.03169 0.20553-0.52220 0.59868 0.65123
   5   3  14-48.2059 79.4811  12 0.96665 0.09257 0.20028 0.11077 0.53566 0.79362
   5  -3  14 16.2354 64.2681  12 0.97728 0.08360 0.20894-0.52576 0.64840 0.68204
   5  -3  14 32.8446 72.9933   9 0.71921 0.33923-0.69456 0.37961 0.46365 0.86418
   5  -3  15-112.388 80.2305  12 0.97524 0.13988 0.21157-0.52853 0.69774 0.71322
   5  -3  15-121.307 80.2591   9 0.75021 0.36239-0.66110 0.34606 0.52494 0.88328
   5   3  15-42.1731 81.6184  12 0.97396 0.13951 0.20473 0.10617 0.58827 0.82153
   5   3  16-15.1283 66.1271  12 0.97718 0.19054 0.20845 0.10231 0.64048 0.84985
   5  -3  16 54.2693 65.8655  12 0.96796 0.20142 0.21327-0.53038 0.74695 0.74454
   5  -3  16 80.4120 80.6245   9 0.77823 0.38854-0.62303 0.30790 0.58540 0.90320
   5  -3  17 502.777 90.9948  12 0.95391 0.26972 0.21381-0.53107 0.79632 0.77570
   5   3  17 365.220 92.6609  12 0.97569 0.24628 0.21133 0.09928 0.69251 0.87835
   5  -3  18 558.256 82.6044  12 0.93025 0.34763 0.21272-0.53013 0.84632 0.80623
   5   3  18 501.632 100.676  12 0.96844 0.30778 0.21321 0.09724 0.74464 0.90675
   5   3  19 68.6561 60.5634  12 0.95356 0.37691 0.21381 0.09650 0.79728 0.93464
   5   3  20 50.1764 49.7126  12 0.92729 0.45743 0.21250 0.09766 0.85118 0.96126
   5   3  21 52.8710 36.3441  12 0.87928 0.55970 0.20760 0.10241 0.90832 0.98466
   5  -5 -25 370.942 55.4266   5-0.76382-0.29436-0.07974-0.44275-0.98800-0.82374
  -5   5  25 349.596 58.2309  12 0.79043 0.26394 0.19534 0.32495 0.96102 0.84875
  -5   5  24 587.890 86.6075  12 0.84558 0.15453 0.20328 0.31716 0.93376 0.79548
  -5   5  23 123.024 68.8363  12 0.88232 0.06354 0.20796 0.31263 0.90556 0.74315
  -5   5  22 209.974 79.9637  12 0.90881-0.01719 0.21086 0.30988 0.87725 0.69094
  -5   5  21 119.668 75.3289  12 0.92850-0.09114 0.21259 0.30830 0.84923 0.63843
  -5   5  20 645.126 121.095  12 0.94328-0.16017 0.21350 0.30754 0.82178 0.58535
  -5   5  19 935.398 136.091  12 0.95434-0.22548 0.21381 0.30737 0.79516 0.53144
  -5   5  18-41.7120 76.3561  12 0.96247-0.28786 0.21368 0.30765 0.76960 0.47647
  -5  -5  18 138.649 96.6533  14 0.52273 0.15507-0.84176 0.31889 0.45380 0.79589
  -5  -5  17 1007.34 143.748  14 0.54450 0.07897-0.83664 0.31378 0.41609 0.75293
  -5   5  17 634.039 110.836  12 0.96828-0.34792 0.21323 0.30825 0.74539 0.42015
  -5  -5  17 855.424 219.991   4 0.97849-0.35668-0.06476-0.45755 0.80429 0.36128
  -5  -5  16 424.678 99.7262  14 0.56196 0.00719-0.82779 0.30494 0.37921 0.70914
  -5   5  16 664.047 111.696  12 0.97226-0.40615 0.21256 0.30907 0.72285 0.36217
  -5  -5  16 494.931 162.982   4 0.98358-0.41598-0.05137-0.47091 0.79084 0.29427
  -5  -5  15 335.097 149.346   4 0.98718-0.47380-0.04048-0.48176 0.77951 0.22515
  -5  -5  14 292.606 149.694   4 0.98957-0.53042-0.03227-0.48993 0.77074 0.15346
  -5  -5  13 5425.68 451.289   4 0.99096-0.58603-0.02704-0.49513 0.76504 0.07871
  -5  -5  12 4531.02 397.269   4 0.99143-0.64072-0.02517-0.49696 0.76299 0.00031
  -5  -5  11 2117.48 261.157   4 0.99091-0.69443-0.02722-0.49488 0.76524-0.08239
  -5  -5  10 33749.8 1017.32   4 0.98912-0.74686-0.03390-0.48816 0.77250-0.17011
  -5   5  10 35301.2 842.033   1-0.20659 0.44917 0.96111-0.43980-0.27541 0.87755
  -5   5   9 8872.80 379.421   1-0.36483 0.55316 0.90881-0.38743-0.39627 0.91793
  -5  -5   9 8083.58 456.643   4 0.98536-0.79732-0.04616-0.47587 0.78547-0.26353
  -5   5   8 7240.41 334.336   1-0.52015 0.65423 0.82618-0.30474-0.51134 0.95254
  -5  -5   8 6661.25 390.617   4 0.97832-0.84450-0.06519-0.45680 0.80472-0.36324
  -5  -5   7 12857.9 520.446   4 0.96566-0.88606-0.09243-0.42953 0.83037-0.46934
  -5   5   7 13278.2 457.890   1-0.66394 0.74377 0.71345-0.19195-0.61376 0.97448
  -5  -5   6 98.0274 74.2905   4 0.94345-0.91808-0.12941-0.39251 0.86150-0.58093
  -5  -5   5 7135.43 333.868   4 0.90555-0.93440-0.17738-0.34450 0.89520-0.69508
  -5  -5   5 7289.58 371.122   3-0.44213 0.41387-0.66541 0.14313-0.74212 0.94273
  -5  -5   4 317.252 97.0099   3-0.42283 0.34017-0.57436 0.05209-0.80253 0.92252
  -5  -5   4 362.330 82.8579   2-0.89875 0.81524 0.02103-0.54322-0.28114 0.40059
  -5  -5   4 339.980 86.2459   4 0.84323-0.92631-0.23642-0.28544 0.92515-0.80548
  -5  -5   3 445.931 95.5806   4 0.74641-0.88370-0.30393-0.21789 0.94060-0.90139
  -5  -5   3 526.405 115.367   3-0.39620 0.25913-0.47451-0.04775-0.84738 0.88674
  -5  -5   3 430.047 82.1970   2-0.92170 0.78413 0.06363-0.58584-0.33750 0.37663
  -5  -5   2 18157.8 497.438   4 0.60766-0.79918-0.37327-0.14851 0.92758-0.96882
  -5  -5   2 17803.5 469.090   2-0.94060 0.74896 0.10846-0.63068-0.39529 0.35409
  -5  -5   2 16881.8 593.209   3-0.36426 0.17279-0.37162-0.15062-0.87595 0.83468
   5  -5  -2 18732.8 369.861   4 0.99778-0.80562 0.06207-0.58408 0.65569-0.61400
  -5  -5   1 21643.7 501.141   2-0.95447 0.70875 0.15562-0.67785-0.45436 0.33285
   5  -5  -1 21527.6 480.161   4 0.96953-0.72315 0.15607-0.67811 0.51428-0.39213
   5   5  -1 20104.4 645.478   1-0.73337 0.97890 0.64153-0.11959-0.66123 0.78248
   5  -5   0 606.177 90.5617   3-0.42724 0.72740-0.59307 0.07092-0.79185 0.99451
   5   5   0 428.700 111.858   1-0.65393 0.95370 0.72274-0.20086-0.60679 0.80851
  -5  -5   0 495.919 71.0538   2-0.96197 0.66219 0.20494-0.72719-0.51414 0.31230
  -5  -5  -1 7892.05 252.918   2-0.96154 0.60768 0.25564-0.77790-0.57323 0.29107
   5   5   1 7351.50 387.181   1-0.56682 0.92084 0.79404-0.27223-0.54508 0.82728
  -5  -5  -2 1021.11 85.2925   2-0.95189 0.54396 0.30591-0.82818-0.62917 0.26669
   5   5   2 1110.83 164.582   1-0.47455 0.88283 0.85409-0.33235-0.47797 0.84064
   5   5   3 6468.38 388.508   1-0.37937 0.84189 0.90249-0.38081-0.40720 0.85033
   5   5   4 422.987 124.193   1-0.28307 0.79984 0.93947-0.41785-0.33423 0.85784
   5   5   5 24786.6 833.451   1-0.18695 0.75797 0.96563-0.44408-0.26019 0.86426
   5   5   6 15317.1 669.122   1-0.09189 0.71716 0.98171-0.46022-0.18585 0.87040
   5   5   7 323.224 116.870   1 0.00157 0.67795 0.98842-0.46700-0.11173 0.87674
   5  -5   8 190.853 117.256   4 0.96290-0.22852 0.16843-0.69079 0.49354 0.35269
   5   5   8 337.533 146.771   1 0.09318 0.64059 0.98635-0.46499-0.03809 0.88358
   5   5   9 4560.54 401.131   1 0.18285 0.60517 0.97593-0.45463 0.03493 0.89102
   5  -5   9 3804.47 389.015   4 0.97170-0.18310 0.15169-0.67409 0.52149 0.40520
   5  -5  10 6048.25 504.438   4 0.97988-0.13705 0.13333-0.65576 0.55107 0.45607
   5   5  10 7022.80 515.103   1 0.27066 0.57161 0.95735-0.43613 0.10739 0.89904
   5   5  11 803.693 127.857  12 0.93853-0.04262 0.18840 0.33239 0.41971 0.66759
   5  -5  11 947.741 127.435   7 0.88549 0.01071-0.32930-0.19377 0.35456 0.73161
   5   5  11 823.740 214.713   1 0.35675 0.53977 0.93056-0.40940 0.17941 0.90748
   5  -5  11 802.434 225.479   4 0.98707-0.09002 0.11337-0.63584 0.58198 0.50562
   5  -5  12 401.321 173.296   4 0.99292-0.04164 0.09179-0.61429 0.61398 0.55407
   5  -5  12 503.421 105.578   9 0.60458 0.34562-0.77342 0.24963 0.26629 0.90101
   5   5  12 601.269 112.796  12 0.95289-0.00273 0.19400 0.32664 0.47120 0.69663
   5  -5  12 549.549 112.272   7 0.90693 0.04347-0.32599-0.19703 0.41401 0.75255
   5   5  13 677.870 126.909  12 0.96417 0.04023 0.19904 0.32145 0.52213 0.72623
   5  -5  13 641.290 117.206   7 0.92471 0.07987-0.32127-0.20171 0.47225 0.77469
   5  -5  13 746.389 116.281   9 0.64864 0.35574-0.74940 0.22552 0.33806 0.90962
   5  -5  14 1306.65 146.875   9 0.68922 0.36932-0.72084 0.19688 0.40835 0.91972
   5   5  14 1308.17 158.944  12 0.97219 0.08647 0.20348 0.31686 0.57268 0.75621
   5   5  15 3778.45 251.968  12 0.97659 0.13632 0.20729 0.31290 0.62303 0.78639
   5  -5  15 3596.61 233.939   9 0.72647 0.38625-0.68737 0.16332 0.47758 0.93087
   5  -5  16 997.796 128.363   9 0.76040 0.40649-0.64829 0.12414 0.54624 0.94259
   5   5  16 1239.43 149.221  12 0.97684 0.19032 0.21037 0.30967 0.67339 0.81656
   5   5  17 173.105 82.7626  12 0.97209 0.24933 0.21260 0.30729 0.72398 0.84649
   5   5  18 44.0926 62.0804  12 0.96089 0.31478 0.21374 0.30600 0.77515 0.87585
   5   5  19-10.0660 54.3724  12 0.94051 0.38940 0.21336 0.30623 0.82750 0.90403
   5   5  20 145.493 47.5632  12 0.90457 0.47959 0.21043 0.30901 0.88238 0.92968
   5  -7 -24 26.4623 39.2083   5-0.73263-0.27115-0.14494-0.58684-0.98505-0.74603
   5  -7 -23-3.56458 50.1764   5-0.76645-0.18297-0.07374-0.65807-0.98798-0.66253
  -5   7  23 4.53386 46.9874  12 0.82384 0.12148 0.20026 0.52962 0.94627 0.70206
  -5   7  22 32.1423 55.7239  12 0.86419 0.02687 0.20573 0.52430 0.92077 0.64703
  -5   7  21 1026.67 118.976  12 0.89271-0.05590 0.20916 0.52102 0.89545 0.59181
  -5   7  20 157.854 73.9144  12 0.91381-0.13125 0.21134 0.51899 0.87082 0.53592
  -5   7  19 584.119 105.139  12 0.92972-0.20141 0.21268 0.51779 0.84722 0.47899
  -5  -7  19 669.139 128.637  14 0.51432 0.21804-0.84246 0.11034 0.46658 0.86379
  -5  -7  18 294.551 105.918  14 0.53825 0.13978-0.83867 0.10656 0.42770 0.82200
  -5   7  18 185.096 86.4344  12 0.94176-0.26771 0.21343 0.51719 0.82496 0.42072
  -5   7  17 1593.17 156.325  12 0.95082-0.33102 0.21376 0.51701 0.80440 0.36076
  -5  -7  17 1662.42 171.892  14 0.55716 0.06655-0.83076 0.09866 0.39009 0.77893
  -5  -7  16 7689.58 368.817  14 0.57211-0.00273-0.81974 0.08764 0.35367 0.73468
  -5   7  16 9089.30 347.147  12 0.95754-0.39198 0.21381 0.51711 0.78590 0.29873
  -5  -7  15 7.77993 100.529  14 0.58382-0.06877-0.80631 0.07422 0.31843 0.68926
  -5  -7  15 184.561 172.201   4 0.96111-0.44760-0.10087-0.63013 0.83785 0.16690
  -5   7  15 195.396 75.3309  12 0.96237-0.45107 0.21369 0.51738 0.76995 0.23415
  -5  -7  14-15.2036 69.7125  14 0.59282-0.13208-0.79103 0.05894 0.28438 0.64263
  -5  -7  14-20.7438 145.905   4 0.96405-0.50477-0.09547-0.63549 0.83309 0.09121
  -5  -7  13 1031.15 236.758   4 0.96524-0.56018-0.09322-0.63770 0.83108 0.01276
  -5  -7  12 4913.93 438.010   4 0.96458-0.61374-0.09448-0.63641 0.83221-0.06882
  -5  -7  11 628.425 172.224   4 0.96175-0.66513-0.09972-0.63114 0.83684-0.15391
  -5  -7  10 213.308 89.0086   4 0.95614-0.71375-0.10950-0.62132 0.84528-0.24280
  -5   7   9 619.990 131.436   1-0.46352 0.65182 0.86036-0.13022-0.46984 0.99134
  -5  -7   9 535.492 142.147   4 0.94672-0.75855-0.12454-0.60625 0.85765-0.33562
  -5   7   8 6046.75 371.693   1-0.58186 0.71591 0.78284-0.05264-0.55586 0.99689
  -5  -7   8 6393.04 409.767   4 0.93184-0.79789-0.14561-0.58514 0.87376-0.43218
  -5  -7   7 9000.54 466.530   4 0.90897-0.82925-0.17355-0.55716 0.89280-0.53168
  -5   7   7 7953.62 428.929   1-0.68686 0.76666 0.69124 0.03903-0.62960 0.99015
  -5   7   6 1643.18 201.030   1-0.77590 0.80146 0.58961 0.14072-0.68941 0.96950
  -5  -7   6 1652.44 193.853   4 0.87445-0.84895-0.20903-0.52165 0.91295-0.63228
  -5  -7   5 10040.2 519.460   3-0.44079 0.41251-0.65808-0.07307-0.74784 0.94848
  -5  -7   5 9799.65 441.753   4 0.82323-0.85195-0.25224-0.47841 0.93075-0.73053
  -5  -7   4 16032.6 653.811   3-0.42547 0.34278-0.58547-0.14568-0.79629 0.91630
  -5  -7   4 17200.0 565.306   4 0.74908-0.83202-0.30233-0.42828 0.94051-0.82075
  -5  -7   3 121695. 1925.69   4 0.64553-0.78270-0.35669-0.37389 0.93413-0.89483
  -5  -7   3 119172. 2203.47   3-0.40604 0.26895-0.50936-0.22177-0.83386 0.87325
  -5  -7   2 2605.25 266.938   3-0.38386 0.19236-0.43317-0.29796-0.86078 0.81955
   5  -7  -2 3192.93 250.171   3-0.35813 0.54946-0.35320-0.37780-0.87945 0.92089
  -5  -7   1 9069.62 502.381   3-0.36007 0.11417-0.35900-0.37211-0.87840 0.75654
   5   7  -1 8906.85 488.349   1-0.73630 0.98180 0.63817 0.09253-0.66319 0.78428
   5  -7  -1 10195.5 436.096   3-0.39745 0.64317-0.47882-0.25220-0.84582 0.96788
   5   7   0 3519.30 313.287   1-0.67434 0.97408 0.70355 0.02709-0.62096 0.82252
   5  -7   0 4179.76 274.886   3-0.42965 0.72978-0.60370-0.12732-0.78541 0.98810
   5   7   1 65185.7 1535.02   1-0.60499 0.95899 0.76475-0.03418-0.57235 0.85437
   5  -7   1 75594.4 1337.16   4 0.99905-0.64409 0.03303-0.76390 0.69390-0.41075
   5  -7   2 2740.93 233.829   4 0.99755-0.58838 0.06417-0.79508 0.65283-0.28923
   5   7   2 2093.96 254.497   1-0.52925 0.93750 0.82021-0.08970-0.51795 0.88045
   5  -7   3 198.214 77.2226   4 0.99488-0.53149 0.08220-0.81314 0.62773-0.18368
   5   7   3 133.426 91.5332   1-0.44825 0.91074 0.86874-0.13830-0.45856 0.90153
   5  -7   4 8172.12 463.993   4 0.99300-0.47538 0.09141-0.82238 0.61453-0.09002
   5   7   4 7384.77 483.134   1-0.36313 0.87988 0.90953-0.17915-0.39499 0.91842
   5   7   5 8903.96 543.596   1-0.27498 0.84597 0.94207-0.21175-0.32805 0.93196
   5  -7   5 9815.93 531.809   4 0.99234-0.42049 0.09430-0.82531 0.61033-0.00536
   5   7   6 424.723 149.494   1-0.18472 0.80997 0.96612-0.23587-0.25846 0.94284
   5  -7   6 377.330 148.025   4 0.99277-0.36670 0.09243-0.82348 0.61304 0.07238
   5   7   7 744.484 177.936   1-0.09312 0.77261 0.98156-0.25138-0.18682 0.95167
   5  -7   7 535.716 160.293   4 0.99399-0.31370 0.08680-0.81788 0.62117 0.14470
   5   7   8 349.779 155.588   1-0.00074 0.73448 0.98836-0.25824-0.11357 0.95889
   5  -7   8 531.094 186.295   4 0.99562-0.26111 0.07805-0.80917 0.63359 0.21273
   5   7   9 336.542 168.792   1 0.09204 0.69596 0.98643-0.25637-0.03902 0.96481
   5   7   9 520.899 101.992  12 0.93749-0.15064 0.18801 0.54236 0.41635 0.50951
   5  -7   9 433.819 157.027   4 0.99727-0.20854 0.06662-0.79777 0.64948 0.27730
   5  -7   9 535.677 111.344  14 0.60716 0.18324-0.65987-0.07287 0.08042 0.84813
   5  -7  10 1004.65 226.507   4 0.99855-0.15560 0.05278-0.78397 0.66819 0.33905
   5  -7  10 1073.29 132.785   7 0.88849-0.04646-0.32894-0.40357 0.36239 0.64329
   5   7  10 942.972 211.680   1 0.18500 0.65724 0.97557-0.24558 0.03670 0.96956
   5  -7  10 820.272 126.784  14 0.60935 0.23537-0.69931-0.03343 0.13264 0.87659
   5   7  10 880.335 126.250  12 0.95051-0.10941 0.19303 0.53720 0.46191 0.54448
   5  -7  11 1986.24 180.114  14 0.60756 0.29149-0.73589 0.00314 0.18642 0.90348
   5  -7  11 1925.58 167.461   7 0.90903-0.01280-0.32555-0.40692 0.42037 0.66569
   5   7  11 2203.65 182.957  12 0.96127-0.06591 0.19766 0.53242 0.50759 0.57933
   5  -7  12 257.474 87.9694   7 0.92615 0.02427-0.32076-0.41166 0.47750 0.68894
   5  -7  12 16.5304 67.5637   9 0.58412 0.36619-0.78257 0.04976 0.23427 0.93326
   5  -7  12 105.299 77.5414  14 0.60113 0.35224-0.76907 0.03632 0.24195 0.92862
   5   7  12 63.2078 76.8374  12 0.96954-0.01994 0.20186 0.52806 0.55346 0.61398
   5   7  13 2121.79 183.142  12 0.97502 0.02884 0.20560 0.52418 0.59960 0.64837
   5  -7  13 2324.13 181.458  14 0.58905 0.41864-0.79815 0.06539 0.29965 0.95160
   5  -7  13 2371.26 195.972   9 0.63284 0.37165-0.75876 0.02586 0.31184 0.93608
   5  -7  14 1351.12 149.378   9 0.67809 0.38056-0.72939-0.00359 0.38860 0.93970
   5   7  14 1229.20 147.438  12 0.97726 0.08084 0.20880 0.52083 0.64611 0.68239
   5  -7  15 2496.93 187.811   9 0.71996 0.39286-0.69383-0.03924 0.46509 0.94360
   5   7  15 2420.74 191.250  12 0.97564 0.13672 0.21136 0.51812 0.69314 0.71589
   5   7  16 174.200 72.6114  12 0.96918 0.19743 0.21312 0.51621 0.74091 0.74865
   5  -7  16 193.747 70.3872   9 0.75842 0.40857-0.65086-0.08231 0.54205 0.94702
   5   7  17 189.921 69.3046  12 0.95623 0.26463 0.21382 0.51536 0.78978 0.78030
   5   7  18 248.427 66.5777  12 0.93363 0.34148 0.21295 0.51608 0.84049 0.81012
   5   7  19 13.6180 37.2730  12 0.89316 0.43621 0.20921 0.51967 0.89499 0.83615
  -5  -7 -19 35.6029 39.4889   5-0.76784-0.56468-0.07055-0.66120-0.98796-0.74521
   5  -9 -23 942.576 78.7932   5-0.66964-0.27972-0.25406-0.68701-0.96680-0.68363
   5  -9 -22 179.686 55.8749   5-0.71003-0.18500-0.18693-0.75417-0.98005-0.58980
   5  -9 -21-5.91634 49.0335   5-0.73607-0.10461-0.13819-0.80294-0.98563-0.50365
   5  -9 -20 362.993 87.8865   5-0.75424-0.03209-0.10082-0.84034-0.98768-0.42102
  -5  -9  19 722.736 123.575  14 0.51477 0.21782-0.84244-0.09892 0.46591 0.86447
   5  -9 -19 484.698 97.5395   5-0.76725 0.03525-0.07192-0.86927-0.98797-0.34016
   5  -9 -18 587.422 108.275   5-0.77650 0.09885-0.05001-0.89120-0.98744-0.26011
  -5  -9  18 574.274 113.394  14 0.53838 0.13989-0.83863-0.10272 0.42748 0.82223
  -5  -9  17 918.970 133.075  14 0.55684 0.06711-0.83095-0.11040 0.39081 0.77823
  -5  -9  16 636.245 122.431  14 0.57135-0.00173-0.82045-0.12090 0.35574 0.73263
  -5  -9  15 2819.27 222.965  14 0.58269-0.06740-0.80787-0.13347 0.32220 0.68550
  -5  -9  14 1553.71 174.844  14 0.59144-0.13047-0.79379-0.14755 0.29019 0.63683
  -5  -9  13 823.885 219.907   4 0.90991-0.50473-0.17248-0.76720 0.89212-0.04819
  -5  -9  13 726.103 121.129  14 0.59801-0.19137-0.77867-0.16266 0.25977 0.58658
  -5  -9  12 5998.06 318.250  14 0.60278-0.25046-0.76294-0.17839 0.23104 0.53464
   5  -9 -12 6056.06 286.459   5-0.77977 0.42817-0.04198-0.89942-0.98709 0.22300
  -5  -9  12 6317.73 507.822   4 0.90643-0.55547-0.17640-0.76325 0.89459-0.13111
  -5  -9  11 2589.52 316.320   4 0.89921-0.60247-0.18427-0.75535 0.89938-0.21635
  -5  -9  11 2987.07 219.214  14 0.60603-0.30804-0.74699-0.19433 0.20413 0.48088
   5  -9 -11 2904.43 195.824   5-0.77180 0.47454-0.06130-0.88012-0.98779 0.30428
  -5  -9  10 9447.76 577.152   4 0.88739-0.64487-0.19648-0.74310 0.90636-0.30379
  -5  -9   9 3000.19 315.967   4 0.86964-0.68134-0.21350-0.72605 0.91515-0.39303
  -5  -9   8 716.964 156.677   4 0.84405-0.70998-0.23575-0.70376 0.92489-0.48322
  -5   9   8 658.175 148.316   1-0.56934 0.70336 0.79219 0.14678-0.54689 0.98775
  -5   9   7 87.9704 84.1743   1-0.65667 0.73645 0.72021 0.21882-0.60870 0.96909
  -5  -9   7 131.144 102.219   4 0.80798-0.72813-0.26355-0.67592 0.93405-0.57284
  -5  -9   6 4322.84 332.411   4 0.75791-0.73228-0.29695-0.64249 0.94010-0.65934
  -5   9   6 4159.07 365.522   1-0.73197 0.75749 0.64313 0.29597-0.66028 0.94020
  -5  -9   4-137.176 90.3949   3-0.43505 0.35233-0.62877-0.31125-0.76911 0.88916
   5  -9  -3 2357.78 259.803   3-0.37054 0.50743-0.39087-0.54900-0.87179 0.83263
  -5  -9   3 2145.30 275.312   3-0.42161 0.28449-0.56934-0.37067-0.80526 0.84468
   5   9  -2 1055.94 207.929   1-0.75074 0.94195 0.62117 0.31837-0.67283 0.71328
   5  -9  -2 1099.96 179.513   3-0.39735 0.58865-0.47847-0.46141-0.84595 0.88741
  -5  -9   2 1111.75 209.320   3-0.40629 0.21477-0.51026-0.42974-0.83348 0.79228
   5   9  -1 1194.61 225.129   1-0.70415 0.94961 0.67353 0.26594-0.64144 0.76236
  -5  -9   1 1063.81 212.128   3-0.38989 0.14397-0.45309-0.48690-0.85467 0.73283
   5  -9  -1 1219.97 181.830   3-0.42165 0.66735-0.56949-0.37040-0.80518 0.92727
  -5  -9   0 7.67993 101.326   3-0.37326 0.07293-0.39934-0.54064-0.86979 0.66734
   5   9   0 21.8643 92.6775   1-0.65107 0.95079 0.72534 0.21407-0.60479 0.80619
   5  -9   0 116.563 90.8378   3-0.44096 0.74107-0.65899-0.28091-0.74714 0.94986
  -5  -9  -1 4766.21 428.848   3-0.35703 0.00229-0.34992-0.59005-0.88003 0.59695
   5   9   1 4763.49 418.026   1-0.59168 0.94564 0.77529 0.16405-0.56287 0.84474
   5   9   2 2420.45 306.058   1-0.52630 0.93452 0.82216 0.11711-0.51581 0.87814
   5   9   3 11174.3 647.154   1-0.45541 0.91788 0.86485 0.07436-0.46385 0.90666
   5   9   4 12764.9 707.138   1-0.37958 0.89629 0.90240 0.03675-0.40735 0.93062
   5   9   5 3110.66 358.487   1-0.29939 0.87036 0.93399 0.00510-0.34669 0.95043
   5   9   6 5589.45 473.575   1-0.21545 0.84066 0.95894-0.01992-0.28227 0.96648
   5  -9   6 5506.02 286.948  14 0.59184 0.03581-0.57062-0.37135-0.02322 0.70977
   5   9   7 587.400 183.874   1-0.12828 0.80774 0.97667-0.03772-0.21443 0.97911
   5  -9   7 844.659 130.708  14 0.59964 0.08234-0.60774-0.33424 0.01789 0.74934
   5  -9   8 1597.52 165.065  14 0.60537 0.13093-0.64411-0.29786 0.06084 0.78705
   5   9   8 1207.14 223.977   1-0.03830 0.77201 0.98665-0.04776-0.14347 0.98862
   5  -9   9 142.474 75.2415  14 0.60869 0.18194-0.67939-0.26259 0.10564 0.82293
   5  -9  10 1226.44 155.760  14 0.60918 0.23577-0.71319-0.22880 0.15233 0.85691
   5  -9  11 516.195 109.527  14 0.60633 0.29295-0.74508-0.19691 0.20102 0.88889
   5  -9  12 368.140 92.9052  14 0.59945 0.35416-0.77452-0.16748 0.25195 0.91863
   5  -9  12 708.638 116.676   9 0.59233 0.35810-0.77904-0.16279 0.24702 0.92074
   5  -9  13 1161.09 136.336   9 0.64395 0.36064-0.75227-0.18965 0.33022 0.91793
   5  -9  13 943.531 124.522  14 0.58748 0.42045-0.80079-0.14121 0.30556 0.94570
   5  -9  14 308.682 73.1831   9 0.69246 0.36630-0.71824-0.22376 0.41417 0.91436
   5  -9  14 230.911 74.5642  14 0.56870 0.49356-0.82275-0.11926 0.36268 0.96925
   5  -9  15 99.5856 61.2087  14 0.53967 0.57691-0.83825-0.10376 0.42514 0.98747
   5  -9  15 39.9508 56.4575   9 0.73790 0.37503-0.67529-0.26680 0.50001 0.90891
  -5  -9 -16 132.556 56.3018   5-0.76281-0.40662-0.08202-0.85908-0.98800-0.50337
  -5  -9 -17 21.6108 42.1461   5-0.73443-0.48935-0.14142-0.79965-0.98536-0.58658
   5 -11 -21-5.47961 37.8472   5-0.61246-0.22816-0.33641-0.81398-0.94111-0.54809
   5 -11 -20 1095.28 101.034   5-0.64811-0.13817-0.28658-0.86384-0.95795-0.45068
   5 -11 -19 611.983 88.7375   5-0.67145-0.06049-0.25124-0.89921-0.96749-0.36056
  -5 -11  18 161.193 81.7156  14 0.52387 0.15463-0.84162-0.30898 0.45200 0.79773
   5 -11 -18-1.67621 52.4797   5-0.68731 0.00972-0.22577-0.92471-0.97319-0.27428
   5 -11 -17 34.0823 59.3665   5-0.69787 0.07462-0.20810-0.94241-0.97659-0.19031
  -5 -11  17 191.917 88.2346  14 0.54448 0.07970-0.83665-0.31395 0.41614 0.75291
  -5 -11  16 352.387 91.2689  14 0.56057 0.00929-0.82870-0.32188 0.38244 0.70594
   5 -11 -16 492.066 97.7735   5-0.70422 0.13531-0.19715-0.95338-0.97846-0.10786
  -5 -11  15 2902.36 227.858  14 0.57320-0.05767-0.81871-0.33187 0.35071 0.65700
   5 -11 -15 3033.91 210.209   5-0.70697 0.19241-0.19233-0.95823-0.97923-0.02651
   5 -11 -14 569.994 107.488   5-0.70642 0.24620-0.19330-0.95730-0.97908 0.05391
  -5 -11  14 846.425 136.418  14 0.58309-0.12188-0.80733-0.34325 0.32089 0.60614
   5 -11 -13 238.018 85.1513   5-0.70265 0.29677-0.19988-0.95074-0.97801 0.13342
  -5 -11  13 161.040 79.9798  14 0.59075-0.18387-0.79510-0.35548 0.29300 0.55336
   5 -11 -12 3834.65 241.919   5-0.69557 0.34404-0.21199-0.93867-0.97588 0.21186
  -5 -11  12 3901.56 265.685  14 0.59658-0.24403-0.78245-0.36811 0.26709 0.49860
   5 -11 -11 2806.48 205.229   5-0.68500 0.38781-0.22956-0.92113-0.97241 0.28897
  -5 -11  11 3107.36 239.673  14 0.60091-0.30269-0.76982-0.38075 0.24330 0.44172
   5 -11 -10 10.2882 62.9285   5-0.67063 0.42778-0.25252-0.89819-0.96718 0.36432
  -5 -11  10 68.1097 69.2348   8-0.49017 0.73293-0.87116-0.27933-0.34925 0.95246
  -5 -11  10 64.8671 82.4231  14 0.60403-0.36012-0.75758-0.39298 0.22178 0.38256
  -5 -11   9 1815.25 171.218   8-0.56887 0.75734-0.82181-0.32863-0.40489 0.92760
  -5 -11   9 1794.13 182.767  14 0.60616-0.41659-0.74615-0.40440 0.20276 0.32091
   5 -11  -9 1627.58 158.792   5-0.65207 0.46356-0.28075-0.87000-0.95966 0.43737
  -5 -11   8 10504.5 408.652  14 0.60755-0.47230-0.73596-0.41459 0.18653 0.25647
   5 -11  -8 9615.67 368.048   5-0.62889 0.49473-0.31401-0.83676-0.94918 0.50747
  -5 -11   8 9965.63 385.098   8-0.63826 0.77244-0.76904-0.38136-0.45393 0.89613
  -5  11   7 3104.60 351.117   1-0.59377 0.67352 0.77366 0.37415-0.56437 0.92459
   5 -11  -7 3225.40 208.506   5-0.60067 0.52085-0.35194-0.79886-0.93502 0.57388
  -5 -11   7 3339.34 223.508  14 0.60838-0.52745-0.72745-0.42309 0.17344 0.18889
  -5 -11   7 3728.22 232.607   8-0.69887 0.77876-0.71428-0.43607-0.49676 0.85845
   5 -11  -6 630.425 183.359   3-0.35827 0.33193-0.35363-0.79509-0.87937 0.59837
  -5  11   6 448.276 146.167   1-0.66325 0.68874 0.71410 0.43377-0.61328 0.89303
  -5 -11   6 583.253 103.498  14 0.60882-0.58222-0.72114-0.42940 0.16397 0.11768
   5 -11  -6 538.054 98.2551   5-0.56700 0.54152-0.39399-0.75684-0.91637 0.63582
   5  11  -5 147.830 122.455   1-0.78717 0.81561 0.57461 0.57388-0.69674 0.49562
   5 -11  -5 31.9489 123.427   3-0.37569 0.40374-0.40696-0.74176-0.86791 0.66753
  -5  11   5 62.9842 127.660   1-0.72311 0.69435 0.65308 0.49485-0.65431 0.85359
   5 -11  -5 167.865 72.0186   5-0.52759 0.55645-0.43941-0.71145-0.89247 0.69249
   5 -11  -4 459.603 171.466   3-0.39374 0.47620-0.46607-0.68266-0.85034 0.73058
   5  11  -4 292.913 141.658   1-0.75984 0.84253 0.61004 0.53839-0.67886 0.55821
  -5  11   4 269.531 125.842   1-0.77384 0.69084 0.59229 0.55570-0.68807 0.80688
   5 -11  -4 510.004 91.2740   5-0.48230 0.56550-0.48726-0.66363-0.86263 0.74323
  -5 -11   3 6747.38 537.375   3-0.43774 0.30060-0.64212-0.50676-0.75974 0.79919
   5  11  -3 6149.33 520.052   1-0.72759 0.86452 0.64808 0.50028-0.65733 0.61715
   5 -11  -3 7306.54 325.688   8-0.73309 0.87074-0.67903-0.47096-0.52093 0.48258
   5 -11  -2 214.620 83.5700   8-0.70253 0.89446-0.71068-0.43937-0.49934 0.54150
   5  11  -2 254.878 145.331   1-0.69013 0.88132 0.68795 0.46035-0.63185 0.67213
  -5 -11   2 303.100 144.925   3-0.42783 0.23628-0.59565-0.55323-0.79032 0.74914
   5 -11  -1 217.120 70.4053   5-0.31295 0.55918-0.63363-0.51735-0.73328 0.85561
  -5 -11   1 240.386 163.492   3-0.41694 0.17098-0.55056-0.59830-0.81499 0.69319
   5 -11  -1 246.120 84.9881   8-0.66728 0.91351-0.74394-0.40615-0.47444 0.59710
   5  11  -1 121.443 121.202   1-0.64728 0.89272 0.72876 0.41947-0.60214 0.72290
   5 -11   0 56.0469 69.0235   8-0.62722 0.92773-0.77809-0.37204-0.44613 0.64930
   5  11   0 88.3142 98.0933   1-0.59891 0.89859 0.76961 0.37856-0.56802 0.76924
  -5 -11   0 127.725 136.613   3-0.40559 0.10523-0.50771-0.64115-0.83455 0.63212
   5 -11   0 86.8497 62.2226   5-0.24709 0.54767-0.67917-0.47184-0.67678 0.87968
   5 -11   0 52.3985 65.3416  14 0.56248-0.26054-0.46812-0.68306-0.12570 0.32823
   5 -11   1 13.2342 67.8206   8-0.58222 0.93703-0.81239-0.33779-0.41432 0.69800
   5 -11   1 9.41846 65.2768  14 0.56975-0.21349-0.49057-0.66062-0.10445 0.38765
   5 -11   1-7.97825 74.4869   5-0.17788 0.53280-0.72114-0.42990-0.61417 0.89765
   5  11   1 97.5264 105.395   1-0.54499 0.89892 0.80955 0.33855-0.52935 0.81104
  -5 -11  -1-89.1382 135.066   3-0.39435 0.03959-0.46815-0.68069-0.84962 0.56657
   5 -11   2 231.415 74.4498  14 0.57724-0.16665-0.51523-0.63596-0.08037 0.44424
   5 -11   2 186.085 71.4537   5-0.10627 0.51553-0.75861-0.39246-0.54615 0.91021
   5 -11   2 41.1478 66.1711   8-0.53223 0.94132-0.84606-0.30416-0.37898 0.74317
   5  11   2 170.757 115.400   1-0.48559 0.89377 0.84764 0.30040-0.48608 0.84824
  -5 -11  -2 48.7928 102.059   3-0.38377-0.02539-0.43288-0.71595-0.86087 0.49719
   5 -11   3 221.512 81.8255   5-0.03323 0.49683-0.79084-0.36026-0.47349 0.91813
   5 -11   3 271.592 85.6935   8-0.47719 0.94057-0.87836-0.27191-0.34006 0.78476
   5  11   3 169.553 146.575   1-0.42086 0.88329 0.88294 0.26504-0.43822 0.88085
   5 -11   3 97.6288 79.9634  14 0.58461-0.11970-0.54166-0.60954-0.05367 0.49821
  -5 -11  -3 79.1935 109.344   3-0.37400-0.08957-0.40166-0.74716-0.86923 0.42493
   5 -11   4 4757.56 273.663  14 0.59156-0.07233-0.56941-0.58179-0.02451 0.54973
   5 -11   4 5081.67 289.837   8-0.41709 0.93476-0.90852-0.24180-0.29756 0.82277
   5  11   4 4992.21 481.960   1-0.35100 0.86769 0.91457 0.23335-0.38584 0.90894
  -5 -11  -4 4725.15 478.866   3-0.36546-0.15251-0.37527-0.77354-0.87520 0.35027
   5 -11   5 39.4581 76.3551  14 0.59779-0.02423-0.59811-0.55310 0.00698 0.59891
   5 -11   6 568.966 109.570  14 0.60299 0.02490-0.62737-0.52384 0.04070 0.64586
   5 -11   7 83.3359 84.7577  14 0.60685 0.07536-0.65684-0.49438 0.07661 0.69063
   5 -11   8 156.861 73.6965  14 0.60902 0.12752-0.68617-0.46506 0.11467 0.73324
  -5 -11  -9 974.649 119.703   5-0.72372-0.06525-0.16193-0.98863-0.98333 0.05608
   5 -11   9 837.546 132.051  14 0.60912 0.18175-0.71497-0.43626 0.15491 0.77367
  -5 -11 -10 909.034 113.490   5-0.72448-0.11884-0.16052-0.99002-0.98349-0.02434
   5 -11  10 800.931 131.525  14 0.60666 0.23852-0.74286-0.40838 0.19744 0.81181
  -5 -11 -11 492.176 90.3995   5-0.72133-0.17632-0.16638-0.98412-0.98281-0.10559
   5 -11  11 516.020 111.828  14 0.60105 0.29846-0.76935-0.38189 0.24245 0.84747
   5 -11  11 454.008 88.6454   9 0.57971 0.31666-0.78439-0.36636 0.22746 0.86016
  -5 -11 -12 129.980 65.8233   5-0.71388-0.23812-0.18002-0.97045-0.98105-0.18793
   5 -11  12 62.7727 51.4944   9 0.63651 0.31403-0.75666-0.39418 0.31787 0.85012
   5 -11  12 58.0739 64.7244  14 0.59141 0.36243-0.79384-0.35740 0.29031 0.88029
  -5 -11 -13-32.7686 52.4529   5-0.70114-0.30520-0.20249-0.94795-0.97757-0.27199
   5 -11  13 82.3999 47.4484   9 0.69113 0.31358-0.71932-0.43161 0.41176 0.83662
   5 -11  13-88.2582 70.9566  14 0.57638 0.43178-0.81547-0.33578 0.34170 0.90957
  -5 -11 -14 73.6595 46.8204   5-0.68101-0.37967-0.23603-0.91439-0.97101-0.35912
   5 -11  14 68.6972 62.1571  14 0.55348 0.50901-0.83274-0.31851 0.39804 0.93391
  -5 -11 -15 11.6010 36.6777   5-0.64848-0.46655-0.28604-0.86435-0.95811-0.45260
   5 -11  15 241.939 58.1761  14 0.51673 0.60009-0.84232-0.30894 0.46301 0.94960
   5 -13 -19 305.545 47.5327   5-0.49339-0.23848-0.47593-0.88377-0.87015-0.45782
   5 -13 -18 657.150 75.3366   5-0.53431-0.14322-0.43193-0.92780-0.89669-0.35071
  -5 -13  17 469.972 93.1091  14 0.51371 0.11071-0.84249-0.51735 0.46748 0.70159
   5 -13 -17 136.728 50.6244   5-0.55855-0.06464-0.40406-0.95571-0.91142-0.25540
  -5 -13  16 114.157 75.8900  14 0.53467 0.03542-0.83962-0.52022 0.43406 0.65434
   5 -13 -16 40.0490 52.6184   5-0.57321 0.00437-0.38648-0.97332-0.91994-0.16630
  -5 -13  15 120.528 79.0132  14 0.55087-0.03511-0.83400-0.52582 0.40346 0.60426
   5 -13 -15 68.0729 56.9423   5-0.58108 0.06658-0.37680-0.98302-0.92438-0.08129
  -5 -13  14 200.150 83.4602  14 0.56357-0.10214-0.82668-0.53314 0.37538 0.55166
   5 -13 -14 338.562 80.6338   5-0.58350 0.12334-0.37379-0.98607-0.92573 0.00064
  -5 -13  13 410.939 104.404  14 0.57356-0.16645-0.81836-0.54146 0.34971 0.49666
   5 -13 -13 517.801 94.5159   5-0.58116 0.17534-0.37670-0.98319-0.92443 0.07991
   5 -13 -12 133.873 66.7393   5-0.57439 0.22291-0.38504-0.97488-0.92061 0.15667
  -5 -13  12 69.9685 77.2772  14 0.58138-0.22860-0.80959-0.55022 0.32644 0.43926
  -5 -13  11-82.3611 96.2559  14 0.58745-0.28899-0.80083-0.55897 0.30566 0.37937
   5 -13 -11-58.2979 80.8050   8-0.71794 0.42129-0.69507-0.66367-0.51023-0.17208
   5 -13 -11-21.3008 60.5429   5-0.56330 0.26617-0.39842-0.96152-0.91422 0.23085
  -5 -13  10 143.742 76.2022   8-0.40597 0.64876-0.91355-0.44604-0.28970 0.89303
   5 -13 -10 183.027 77.7092   8-0.72711 0.48475-0.68545-0.67333-0.51671-0.08509
   5 -13 -10 5.92111 65.7474   5-0.54786 0.30507-0.41652-0.94345-0.90502 0.30224
  -5 -13  10 102.823 83.4980  14 0.59208-0.34795-0.79252-0.56729 0.28751 0.31685
  -5 -13   9 99.1186 71.8075  14 0.59552-0.40571-0.78505-0.57475 0.27221 0.25147
   5 -13  -9 39.8409 61.7248   5-0.52797 0.33952-0.43899-0.92101-0.89271 0.37050
   5 -13  -9 133.110 71.1360   8-0.73002 0.54196-0.68234-0.67649-0.51876-0.00253
  -5 -13   9 170.471 67.7317   8-0.48315 0.67166-0.87508-0.48447-0.34428 0.86711
   5 -13  -8 739.849 114.699   5-0.50348 0.36937-0.46542-0.89461-0.87688 0.43525
  -5 -13   8 617.175 111.800   8-0.55110 0.68532-0.83386-0.52564-0.39233 0.83464
  -5 -13   8 603.354 111.793  14 0.59796-0.46247-0.77882-0.58097 0.26007 0.18294
   5 -13  -8 693.962 112.831   8-0.72768 0.59391-0.68484-0.67403-0.51711 0.07633
   5 -13  -7 589.994 107.181   8-0.72065 0.64116-0.69225-0.66667-0.51214 0.15187
   5 -13  -7 540.606 97.7929   5-0.47422 0.39446-0.49535-0.86471-0.85706 0.49601
  -5 -13   7 615.950 111.580  14 0.59953-0.51837-0.77428-0.58551 0.25149 0.11085
  -5 -13   7 623.163 117.410   8-0.61075 0.69068-0.79111-0.56835-0.43449 0.79630
  -5 -13   6 6326.92 303.698  14 0.60030-0.57346-0.77186-0.58793 0.24702 0.03464
   5 -13  -6 5872.16 287.359   5-0.44007 0.41465-0.52821-0.83188-0.83280 0.55233
   5 -13  -6 5777.10 304.591   8-0.70922 0.68403-0.70398-0.65499-0.50407 0.22431
  -5 -13   6 6000.86 313.925   8-0.66285 0.68848-0.74790-0.61151-0.47131 0.75261
   5 -13  -5 229.648 86.3674   5-0.40096 0.42989-0.56332-0.79680-0.80366 0.60376
  -5 -13   5 45.7607 72.2833   8-0.70804 0.67938-0.70518-0.65419-0.50324 0.70402
   5 -13  -5 123.889 76.1971   8-0.69354 0.72264-0.71947-0.63955-0.49300 0.29374
  -5 -13   4-48.8361 71.9764   8-0.74691 0.66396-0.66378-0.69555-0.53069 0.65097
   5 -13  -4-15.5684 59.7071   5-0.35694 0.44021-0.59991-0.76024-0.76924 0.64992
   5 -13  -4-20.1501 68.1471   8-0.67363 0.75702-0.73818-0.62088-0.47893 0.36018
   5 -13  -3 232.933 71.3236   5-0.30816 0.44577-0.63713-0.72305-0.72928 0.69053
   5 -13  -3 158.918 85.9688   8-0.64945 0.78712-0.75959-0.59951-0.46184 0.42360
   5 -13  -2 125.813 76.4823   8-0.62090 0.81287-0.78315-0.57600-0.44166 0.48393
   5 -13  -2 90.6103 64.0841   5-0.25488 0.44683-0.67408-0.68613-0.68362 0.72545
   5 -13  -1 229.295 87.2946  14 0.59213-0.34428-0.57183-0.78859-0.02191 0.14377
   5 -13  -1 248.183 85.9993   5-0.19752 0.44381-0.70982-0.65042-0.63226 0.75466
   5 -13  -1 182.355 87.3929   8-0.58788 0.83414-0.80829-0.55091-0.41833 0.54111
   5 -13   0 716.406 115.878  14 0.59447-0.29230-0.58223-0.77819-0.01062 0.21316
   5 -13   0 695.262 104.199   5-0.13658 0.43722-0.74347-0.61680-0.57534 0.77832
   5 -13   0 620.788 119.515   8-0.55027 0.85082-0.83441-0.52483-0.39174 0.59502
   5 -13   1 227.371 86.6397  14 0.59732-0.24082-0.59575-0.76468 0.00434 0.27887
   5 -13   1 230.808 87.3383   8-0.50792 0.86276-0.86091-0.49837-0.36179 0.64559
   5 -13   1 407.929 92.2209   5-0.07268 0.42766-0.77417-0.58613-0.51313 0.79669
   5 -13   2 484.228 84.1226   5-0.00643 0.41575-0.80118-0.55915-0.44602 0.81015
   5 -13   2 626.977 114.205  14 0.60039-0.18957-0.61184-0.74860 0.02259 0.34129
   5 -13   2 362.979 100.627   8-0.46069 0.86982-0.88714-0.47219-0.32840 0.69271
   5 -13   3 692.668 123.046   8-0.40844 0.87186-0.91245-0.44693-0.29144 0.73626
   5 -13   3 756.526 127.774  14 0.60340-0.13825-0.63003-0.73042 0.04386 0.40070
   5 -13   4 186.390 86.8312  14 0.60608-0.08661-0.64988-0.71057 0.06793 0.45730
   5 -13   5 136.284 73.1900  14 0.60813-0.03433-0.67101-0.68944 0.09467 0.51123
   5 -13   6 369.433 99.2659  14 0.60925 0.01887-0.69304-0.66742 0.12399 0.56259
   5 -13   7 848.361 135.167  14 0.60909 0.07335-0.71561-0.64485 0.15584 0.61141
   5 -13   8 381.472 95.4915  14 0.60727 0.12950-0.73834-0.62213 0.19026 0.65766
   5 -13   9-22.5146 63.7860  14 0.60329 0.18780-0.76081-0.59966 0.22734 0.70125
   5 -13  10 665.085 109.081  14 0.59653 0.24889-0.78257-0.57790 0.26733 0.74194
   5 -13  11 717.930 103.206  14 0.58607 0.31368-0.80302-0.55747 0.31066 0.77928
   5 -13  12 482.262 82.7978  14 0.57043 0.38364-0.82127-0.53922 0.35817 0.81244
   5 -13  13 136.634 56.6268  14 0.54675 0.46165-0.83578-0.52471 0.41173 0.83955
   5 -15 -15 149.921 39.5792   5-0.36090-0.15354-0.59675-0.97233-0.77240-0.23319
   5 -15 -14 61.4098 39.6819   5-0.38312-0.07697-0.57851-0.99060-0.78990-0.13511
  -5 -15  14 250.165 71.8687  14 0.51867-0.05700-0.84217-0.72689 0.46007 0.46699
   5 -15 -13 210.250 56.8200   5-0.39250-0.01325-0.57059-0.99855-0.79717-0.04727
  -5 -15  13 255.331 75.3753  14 0.53399-0.12664-0.83978-0.72928 0.43523 0.41116
   5 -15 -12 2.04078 46.2422   5-0.39313 0.04172-0.57005-0.99912-0.79765 0.03379
  -5 -15  12 41.0160 61.5551  14 0.54570-0.19268-0.83619-0.73287 0.41379 0.35193
   5 -15 -11-50.4123 53.5394   8-0.55488 0.25827-0.83135-0.73650-0.39499-0.28720
  -5 -15  11-49.7120 70.9090  14 0.55462-0.25592-0.83216-0.73690 0.39562 0.28943
   5 -15 -11-17.4760 48.6913   5-0.38682 0.08976-0.57540-0.99380-0.79278 0.10950
  -5 -15  10 558.677 92.1017  14 0.56127-0.31690-0.82825-0.74080 0.38080 0.22357
   5 -15 -10 823.865 99.3522   5-0.37451 0.13178-0.58567-0.98356-0.78317 0.18046
   5 -15 -10 884.067 105.525   8-0.57929 0.33697-0.81449-0.75341-0.41225-0.18943
   5 -15  -9 10.3711 52.7363   8-0.59227 0.40424-0.80507-0.76286-0.42143-0.09975
  -5 -15   9-76.1106 74.6510  14 0.56597-0.37592-0.82493-0.74412 0.36957 0.15413
   5 -15  -9 24.6461 55.5721   5-0.35668 0.16829-0.60013-0.96913-0.76903 0.24690
   5 -15  -8-5.30974 58.4050   8-0.59702 0.46328-0.80155-0.76643-0.42478-0.01588
  -5 -15   8 130.471 72.1522   8-0.42398 0.55823-0.90531-0.66330-0.30243 0.74487
  -5 -15   8-39.7020 66.4683  14 0.56885-0.43313-0.82262-0.74641 0.36229 0.08073
   5 -15  -8 64.8436 53.3998   5-0.33362 0.19958-0.61812-0.95116-0.75037 0.30882
   5 -15  -7 820.817 116.743   8-0.59518 0.51573-0.80292-0.76511-0.42349 0.06333
  -5 -15   7 751.674 117.614   8-0.48677 0.56672-0.87307-0.69549-0.34684 0.70876
   5 -15  -7 803.955 101.814   5-0.30553 0.22583-0.63905-0.93027-0.72707 0.36610
   5 -15  -6 2214.65 185.063   8-0.58769 0.56253-0.80843-0.75964-0.41819 0.13854
  -5 -15   6 2394.50 192.118   8-0.54142 0.56709-0.84019-0.72833-0.38548 0.66690
   5 -15  -6 2532.73 172.475   5-0.27252 0.24717-0.66226-0.90709-0.69896 0.41856
   5 -15  -5 3675.12 239.366   8-0.57506 0.60419-0.81748-0.75064-0.40926 0.21012
  -5 -15   5 3630.71 238.036   8-0.58890 0.56028-0.80755-0.76093-0.41904 0.61995
   5 -15  -5 3923.15 212.169   5-0.23474 0.26373-0.68709-0.88229-0.66584 0.46602
  -5 -15   4 221.507 90.0446   8-0.62994 0.54702-0.77589-0.79254-0.44805 0.56845
   5 -15  -4 228.534 81.6805   8-0.55759 0.64101-0.82953-0.73864-0.39691 0.27828
   5 -15  -4 263.756 71.9461   5-0.19235 0.27568-0.71285-0.85656-0.62752 0.50828
  -5 -15   3 806.261 122.129   8-0.66514 0.52793-0.74586-0.82252-0.47293 0.51281
   5 -15  -3 675.173 119.830   8-0.53541 0.67312-0.84405-0.72416-0.38123 0.34311
   5 -15  -3 733.065 103.815   5-0.14556 0.28323-0.73878-0.83065-0.58387 0.54520
   5 -15  -2 38.5218 56.2219   5-0.09464 0.28665-0.76414-0.80533-0.53479 0.57669
   5 -15  -2 13.0228 64.4287   8-0.50856 0.70056-0.86053-0.70772-0.36225 0.40463
  -5 -15   2 21.6978 65.2524   8-0.69501 0.50351-0.71805-0.85029-0.49403 0.45341
   5 -15  -1 244.015 87.3063   8-0.47699 0.72328-0.87847-0.68983-0.33992 0.46282
   5 -15  -1 268.488 73.5592   5-0.03989 0.28625-0.78815-0.78135-0.48025 0.60273
  -5 -15   1 228.614 88.8720   8-0.71997 0.47418-0.69296-0.87533-0.51166 0.39053
   5 -15   0 204.680 83.3337   8-0.44059 0.74117-0.89733-0.67102-0.31418 0.51758
   5 -15   0 245.817 68.5003   5 0.01832 0.28238-0.81002-0.75950-0.42027 0.62333
   5 -15   0 147.179 74.0266  14 0.60932-0.30692-0.69710-0.87258 0.12956 0.07299
  -5 -15   0 150.445 76.6942   8-0.74037 0.44029-0.67108-0.89717-0.52607 0.32443
   5 -15   1 441.007 99.1149  14 0.60936-0.25263-0.70253-0.86715 0.13713 0.14610
   5 -15   1 415.883 106.669   8-0.39921 0.75408-0.91654-0.65186-0.28491 0.56883
   5 -15   2 109.137 71.8265  14 0.60925-0.19819-0.71091-0.85878 0.14903 0.21487
   5 -15   3 330.603 93.9369  14 0.60878-0.14341-0.72168-0.84800 0.16479 0.27979
   5 -15   4 807.609 116.781  14 0.60773-0.08802-0.73438-0.83531 0.18407 0.34118
   5 -15   5 515.973 95.7798  14 0.60577-0.03174-0.74855-0.82115 0.20667 0.39924
   5 -15   6 107.617 68.4070  14 0.60256 0.02579-0.76379-0.80592 0.23253 0.45406
   5 -15   7 15.7189 57.4083  14 0.59765 0.08503-0.77965-0.79005 0.26167 0.50560
  -5 -15  -8 452.510 78.8184   8-0.74194 0.00754-0.66933-0.89855-0.52718-0.31853
   5 -15   8 374.738 78.7499  14 0.59043 0.14658-0.79569-0.77402 0.29428 0.55366
   5 -15   9 181.715 61.6894  14 0.58000 0.21133-0.81132-0.75840 0.33081 0.59780
  -5 -15  -9 348.171 65.4507   8-0.70776-0.08093-0.70545-0.86239-0.50304-0.42318
   5 -15  10-101.893 54.0002  14 0.56489 0.28076-0.82573-0.74399 0.37221 0.63707
   5 -15  11 67.0207 39.1763  14 0.54205 0.35793-0.83749-0.73223 0.42072 0.66923
   5 -17  -8 709.652 75.4115   8-0.38527 0.25156-0.92250-0.85459-0.27505-0.16550
   5 -17  -7-54.5572 45.6075   8-0.40047 0.32105-0.91598-0.86115-0.28580-0.07424
   5 -17  -6 269.540 66.9172   8-0.40416 0.37903-0.91436-0.86282-0.28841 0.00888
  -5 -17   5 173.567 63.5722   8-0.41180 0.38321-0.91093-0.86665-0.29382 0.49484
   5 -17  -5 133.493 59.1416   8-0.39920 0.42836-0.91654-0.86068-0.28490 0.08588
  -5 -17   4 23.7510 51.4278   8-0.45818 0.37530-0.88845-0.88909-0.32662 0.44714
   5 -17  -4 114.603 63.9228   8-0.38703 0.47048-0.92176-0.85551-0.27630 0.15779
   5 -17  -3 12.5639 49.7817   8-0.36842 0.50617-0.92937-0.84794-0.26314 0.22513
  -5 -17   3-16.0300 56.5897   8-0.49717 0.36000-0.86718-0.91032-0.35420 0.39420
  -5 -17   2 7.55400 50.6255   8-0.52955 0.33808-0.84775-0.92970-0.37708 0.33658
  -5 -17   1 75.6791 57.6700   8-0.55580 0.31005-0.83073-0.94667-0.39565 0.27463
  -5 -17   0 60.2268 56.3718   8-0.57622 0.27618-0.81666-0.96069-0.41008 0.20856
  -5 -17  -1-11.5442 53.0684   8-0.59089 0.23655-0.80609-0.97122-0.42045 0.13842
  -5 -17  -2 61.3939 56.0623   8-0.59960 0.19098-0.79961-0.97765-0.42661 0.06407
  -5 -17  -3 170.954 56.4933   8-0.60181 0.13890-0.79795-0.97927-0.42817-0.01488
   5 -17   3 7.85348 44.1169  14 0.57662-0.11101-0.81521-0.96372 0.34100 0.10358
  -5 -17  -4-10.1073 42.4620   8-0.59630 0.07910-0.80208-0.97509-0.42428-0.09928
   5 -17   4-105.627 46.3777  14 0.57175-0.05181-0.82008-0.95885 0.35467 0.17059
   5 -17   5-111.879 47.0469  14 0.56390 0.01037-0.82645-0.95249 0.37461 0.23132
  -5 -17  -5-13.4248 37.5467   8-0.58054 0.00905-0.81359-0.96354-0.41314-0.19093
  -6   0  26 754.550 76.9640  12 0.77057 0.27933 0.19229-0.19521 0.96770 0.88307
  -6   0  25 38.0429 54.7691  12 0.82771 0.16793 0.20081-0.20358 0.94422 0.82602
  -6   0  24 320.493 81.9438  12 0.86677 0.07463 0.20606-0.20868 0.91877 0.77095
  -6   0  23 49.4885 78.4629  12 0.89545-0.00831 0.20946-0.21194 0.89259 0.71660
  -6   0  22 7707.30 350.337  12 0.91717-0.08428 0.21165-0.21397 0.86626 0.66240
  -6   0  21 9.00145 78.5362  12 0.93380-0.15516 0.21296-0.21514 0.84019 0.60795
  -6   0  20 5195.96 300.214  12 0.94653-0.22214 0.21363-0.21566 0.81465 0.55295
  -6   0  19 81.9147 87.9810  12 0.95618-0.28604 0.21382-0.21570 0.78994 0.49713
  -6   0  19 323.870 154.955   4 0.98196-0.31207-0.05585 0.05541 0.79541 0.49037
  -6   0  18 2045.48 306.610   4 0.98920-0.37353-0.03362 0.03321 0.77220 0.43312
  -6   0  18 1959.30 184.406  12 0.96335-0.34746 0.21364-0.21537 0.76634 0.44020
  -6   0  17-63.6681 69.5654  12 0.96853-0.40689 0.21320-0.21478 0.74418 0.38184
  -6   0  17-69.6620 142.739   4 0.99396-0.43252-0.01386 0.01349 0.75034 0.37452
  -6   0  16 15335.1 742.295   4 0.99686-0.48964 0.00345-0.00378 0.73026 0.31415
  -6   0  15-65.2252 100.244   4 0.99839-0.54539 0.01819-0.01850 0.71245 0.25150
  -6   0  14 21935.0 813.864   4 0.99899-0.60021 0.03015-0.03041 0.69756 0.18595
  -6   0  13-14.1425 80.6066   4 0.99906-0.65451 0.03890-0.03914 0.68637 0.11668
  -6   0  12 60299.2 1322.48   4 0.99897-0.70864 0.04384-0.04404 0.67997 0.04263
  -6   0  11-93.7888 82.2927   4 0.99897-0.76286 0.04401-0.04417 0.67975-0.03760
  -6   0  10 178668. 2645.34   4 0.99907-0.81718 0.03797-0.03810 0.68758-0.12589
  -6   0   9 52.4955 86.5564   4 0.99872-0.87106 0.02352-0.02362 0.70586-0.22463
  -6   0   8 55841.0 1031.56   4 0.99598-0.92254-0.00265 0.00259 0.73743-0.33665
  -6   0   8 55534.4 994.433   2-0.92101 0.99393 0.06222-0.06216-0.33565 0.73612
  -6   0   7 9.68012 48.3628   4 0.98562-0.96640-0.04537 0.04534 0.78464-0.46432
  -6   0   7 73.5031 51.6990   2-0.95490 0.97375 0.15755-0.15751-0.45675 0.77690
  -6   0   6 78219.5 1198.13   4 0.95547-0.99047-0.11062 0.11064 0.84623-0.60636
  -6   0   6 77892.5 1193.54   2-0.96049 0.92527 0.26487-0.26484-0.58371 0.82354
  -6   0   5 97.8962 49.3870   4 0.88164-0.97087-0.20215 0.20220 0.90941-0.75000
  -6   0   5 3.22271 39.3478   2-0.91892 0.82963 0.37735-0.37734-0.70316 0.86267
   6   0  -4 132184. 1607.97   1 0.02039 0.12242 0.98869-0.98848-0.09668 0.01737
  -6   0   4 129765. 1760.96   2-0.81394 0.67057 0.47860-0.47860-0.79127 0.87046
  -6   0   4 129912. 1751.83   4 0.73326-0.87671-0.31164 0.31172 0.94082-0.86186
   6   0  -3 155.251 39.1768   1 0.04830 0.14877 0.98843-0.98829-0.07429 0.07546
  -6   0   2 8661.08 199.304   3-0.44114 0.18968-0.65994 0.65988-0.74641 0.66456
   6   0  -2 8204.04 246.684   1 0.08876 0.16255 0.98664-0.98657-0.04167 0.12330
   6   0  -1 30.9041 47.4357   1 0.13344 0.17212 0.98271-0.98270-0.00542 0.16753
   6   0   0 73977.8 1201.74   1 0.17991 0.17991 0.97640-0.97645 0.03252 0.21006
   6   0   1 1.54127 63.6101   1 0.22719 0.18688 0.96761-0.96773 0.07140 0.25165
   6   0   2 204.771 89.8878   1 0.27482 0.19350 0.95626-0.95644 0.11085 0.29266
   6   0   3 69.9064 72.3867   1 0.32255 0.20002 0.94227-0.94251 0.15068 0.33331
   6   0   4 4498.24 326.708   1 0.37022 0.20659 0.92555-0.92586 0.19077 0.37368
   6   0   5 0.90809 75.5557   1 0.41774 0.21333 0.90599-0.90636 0.23106 0.41386
   6   0   6 19403.3 725.229   1 0.46502 0.22029 0.88346-0.88390 0.27150 0.45389
   6   0   7 148.780 110.994   1 0.51202 0.22754 0.85777-0.85827 0.31207 0.49379
   6   0   8 19973.1 813.871   1 0.55868 0.23514 0.82871-0.82927 0.35275 0.53358
   6   0   9-65.7186 97.6301   1 0.60493 0.24313 0.79597-0.79661 0.39352 0.57328
   6   0  10 306.494 144.515   1 0.65074 0.25158 0.75920-0.75989 0.43440 0.61288
   6   0  11 13.3704 64.1546  12 0.92632 0.03107 0.18401-0.18660 0.38214 0.74663
   6   0  11-172.664 120.385   1 0.69602 0.26054 0.71787-0.71863 0.47536 0.65238
   6   0  11-63.8982 68.8189   7 0.89934 0.05678-0.32739 0.32782 0.39193 0.73498
   6   0  11 48.7822 63.0192   9 0.71985 0.23589-0.69394 0.69276 0.46489 0.66186
   6   0  12 1364.10 155.024   7 0.91816 0.09215-0.32330 0.32378 0.44950 0.75779
   6   0  12 1396.06 152.611   9 0.74489 0.26502-0.66740 0.66613 0.51405 0.69308
   6   0  12 1493.93 158.268  12 0.94476 0.06689 0.19076-0.19350 0.44083 0.76846
   6   0  13 63.0790 78.1535   7 0.93336 0.13115-0.31784 0.31836 0.50565 0.78202
   6   0  13 26.2184 60.2746   9 0.76795 0.29613-0.63807 0.63671 0.56251 0.72500
   6   0  13-5.53621 73.3396  12 0.95922 0.10668 0.19672-0.19962 0.49806 0.79176
   6   0  14 269.667 97.0564  12 0.96964 0.15051 0.20192-0.20496 0.55415 0.81619
   6   0  15-57.0273 76.5005  12 0.97578 0.19862 0.20633-0.20952 0.60942 0.84146
   6   0  16 3712.96 237.930  12 0.97714 0.25151 0.20987-0.21321 0.66415 0.86726
   6   0  17 80.6274 65.3280  12 0.97286 0.31005 0.21241-0.21590 0.71866 0.89327
   6   0  18 1321.10 131.794  12 0.96140 0.37575 0.21373-0.21736 0.77337 0.91909
   6   0  19-68.4642 55.6891  12 0.93978 0.45163 0.21333-0.21711 0.82896 0.94403
   6   0  20 1818.18 108.566  12 0.90061 0.54505 0.21002-0.21395 0.88695 0.96657
  -6   2  26 73.5604 47.5447  12 0.78903 0.26032 0.19513 0.01124 0.96154 0.88885
  -6   2  25 308.554 63.3759  11 0.58408 0.41258 0.51329-0.30482 0.85811 0.91240
  -6   2  25 325.854 77.1204  12 0.84164 0.15346 0.20274 0.00377 0.93623 0.83363
  -6  -2  25 372.576 67.7868  12 0.77562 0.22058 0.19307-0.40513 0.96613 0.80450
  -6  -2  24 887.958 101.626  12 0.82687 0.11509 0.20069-0.41260 0.94468 0.74543
  -6   2  24 763.971 109.890  12 0.87800 0.06284 0.20745-0.00078 0.90945 0.77988
  -6   2  23 8.08237 68.9103  12 0.90476-0.01817 0.21045-0.00363 0.88216 0.72664
  -6  -2  23 108.478 67.8335  12 0.86307 0.02463 0.20559-0.41735 0.92162 0.68796
  -6   2  22 235.047 99.6713  12 0.92496-0.09262 0.21231-0.00535 0.85485 0.67342
  -6  -2  22 304.929 106.021  12 0.89013-0.05668 0.20887-0.42048 0.89807 0.63097
  -6  -2  21-17.1625 68.5531  12 0.91087-0.13168 0.21106-0.42252 0.87464 0.57388
  -6   2  21 171.650 98.7963  12 0.94034-0.16225 0.21336-0.00624 0.82785 0.61989
  -6   2  20 2103.74 195.059  12 0.95199-0.22815 0.21378-0.00652 0.80142 0.56579
  -6  -2  20 2184.52 192.749  12 0.92694-0.20200 0.21247-0.42378 0.85174 0.51625
  -6   2  19 2037.93 189.269  12 0.96069-0.29110 0.21375-0.00634 0.77582 0.51087
  -6  -2  19 2491.44 203.327  12 0.93939-0.26869 0.21330-0.42447 0.82974 0.45773
  -6  -2  18 4939.23 274.068  12 0.94896-0.33251 0.21371-0.42473 0.80898 0.39795
  -6   2  18 4661.58 270.198  12 0.96702-0.35168 0.21337-0.00581 0.75130 0.45486
  -6  -2  18 5311.46 492.545   4 0.98682-0.37103-0.04162-0.16755 0.78071 0.42470
  -6  -2  17 3888.06 417.080   4 0.99164-0.43007-0.02428-0.18485 0.76201 0.36294
  -6  -2  17 3987.87 234.971  12 0.95620-0.39401 0.21382-0.42469 0.78987 0.33654
  -6   2  17 3789.56 234.427  12 0.97143-0.41035 0.21274-0.00503 0.72817 0.39746
  -6  -2  16 807.196 201.746   4 0.99484-0.48749-0.00933-0.19977 0.74517 0.29934
  -6   2  16 995.631 170.173   4 0.99431-0.48721-0.01214 0.22056 0.74839 0.29593
  -6  -2  15 750.741 203.608   4 0.99682-0.54369 0.00313-0.21219 0.73064 0.23341
  -6   2  15 544.121 138.975   4 0.99697-0.54410 0.00426 0.20420 0.72930 0.23457
  -6  -2  14 18940.4 812.730   4 0.99793-0.59903 0.01284-0.22187 0.71899 0.16460
  -6   2  14 20289.7 721.413   4 0.99833-0.59968 0.01741 0.19108 0.71341 0.17000
  -6   2  13 4842.90 323.301   4 0.99888-0.65445 0.02682 0.18170 0.70174 0.10122
  -6  -2  13 4693.50 373.664   4 0.99847-0.65379 0.01943-0.22843 0.71093 0.09221
  -6  -2  12 14.0843 89.1230   4 0.99866-0.70820 0.02237-0.23132 0.70730 0.01539
  -6   2  12 7.58553 72.8918   4 0.99902-0.70882 0.03163 0.17693 0.69567 0.02683
  -6   2  11 90.6915 70.6417   4 0.99899-0.76301 0.03046 0.17813 0.69716-0.05510
  -6  -2  11 98.0927 87.3880   4 0.99857-0.76233 0.02086-0.22978 0.70917-0.06693
  -6   2  10 163224. 2134.40   1 0.37626-0.19360 0.92323-0.71506 0.19587 0.36609
  -6   2  10 159599. 2317.78   4 0.99858-0.81682 0.02103 0.18759 0.70895-0.14735
  -6  -2  10 156830. 2540.04   4 0.99802-0.81601 0.01381-0.22270 0.71781-0.15603
  -6  -2   9 50008.2 1092.74   4 0.99633-0.86854-0.00032-0.20854 0.73470-0.25338
  -6   2   9 51511.9 929.567   4 0.99631-0.86878-0.00045 0.20911 0.73486-0.25371
  -6   2   9 50536.2 795.162   1 0.23247-0.10407 0.96648-0.75824 0.07576 0.40573
  -6   2   8 36010.4 677.842   4 0.98719-0.91388-0.04043 0.24913 0.77946-0.37877
  -6  -2   8 34893.7 810.443   2-0.89932 0.97220 0.02199-0.23082-0.28243 0.68286
  -6   2   8 36804.9 657.787   2-0.91101 0.98396 0.04269 0.16625-0.30996 0.71047
  -6   2   8 34838.3 566.767   1 0.02457 0.04959 0.98870-0.78040-0.09333 0.49435
  -6  -2   8 34246.2 822.888   4 0.99180-0.91823-0.02364-0.18518 0.76130-0.36043
  -6   2   7 13829.1 335.730   2-0.95976 0.97864 0.18446 0.02447-0.48957 0.80976
  -6   2   7 13341.8 273.972   1-0.29210 0.31201 0.93647-0.72811-0.34113 0.66168
  -6  -2   7 13152.2 431.629   2-0.93322 0.95204 0.08938-0.29822-0.37089 0.69101
  -6   2   7 13913.3 338.421   4 0.95629-0.93720-0.10924 0.31797 0.84506-0.52482
  -6   2   6 5932.01 201.517   2-0.93707 0.90188 0.34486-0.13596-0.67043 0.91029
  -6  -2   6 5352.10 258.478   2-0.95620 0.92095 0.16370-0.37255-0.46430 0.70410
  -6   2   6 5888.07 187.293   4 0.86391-0.89904-0.21869 0.42746 0.91760-0.67782
  -6   2   6 5836.97 161.047   1-0.69546 0.66112 0.68253-0.47410-0.63551 0.87558
  -6   2   5 277883. 3376.08   4 0.63949-0.72884-0.35944 0.56824 0.93322-0.77389
  -6   2   5 278614. 3436.06   2-0.80159 0.71233 0.48627-0.27737-0.79668 0.95622
  -6  -2   5 281158. 3599.27   2-0.96238 0.87306 0.24458-0.45345-0.56056 0.72003
  -6  -2   4 165238. 2238.55   2-0.94374 0.80034 0.32953-0.53841-0.65443 0.73358
   6   2  -3 120402. 1656.93   1-0.66672 0.86376 0.71083-0.50192-0.61569 0.61668
  -6  -2   3 119349. 1657.16   2-0.89211 0.69464 0.41253-0.62143-0.73656 0.73539
  -6  -2   2 76860.5 1150.41   2-0.80479 0.55326 0.48433-0.69324-0.79533 0.71384
   6   2  -2 74379.8 1178.61   1-0.53892 0.79020 0.81372-0.60487-0.52496 0.60643
  -6  -2   2 74754.9 1200.90   3-0.35806 0.10659-0.35300 0.14406-0.87949 0.79766
   6   2  -1 93913.8 1446.20   1-0.41569 0.72122 0.88550-0.67672-0.43437 0.59631
   6   2   0 486.163 98.7275   1-0.30112 0.66090 0.93339-0.72467-0.34800 0.59041
   6  -2   0 316.135 87.8628   1 0.67076-0.31092 0.74158-0.95039 0.45244-0.20970
   6  -2   1 19581.8 572.120   1 0.64861-0.23451 0.76101-0.96989 0.43248-0.10927
   6   2   1 19745.1 557.147   1-0.19575 0.60979 0.96366-0.75501-0.26702 0.58989
   6   2   2 5869.76 307.537   1-0.09871 0.56700 0.98087-0.77228-0.19122 0.59457
   6  -2   2 5246.65 304.732   1 0.64043-0.17209 0.76788-0.97683 0.42515-0.02147
   6   2   3 16474.1 559.016   1-0.00875 0.53129 0.98811-0.77959-0.11997 0.60378
   6  -2   3 15788.8 575.526   1 0.64244-0.11985 0.76621-0.97521 0.42696 0.05719
   6   2   4 447.615 112.744   1 0.07533 0.50145 0.98742-0.77897-0.05252 0.61680
   6  -2   4 460.308 122.188   1 0.65194-0.07510 0.75816-0.96724 0.43548 0.12914
   6   2   5 2025.05 221.270   1 0.15458 0.47645 0.98012-0.77173 0.01181 0.63295
   6  -2   5 1733.98 212.661   1 0.66700-0.03591 0.74496-0.95410 0.44904 0.19605
   6   2   6 74.0810 87.2994   1 0.22983 0.45545 0.96705-0.75872 0.07358 0.65164
   6  -2   6 89.3963 90.1977   1 0.68622-0.00088 0.72727-0.93648 0.46645 0.25911
   6   2   7 4444.87 358.210   1 0.30175 0.43778 0.94869-0.74043 0.13328 0.67241
   6   2   8 1568.40 232.309   1 0.37087 0.42291 0.92530-0.71710 0.19132 0.69485
   6   2   9 21535.4 881.068   1 0.43762 0.41042 0.89691-0.68877 0.24802 0.71862
   6   2  10 349.444 153.799   1 0.50233 0.39996 0.86335-0.65528 0.30367 0.74343
   6  -2  11 743.763 122.038   9 0.65052 0.30533-0.74823 0.53803 0.34122 0.78576
   6   2  11 469.061 157.345   1 0.56528 0.39126 0.82429-0.61628 0.35854 0.76903
   6  -2  11 671.774 121.086   7 0.88200 0.07416-0.32967 0.12070 0.34561 0.78119
   6   2  11 804.518 118.506  12 0.92052 0.03633 0.18200 0.02469 0.36560 0.76278
   6   2  11 779.822 117.684   7 0.92719 0.02890-0.32039 0.53023 0.48137 0.64566
   6  -2  12 357.092 96.5843   7 0.90436 0.10598-0.32650 0.11757 0.40640 0.80078
   6  -2  12 305.396 94.3327   9 0.68580 0.32422-0.72354 0.51325 0.40224 0.80513
   6   2  12 132.138 106.460   1 0.62669 0.38410 0.77909-0.57115 0.41287 0.79518
   6   2  12 189.734 85.2285  12 0.93978 0.07131 0.18886 0.01768 0.42384 0.78506
   6  -2  12 258.792 169.295   4 0.96264 0.04849 0.16889-0.37829 0.49276 0.71563
   6  -2  12 259.644 84.3910  12 0.95989 0.05231 0.19703-0.40906 0.50112 0.70856
   6  -2  13 241.280 88.5060  12 0.96996 0.09650 0.20211-0.41429 0.55627 0.73394
   6   2  13 254.919 97.3278  12 0.95524 0.11010 0.19499 0.01141 0.48078 0.80865
   6  -2  13 137.148 80.3254   9 0.71818 0.34601-0.69555 0.48517 0.46171 0.82604
   6  -2  13 118.721 79.4611   7 0.92286 0.14167-0.32188 0.11300 0.46564 0.82192
   6   2  14-1.83333 87.6314  12 0.96683 0.15277 0.20038 0.00587 0.53671 0.83325
   6  -2  14-85.3416 83.4149  12 0.97585 0.14485 0.20640-0.41873 0.61048 0.76025
   6  -2  14 4.85345 65.3603   9 0.74780 0.37056-0.66399 0.45352 0.51997 0.84816
   6   2  15 34.7107 75.6247  12 0.97432 0.19953 0.20501 0.00108 0.59191 0.85858
   6  -2  15 91.5756 67.4640   9 0.77466 0.39787-0.62842 0.41786 0.57734 0.87117
   6  -2  15 89.3025 69.6681  12 0.97714 0.19782 0.20986-0.42234 0.66407 0.78720
   6   2  16 204.783 91.3980  12 0.97727 0.25083 0.20883-0.00288 0.64664 0.88438
   6  -2  16 70.0888 69.6675  12 0.97304 0.25617 0.21237-0.42499 0.71734 0.81445
   6   2  17 475.423 103.544  12 0.97492 0.30743 0.21172-0.00592 0.70121 0.91034
   6  -2  17 507.785 96.6071  12 0.96217 0.32129 0.21370-0.42647 0.77068 0.84164
   6   2  18 380.835 93.4818  12 0.96594 0.37066 0.21347-0.00782 0.75600 0.93607
   6  -2  18 291.911 68.1162  12 0.94190 0.39581 0.21343-0.42636 0.82468 0.86817
   6  -2  19 532.095 72.7050  12 0.90612 0.48585 0.21059-0.42366 0.88054 0.89284
   6   2  19 565.375 86.1688  12 0.94785 0.44301 0.21368-0.00818 0.81162 0.96098
   6   2  20 950.944 87.3285  12 0.91491 0.53019 0.21144-0.00609 0.86935 0.98378
  -6   4  26 54.6489 40.1898  12 0.76408 0.28471 0.19128 0.22438 0.96959 0.88041
  -6   4  25 342.317 72.9795  12 0.82599 0.16855 0.20056 0.21524 0.94514 0.82433
  -6   4  24-19.3692 63.2195  12 0.86664 0.07365 0.20604 0.20991 0.91887 0.77007
  -6   4  23 126.081 74.9216  12 0.89595-0.00991 0.20952 0.20659 0.89206 0.71635
  -6  -4  22 268.104 72.2766  12 0.82605 0.00795 0.20057-0.62147 0.94511 0.58433
  -6   4  22 223.182 87.2896  12 0.91788-0.08609 0.21171 0.20454 0.86528 0.66261
  -6   4  21 155.187 79.1254  12 0.93454-0.15700 0.21301 0.20339 0.83887 0.60849
  -6  -4  21 1.25009 64.7655  12 0.85618-0.07643 0.20469-0.62545 0.92665 0.52226
  -6   4  20 399.420 99.3243  12 0.94720-0.22391 0.21366 0.20289 0.81313 0.55370
  -6  -4  20 401.136 91.9055  12 0.87914-0.15364 0.20758-0.62819 0.90844 0.45994
  -6  -4  19 745.294 120.978  12 0.89686-0.22561 0.20962-0.63007 0.89108 0.39677
  -6   4  19 640.371 121.587  12 0.95673-0.28770 0.21382 0.20288 0.78831 0.49799
  -6  -4  18 1829.88 190.430  12 0.91053-0.29353 0.21103-0.63133 0.87508 0.33224
  -6  -4  18 1352.97 316.845   4 0.97640-0.36048-0.06978-0.34814 0.80920 0.39630
  -6  -4  18 1794.27 218.721  14 0.51051 0.10705-0.84258 0.42441 0.47210 0.73709
  -6   4  17 92.9902 68.2326  12 0.96885-0.40832 0.21316 0.20384 0.74259 0.38266
  -6  -4  17 224.355 93.6794  14 0.53257 0.03066-0.84010 0.42193 0.43768 0.69084
  -6  -4  16 61.4863 128.959   4 0.98659-0.47912-0.04234-0.37552 0.78147 0.26312
  -6  -4  15 12346.5 710.559   4 0.98953-0.53627-0.03243-0.38539 0.77092 0.19322
  -6  -4  14 627.616 180.139   4 0.99138-0.59235-0.02536-0.39242 0.76320 0.12048
  -6  -4  13 9947.22 585.602   4 0.99231-0.64750-0.02148-0.39627 0.75890 0.04433
  -6  -4  12 42785.3 1220.06   4 0.99236-0.70177-0.02127-0.39645 0.75867-0.03589
  -6  -4  11 5669.27 395.611   4 0.99137-0.75501-0.02539-0.39229 0.76324-0.12091
  -6   4  10 2812.67 187.209   1-0.13175 0.31438 0.97612-0.55918-0.21716 0.77895
  -6  -4  10 2888.40 271.065   4 0.98888-0.80674-0.03473-0.38291 0.77339-0.21152
  -6   4   9 22301.9 549.363   1-0.32389 0.45227 0.92517-0.50817-0.36532 0.84664
  -6  -4   9 20923.9 707.684   4 0.98392-0.85600-0.05040-0.36721 0.78986-0.30844
  -6   4   8 58.9148 21.0387   4 0.79145-0.71826-0.27517 0.69262 0.93681-0.53621
  -6   4   8 179.609 61.1484   1-0.52062 0.59475 0.82588-0.40881-0.51168 0.91253
  -6  -4   8 190.911 80.4212   4 0.97465-0.90095-0.07380-0.34377 0.81307-0.41211
  -6   4   7 25151.7 550.595   1-0.70312 0.72300 0.67461-0.25748-0.64074 0.96112
  -6  -4   7 23637.9 670.485   4 0.95790-0.93842-0.10651-0.31103 0.84273-0.52222
  -6   4   6 25485.4 419.184   2-0.92366 0.88850 0.36979 0.04800-0.69569 0.93559
  -6  -4   6 26040.7 687.442   4 0.92850-0.96324-0.14999-0.26752 0.87692-0.63686
  -6  -4   6 26176.1 673.061   2-0.91650 0.88121 0.05315-0.47089-0.32376 0.56352
  -6  -4   5 14663.0 472.241   4 0.87881-0.96778-0.20489-0.21258 0.91084-0.75124
  -6  -4   5 14024.9 502.778   3-0.44152 0.35324-0.66206 0.24421-0.74476 0.90484
  -6  -4   5 14256.3 455.938   2-0.94009 0.85073 0.10705-0.52479-0.39350 0.55293
  -6  -4   4 1760.93 174.351   3-0.42003 0.27734-0.56290 0.14506-0.80869 0.88814
  -6  -4   4 2092.37 167.774   4 0.79932-0.94251-0.26972-0.14772 0.93560-0.85645
  -6  -4   4 1897.80 156.431   2-0.95635 0.81293 0.16446-0.58223-0.46524 0.54435
  -6  -4   3 51272.7 949.095   4 0.68170-0.87911-0.33934-0.07807 0.93846-0.93977
  -6  -4   3 52008.1 932.220   2-0.96284 0.76534 0.22507-0.64285-0.53790 0.53669
  -6  -4   3 49061.2 1043.54   3-0.38981 0.19271-0.45280 0.03498-0.85476 0.85359
   6   4  -2 685.439 124.292   1-0.71172 0.96297 0.66550-0.24789-0.64659 0.72789
  -6  -4   2 829.701 101.829   2-0.95653 0.70497 0.28769-0.70547-0.60923 0.52770
  -6  -4   1 31321.6 638.120   2-0.93465 0.62902 0.34984-0.76764-0.67554 0.51369
   6   4  -1 30223.9 778.691   1-0.62362 0.92912 0.74939-0.33184-0.58553 0.74729
  -6  -4   0 371.249 66.0111   2-0.89621 0.53651 0.40779-0.82561-0.73219 0.49002
   6   4   0 426.930 99.6185   1-0.52949 0.88925 0.82005-0.40257-0.51813 0.76037
   6   4   1 20108.7 640.565   1-0.43250 0.84651 0.87703-0.45962-0.44688 0.76959
  -6  -4  -1 21177.4 482.697   2-0.84386 0.43009 0.45748-0.87531-0.77520 0.45271
   6   4   2 73224.1 1441.44   1-0.33502 0.80328 0.92092-0.50357-0.37376 0.77694
   6   4   3 1091.05 163.395   1-0.23867 0.76117 0.95283-0.53554-0.30017 0.78382
   6   4   4 1873.59 219.461   1-0.14438 0.72113 0.97401-0.55678-0.22703 0.79115
   6   4   5 332.002 142.873   1-0.05263 0.68364 0.98561-0.56845-0.15484 0.79943
   6   4   6 441.348 140.595   1 0.03639 0.64887 0.98864-0.57154-0.08386 0.80892
   6   4   7 15286.6 694.376   1 0.12272 0.61678 0.98384-0.56681-0.01414 0.81967
   6   4   8 2311.92 284.931   1 0.20650 0.58725 0.97176-0.55479 0.05436 0.83164
   6   4   9 11908.8 656.943   1 0.28794 0.56006 0.95268-0.53578 0.12177 0.84470
   6  -4  10 1965.83 312.052   4 0.96222-0.05941 0.16962-0.58771 0.49151 0.55606
   6   4  10 2138.81 182.528  12 0.90881-0.00677 0.17807 0.23806 0.33427 0.71319
   6  -4  10 2327.08 187.360   7 0.85388 0.04812-0.33147-0.08695 0.27901 0.76729
   6   4  10 2395.54 316.656   1 0.36728 0.53497 0.92666-0.50983 0.18829 0.85865
   6   4  11 1408.07 157.969  12 0.92936 0.02693 0.18508 0.23091 0.39109 0.73690
   6   4  11 1694.10 273.296   1 0.44478 0.51172 0.89350-0.47672 0.25414 0.87326
   6  -4  11 1481.65 153.252   9 0.59280 0.36316-0.77883 0.35961 0.24776 0.87945
   6  -4  11 1717.44 166.207   7 0.88069 0.07550-0.32980-0.08857 0.34230 0.78439
   6  -4  11 1769.37 300.245   4 0.97417-0.01712 0.14651-0.56463 0.52995 0.59807
   6  -4  12 361.084 98.9006   7 0.90349 0.10688-0.32666-0.09167 0.40386 0.80320
   6   4  12 247.493 102.490  12 0.94642 0.06412 0.19140 0.22443 0.44675 0.76177
   6  -4  12 354.765 96.8073   9 0.63641 0.37372-0.75672 0.33741 0.31771 0.88988
   6  -4  13 32.4335 73.1450   7 0.92242 0.14215-0.32202-0.09626 0.46408 0.82337
   6  -4  13 90.2019 79.0243   9 0.67656 0.38774-0.73053 0.31113 0.38591 0.90207
   6   4  13-25.0377 71.2439  12 0.95997 0.10482 0.19706 0.21862 0.50151 0.78753
   6  -4  14 33.3009 63.5639   9 0.71344 0.40503-0.70003 0.28054 0.45275 0.91562
   6   4  14 43.6633 84.4482  12 0.96986 0.14918 0.20205 0.21349 0.55563 0.81395
   6   4  15 60.5194 74.8290  12 0.97577 0.19752 0.20632 0.20907 0.60933 0.84077
   6  -4  15 65.3628 74.1464   9 0.74714 0.42550-0.66476 0.24518 0.51864 0.93011
   6  -4  16 173.852 76.8109   9 0.77762 0.44919-0.62396 0.20429 0.58401 0.94512
   6   4  16 163.968 84.0366  12 0.97717 0.25038 0.20979 0.20544 0.66288 0.86775
   6   4  17 322.519 84.2460  12 0.97314 0.30866 0.21234 0.20275 0.71657 0.89459
   6   4  18 197.175 66.8965  12 0.96212 0.37393 0.21370 0.20124 0.77086 0.92083
   6   4  19 83.9351 58.9539  12 0.94101 0.44929 0.21339 0.20140 0.82650 0.94571
   6   4  20 49.5198 37.8530  12 0.90199 0.54256 0.21016 0.20448 0.88538 0.96736
   6  -6 -25 159.768 44.4004   5-0.74063-0.25747-0.12911-0.49803-0.98630-0.78490
  -6   6  25 126.745 42.0773  12 0.76259 0.23140 0.19104 0.43405 0.97001 0.79908
   6  -6 -24-21.2455 48.7962   5-0.77632-0.16743-0.05045-0.57672-0.98746-0.70317
  -6   6  24-24.7057 52.5079  12 0.82298 0.11675 0.20013 0.42511 0.94670 0.74185
  -6   6  23 287.289 77.4323  12 0.86247 0.02301 0.20551 0.41988 0.92207 0.68596
  -6   6  22 337.989 76.8839  12 0.89091-0.05968 0.20896 0.41658 0.89728 0.63021
  -6   6  21 115.148 73.0752  12 0.91222-0.13524 0.21119 0.41450 0.87291 0.57406
  -6   6  20 557.086 109.235  12 0.92845-0.20572 0.21258 0.41325 0.84931 0.51713
  -6  -6  19 465.373 116.363  14 0.51213 0.15998-0.84254 0.21512 0.46976 0.82011
  -6   6  19 138.019 79.9222  12 0.94086-0.27238 0.21338 0.41261 0.82681 0.45911
  -6   6  18 5476.58 286.918  12 0.95029-0.33607 0.21375 0.41239 0.80573 0.39966
  -6  -6  18 5815.08 312.553  14 0.53502 0.08277-0.83953 0.21211 0.43344 0.77577
  -6  -6  17 538.257 120.616  14 0.55344 0.01002-0.83276 0.20535 0.39812 0.73041
  -6   6  17 405.233 95.9309  12 0.95737-0.39739 0.21381 0.41247 0.78642 0.33844
  -6  -6  16 3534.88 409.365   4 0.96610-0.45849-0.09158-0.53503 0.82960 0.21508
  -6  -6  16 3263.74 229.862  14 0.56825-0.05911-0.82312 0.19571 0.36383 0.68403
  -6   6  16 3909.57 231.658  12 0.96255-0.45683 0.21368 0.41275 0.76930 0.27503
  -6  -6  15 165.419 147.987   4 0.96980-0.51642-0.08422-0.54236 0.82287 0.14136
  -6  -6  15-124.320 120.996  14 0.58007-0.12525-0.81124 0.18383 0.33060 0.63658
  -6  -6  14 10580.9 669.324   4 0.97190-0.57274-0.07982-0.54673 0.81877 0.06500
  -6  -6  13 9733.97 612.558   4 0.97243-0.62749-0.07870-0.54781 0.81772-0.01439
  -6  -6  12 1698.54 251.579   4 0.97121-0.68050-0.08128-0.54520 0.82014-0.09727
  -6  -6  11-34.5889 86.3860   4 0.96787-0.73138-0.08811-0.53833 0.82645-0.18403
  -6   6  10 1925.52 190.516   1-0.35010 0.53269 0.91493-0.28923-0.38516 0.94678
  -6  -6  10 1717.15 232.472   4 0.96167-0.77940-0.09985-0.52656 0.83696-0.27500
  -6  -6   9 13253.7 607.074   4 0.95138-0.82333-0.11729-0.50908 0.85178-0.37027
  -6   6   9 14013.7 518.991   1-0.49737 0.62572 0.84054-0.21477-0.49472 0.97587
  -6  -6   8 110.064 89.1681   4 0.93504-0.86122-0.14130-0.48504 0.87058-0.46953
  -6   6   8 73.1121 62.6947   1-0.63184 0.70594 0.74236-0.11653-0.59132 0.99200
  -6  -6   7 5587.84 351.164   4 0.90972-0.89011-0.17271-0.45359 0.89227-0.57167
  -6   6   7 5985.78 330.745   1-0.74753 0.76738 0.62500 0.00089-0.67070 0.99091
  -6  -6   6 27557.0 777.725   4 0.87120-0.90582-0.21206-0.41421 0.91445-0.67430
  -6  -6   5 92.0026 85.5715   3-0.43585 0.34754-0.63269 0.00596-0.76642 0.92652
  -6  -6   5 214.795 94.5657   4 0.81402-0.90286-0.25914-0.36709 0.93283-0.77314
  -6  -6   4 1229.57 181.135   3-0.41765 0.27494-0.55340-0.07331-0.81357 0.89305
  -6  -6   4 1272.10 149.758   4 0.73202-0.87509-0.31235-0.31385 0.94083-0.86159
  -6  -6   3 11317.2 425.496   4 0.62010-0.81738-0.36799-0.25817 0.92994-0.93116
  -6  -6   3 11278.7 406.465   2-0.90698 0.70945 0.03532-0.66198-0.30020 0.29896
  -6  -6   3 11021.2 512.169   3-0.39503 0.19791-0.47048-0.15622-0.84880 0.84766
   6  -6  -2 113390. 1762.30   3-0.35862 0.61000-0.35465-0.27191-0.87919 0.96113
  -6  -6   2 113125. 1690.14   2-0.92338 0.67179 0.06717-0.69384-0.34211 0.26055
   6  -6  -1 7430.20 322.380   3-0.40852 0.71430-0.51846-0.10811-0.82997 0.99254
   6   6  -1 6742.27 399.049   1-0.67804 0.98352 0.69995-0.07364-0.62352 0.78512
  -6  -6   1 7325.94 284.353   2-0.93665 0.63098 0.09793-0.72462-0.38186 0.21998
  -6  -6   0 20655.1 480.998   2-0.94673 0.58699 0.12677-0.75346-0.41844 0.17623
   6  -6   0 20021.4 554.112   4 0.97526-0.61454 0.14411-0.77061 0.53384-0.29072
   6  -6   0 20561.0 550.060   3-0.44330 0.80349-0.67206 0.04547-0.73678 0.97997
   6  -6   1 2489.96 212.629   4 0.96451-0.54957 0.16555-0.79208 0.49842-0.17484
   6   6   1 2066.43 233.755   1-0.52690 0.94088 0.82177-0.19559-0.51625 0.83879
   6  -6   2 302.917 108.429   4 0.95889-0.48972 0.17533-0.80189 0.48174-0.07771
   6   6   2 186.837 99.4952   1-0.44366 0.91189 0.87119-0.24508-0.45516 0.85817
   6   6   3 63.8825 86.7487   1-0.35719 0.87966 0.91202-0.28597-0.39050 0.87399
   6  -6   3 62.3755 78.3032   4 0.95745-0.43406 0.17772-0.80432 0.47761 0.00688
   6   6   4 103.031 88.8209   1-0.26867 0.84540 0.94405-0.31806-0.32322 0.88717
   6  -6   4 295.997 108.730   4 0.95908-0.38147 0.17501-0.80165 0.48228 0.08266
   6   6   5 779.747 161.559   1-0.17909 0.81006 0.96732-0.34140-0.25408 0.89850
   6  -6   5 993.226 186.662   4 0.96285-0.33102 0.16852-0.79519 0.49338 0.15201
   6   6   6 6254.36 461.534   1-0.08917 0.77440 0.98203-0.35617-0.18371 0.90860
   6  -6   6 6357.92 455.594   4 0.96799-0.28193 0.15906-0.78577 0.50931 0.21654
   6   6   7 220.640 113.748   1 0.00055 0.73893 0.98839-0.36260-0.11254 0.91790
   6  -6   7 287.825 135.988   4 0.97388-0.23360 0.14713-0.77387 0.52895 0.27735
   6   6   8 8563.50 567.210   1 0.08975 0.70398 0.98658-0.36085-0.04087 0.92670
   6  -6   8 8384.71 568.867   4 0.98000-0.18549 0.13305-0.75982 0.55152 0.33523
   6  -6   9-18.4898 61.5448   7 0.84437 0.00346-0.33170-0.29617 0.25824 0.70756
   6   6   9-55.3388 75.6403  12 0.91589-0.06866 0.18043 0.44514 0.35293 0.61361
   6  -6   9-75.6662 99.9657   4 0.98589-0.13717 0.11701-0.74382 0.57644 0.39077
   6  -6  10 198.168 81.8208   7 0.87223 0.02980-0.33052-0.29730 0.32146 0.72472
   6   6  10 317.530 139.634   1 0.26604 0.63618 0.95854-0.33294 0.10356 0.94321
   6  -6  10 398.277 103.975  14 0.60928 0.29545-0.70948 0.08129 0.14698 0.90273
   6   6  10 431.165 104.778  12 0.93401-0.03253 0.18674 0.43868 0.40529 0.64179
   6  -6  10 134.325 123.727   4 0.99115-0.08820 0.09913-0.72597 0.60326 0.44440
   6   6  11 1395.19 157.479  12 0.94922 0.00652 0.19251 0.43276 0.45702 0.67059
   6  -6  11 1412.20 154.089   7 0.89618 0.06003-0.32789-0.29989 0.38311 0.74345
   6  -6  12-95.1026 82.3339   9 0.60578 0.40446-0.77285 0.14452 0.26819 0.93964
   6   6  12 24.0727 75.3335  12 0.96142 0.04857 0.19772 0.42740 0.50831 0.69982
   6  -6  12-15.3314 80.2358   7 0.91637 0.09404-0.32379-0.30395 0.44356 0.76339
   6  -6  13 301.370 84.0388   9 0.65156 0.41285-0.74757 0.11915 0.34296 0.94525
   6   6  13 224.104 92.0764  12 0.97041 0.09383 0.20237 0.42260 0.55936 0.72930
   6  -6  13 105.926 75.2287   7 0.93275 0.13185-0.31812-0.30957 0.50314 0.78419
   6  -6  14 136.532 75.9701   9 0.69393 0.42465-0.71705 0.08854 0.41681 0.95179
   6   6  14 227.402 90.1686  12 0.97584 0.14264 0.20639 0.41843 0.61035 0.75884
   6  -6  15 157.110 71.9454   9 0.73296 0.43979-0.68064 0.05204 0.49023 0.95875
   6   6  15 97.1131 74.8639  12 0.97719 0.19555 0.20972 0.41496 0.66149 0.78823
   6  -6  16-20.7002 61.1064   9 0.76857 0.45834-0.63720 0.00851 0.56388 0.96549
   6   6  16 25.6968 63.8607  12 0.97359 0.25340 0.21220 0.41232 0.71307 0.81718
   6   6  17 553.763 96.2364  12 0.96358 0.31767 0.21363 0.41075 0.76549 0.84528
   6   6  18-35.4034 51.6504  12 0.94434 0.39115 0.21355 0.41068 0.81951 0.87179
   6   6  19 405.254 57.4981  12 0.90907 0.48068 0.21088 0.41320 0.87692 0.89491
   6  -8 -24 64.5425 43.2754   5-0.69500-0.24869-0.21296-0.62347-0.97570-0.71486
   6  -8 -23-64.1489 50.9306   5-0.73335-0.15600-0.14353-0.69293-0.98518-0.62480
  -6   8  23-29.2027 42.9114  12 0.76648 0.11845 0.19165 0.64303 0.96891 0.63873
   6  -8 -22 641.265 92.2771   5-0.75820-0.07680-0.09223-0.74426-0.98788-0.54152
  -6   8  22 683.195 82.6859  12 0.81908 0.01159 0.19957 0.63525 0.94867 0.57844
   6  -8 -21 197.164 70.0670   5-0.77560-0.00506-0.05219-0.78433-0.98752-0.46130
  -6   8  21 89.9856 53.6762  12 0.85409-0.07766 0.20442 0.63056 0.92811 0.51847
  -6   8  20-100.244 62.3825  12 0.87940-0.15723 0.20762 0.62751 0.90820 0.45785
  -6  -8  19 93.7035 88.9331  14 0.52068 0.15167-0.84199 0.00532 0.45700 0.83289
  -6   8  19-20.0453 72.6325  12 0.89831-0.23039 0.20977 0.62550 0.88950 0.39602
  -6   8  18 465.115 93.4053  12 0.91257-0.29890 0.21122 0.62420 0.87245 0.33255
  -6  -8  18 440.226 113.047  14 0.54199 0.07603-0.83752 0.00085 0.42085 0.78837
  -6  -8  17 105.236 91.1999  14 0.55896 0.00473-0.82970-0.00696 0.38608 0.74246
  -6  -8  16 263.537 91.3152  14 0.57249-0.06311-0.81939-0.01726 0.35267 0.69520
  -6  -8  15 8209.15 381.174  14 0.58317-0.12812-0.80722-0.02943 0.32062 0.64658
  -6  -8  15 9120.06 649.090   4 0.92850-0.47499-0.14998-0.68535 0.87691 0.08741
  -6  -8  14 9306.59 398.288  14 0.59148-0.19076-0.79370-0.04295 0.29000 0.59653
  -6  -8  14 10719.1 689.645   4 0.93002-0.53073-0.14801-0.68730 0.87549 0.00837
  -6  -8  13 2561.99 333.716   4 0.92896-0.58390-0.14938-0.68589 0.87648-0.07307
  -6  -8  13 2975.80 219.735  14 0.59780-0.25140-0.77926-0.05738 0.26091 0.54494
  -6  -8  12 6950.97 516.179   4 0.92500-0.63416-0.15445-0.68079 0.88007-0.15711
  -6  -8  11 12185.1 664.344   4 0.91754-0.68092-0.16360-0.67160 0.88633-0.24382
  -6  -8  10 265.769 130.964   4 0.90561-0.72321-0.17731-0.65785 0.89516-0.33311
  -6  -8   9 7422.32 473.880   4 0.88779-0.75962-0.19608-0.63905 0.90614-0.42454
  -6   8   9 7309.72 439.976   1-0.53025 0.65856 0.81955 0.01498-0.51867 0.99966
  -6   8   8 228.392 92.8056   1-0.63495 0.70902 0.73967 0.09493-0.59350 0.99402
  -6  -8   8 172.672 102.892   4 0.86207-0.78811-0.22034-0.61476 0.91836-0.51721
  -6  -8   7 824.729 151.636   4 0.82566-0.80593-0.25038-0.58468 0.93015-0.60946
  -6   8   7 725.640 146.690   1-0.72512 0.74494 0.65084 0.18382-0.65567 0.97572
  -6  -8   6 1.97304 72.8782   4 0.77500-0.80949-0.28613-0.54890 0.93878-0.69854
  -6  -8   5 3802.22 348.559   3-0.43925 0.35092-0.64989-0.18571-0.75404 0.91418
  -6  -8   5 4329.78 301.053   4 0.70589-0.79460-0.32681-0.50818 0.94017-0.78039
  -6  -8   4-42.0810 98.4677   3-0.42587 0.28312-0.58716-0.24843-0.79531 0.87482
  -6  -8   4 73.4436 71.9776   4 0.61400-0.75693-0.37060-0.46435 0.92881-0.84948
  -6  -8   3 831.096 179.151   3-0.40972 0.21257-0.52293-0.31265-0.82801 0.82689
   6   8  -3 663.063 159.837   1-0.77242 0.96936 0.59414 0.24107-0.68713 0.68763
   6  -8  -3 633.167 135.942   3-0.36085 0.55780-0.36132-0.47411-0.87796 0.87931
   6  -8  -2 30.8569 67.5756   3-0.39492 0.64628-0.47011-0.36532-0.84893 0.93090
  -6  -8   2 42.8498 88.9988   3-0.39192 0.14037-0.45991-0.37566-0.85243 0.77069
   6   8  -2 82.9781 86.7863   1-0.72574 0.97694 0.65015 0.18499-0.65609 0.73705
   6   8  -1-10.5972 83.4247   1-0.67227 0.97772 0.70554 0.12954-0.61953 0.78097
   6  -8  -1 25.8649 76.5786   3-0.42460 0.73036-0.58177-0.25368-0.79840 0.96099
  -6  -8   1 67.2587 115.377   3-0.37333 0.06737-0.39955-0.43601-0.86974 0.70738
   6   8   0 1602.29 237.401   1-0.61229 0.97198 0.75882 0.07619-0.57752 0.81942
   6   8   1 181.383 102.025   1-0.54627 0.96022 0.80867 0.02628-0.53028 0.85265
   6   8   2 3235.19 339.827   1-0.47487 0.94307 0.85391-0.01902-0.47821 0.88105
   6   8   3 1974.64 289.444   1-0.39883 0.92127 0.89361-0.05879-0.42178 0.90509
   6   8   4 2985.07 336.504   1-0.31888 0.89558 0.92703-0.09227-0.36152 0.92530
   6  -8   4 3416.72 318.258   4 0.99900-0.42126 0.04256-0.87796 0.68163-0.11660
   6   8   5 1461.08 257.523   1-0.23577 0.86671 0.95363-0.11894-0.29794 0.94220
   6  -8   5 1402.50 222.709   4 0.99886-0.36690 0.04704-0.88247 0.67578-0.03030
   6  -8   6 2734.43 309.081   4 0.99888-0.31270 0.04650-0.88196 0.67649 0.04945
   6   8   6 2480.69 317.585   1-0.15012 0.83532 0.97299-0.13836-0.23152 0.95624
   6  -8   7-64.0799 110.354   4 0.99902-0.25861 0.04194-0.87744 0.68245 0.12395
   6   8   7-31.5929 99.6799   1-0.06248 0.80192 0.98478-0.15022-0.16263 0.96783
   6  -8   7-32.1776 78.3591  14 0.59676 0.14523-0.59300-0.24441 0.00127 0.80644
   6  -8   8 2534.25 201.645  14 0.60406 0.19225-0.63451-0.20292 0.04921 0.83917
   6   8   8 2519.85 328.340   1 0.02676 0.76694 0.98870-0.15420-0.09158 0.97725
   6  -8   8 2824.63 342.813   4 0.99906-0.20443 0.03400-0.86954 0.69266 0.19419
   6  -8   9 2201.88 304.701   4 0.99870-0.14985 0.02314-0.85871 0.70634 0.26096
   6  -8   9 2205.04 189.743  14 0.60836 0.24227-0.67428-0.16315 0.09893 0.87012
   6   8   9 2403.80 333.542   1 0.11732 0.73063 0.98437-0.14994-0.01853 0.98466
   6   8  10 265.711 90.3999  12 0.96386-0.06293 0.19889 0.63582 0.52050 0.52619
   6  -8  10 262.079 94.1843  14 0.60922 0.29575-0.71194-0.12549 0.15052 0.89921
   6  -8  11 4919.82 257.517   7 0.92507 0.03117-0.32114-0.51604 0.47356 0.65289
   6  -8  11 4639.07 267.175  14 0.60603 0.35326-0.74701-0.09043 0.20415 0.92625
   6   8  11 4350.67 250.617  12 0.97122-0.01604 0.20287 0.63169 0.56523 0.56198
   6  -8  12 114.300 67.0105  14 0.59794 0.41567-0.77887-0.05857 0.26016 0.95091
   6   8  12 199.594 75.3873  12 0.97586 0.03357 0.20641 0.62800 0.61062 0.59713
   6  -8  12 111.480 78.8106   9 0.60017 0.41018-0.77549-0.06186 0.25932 0.94874
   6  -8  13 234.318 78.6236  14 0.58360 0.48434-0.80663-0.03082 0.31919 0.97256
   6  -8  13 455.748 94.9282   9 0.64964 0.41488-0.74878-0.08866 0.33973 0.94872
   6   8  13 356.380 95.3822  12 0.97726 0.08642 0.20944 0.62482 0.65674 0.63153
   6   8  14 24.2112 65.9345  12 0.97465 0.14328 0.21183 0.62228 0.70379 0.66501
   6  -8  14-4.73247 55.9202   9 0.69588 0.42281-0.71544-0.12209 0.42035 0.94848
   6  -8  15 49.2292 52.2026   9 0.73891 0.43394-0.67417-0.16345 0.50203 0.94719
   6   8  15 16.0073 62.0366  12 0.96685 0.20534 0.21339 0.62058 0.75206 0.69727
   6   8  16 25.9377 58.7145  12 0.95171 0.27472 0.21378 0.62003 0.80214 0.72772
   6   8  17 287.537 61.5423  12 0.92463 0.35605 0.21229 0.62138 0.85536 0.75502
  -6  -8 -17 314.970 60.7425   5-0.76985-0.51400-0.06589-0.77053-0.98789-0.62459
   6 -10 -22 184.601 51.3173   5-0.65868-0.17627-0.27086-0.77488-0.96243-0.56689
   6 -10 -21 406.025 77.8582   5-0.68938-0.09122-0.22235-0.82342-0.97389-0.47486
   6 -10 -20 16.7388 53.4997   5-0.71028-0.01598-0.18647-0.85933-0.98012-0.38805
  -6 -10  19 321.471 99.0906  14 0.51306 0.15952-0.84251-0.20340 0.46842 0.82149
   6 -10 -19 41.4835 58.2177   5-0.72493 0.05301-0.15967-0.88617-0.98358-0.30401
  -6 -10  18 917.940 138.033  14 0.53539 0.08286-0.83944-0.20647 0.43279 0.77644
   6 -10 -18 807.211 115.643   5-0.73504 0.11746-0.14023-0.90563-0.98546-0.22155
  -6 -10  17-64.5422 80.6623  14 0.55300 0.01093-0.83298-0.21292 0.39904 0.72951
   6 -10 -17 5.11877 61.3282   5-0.74155 0.17832-0.12725-0.91864-0.98643-0.14001
   6 -10 -16 123.611 73.7810   5-0.74500 0.23611-0.12023-0.92569-0.98685-0.05901
  -6 -10  16 44.3871 86.7828  14 0.56698-0.05737-0.82414-0.22176 0.36705 0.68084
   6 -10 -15 171.688 79.3466   5-0.74563 0.29109-0.11892-0.92703-0.98692 0.02164
  -6 -10  15 134.417 84.8187  14 0.57805-0.12277-0.81361-0.23228 0.33676 0.63046
   6 -10 -14 479.304 97.0510   5-0.74353 0.34332-0.12323-0.92275-0.98668 0.10197
  -6 -10  14 147.042 88.6554  14 0.58676-0.18580-0.80195-0.24394 0.30820 0.57834
   6 -10 -13 648.613 109.588   5-0.73861 0.39275-0.13316-0.91285-0.98602 0.18188
  -6 -10  13 512.065 111.627  14 0.59349-0.24686-0.78961-0.25628 0.28145 0.52442
  -6 -10  12 12565.6 476.535  14 0.59860-0.30630-0.77701-0.26887 0.25663 0.46856
   6 -10 -12 12911.7 441.534   5-0.73066 0.43914-0.14874-0.89730-0.98470 0.26115
   6 -10 -11 9983.22 380.170   5-0.71935 0.48217-0.17005-0.87602-0.98236 0.33938
  -6 -10  11 10464.4 418.334  14 0.60236-0.36438-0.76457-0.28131 0.23391 0.41061
  -6 -10  10 5383.34 288.765  14 0.60503-0.42137-0.75267-0.29319 0.21350 0.35035
   6 -10 -10 4961.14 260.063   5-0.70426 0.52142-0.19709-0.84901-0.97847 0.41607
  -6 -10   9-47.3326 64.7012  14 0.60682-0.47749-0.74176-0.30411 0.19568 0.28749
   6 -10  -9-26.6608 64.8944   5-0.68486 0.55637-0.22979-0.81634-0.97236 0.49053
  -6  10   8 177.061 129.406   1-0.59137 0.66541 0.77553 0.26783-0.56266 0.96300
  -6  10   7 6547.80 477.961   1-0.67059 0.69038 0.70715 0.33628-0.61837 0.93825
  -6  10   6 173.724 121.273   1-0.73823 0.70377 0.63594 0.40755-0.66449 0.90390
   6 -10  -5 374.516 146.299   3-0.35778 0.44590-0.35216-0.69212-0.87963 0.71976
  -6 -10   4-28.0002 105.354   3-0.43784 0.29507-0.64261-0.40186-0.75938 0.83893
   6  10  -4-55.9152 100.102   1-0.75875 0.90142 0.61140 0.43264-0.67814 0.59800
   6 -10  -4 83.8206 97.4059   3-0.38096 0.52348-0.42376-0.62053-0.86346 0.78421
   6  10  -3 153.410 106.119   1-0.72254 0.91945 0.65371 0.39026-0.65393 0.65425
   6 -10  -3 300.280 117.384   3-0.40392 0.60084-0.50167-0.54263-0.83703 0.83840
  -6 -10   3 205.516 111.294   3-0.42704 0.22987-0.59222-0.45223-0.79235 0.79127
  -6 -10   2 490.227 177.720   3-0.41485 0.16327-0.54243-0.50201-0.81898 0.73727
   6  10  -2 492.594 160.209   1-0.68079 0.93196 0.69726 0.34665-0.62542 0.70621
  -6 -10   1 2103.96 302.766   3-0.40208 0.09610-0.49511-0.54932-0.83964 0.67731
   6  10  -1 2043.78 291.621   1-0.63340 0.93882 0.74101 0.30283-0.59241 0.75368
   6  10   0 967.487 199.710   1-0.58040 0.94007 0.78395 0.25983-0.55482 0.79655
  -6 -10   0 1115.21 224.052   3-0.38911 0.02872-0.45046-0.59396-0.85551 0.61255
  -6 -10  -1 3012.74 371.583   3-0.37666-0.03813-0.41003-0.63438-0.86713 0.54355
   6  10   1 2956.61 360.114   1-0.52191 0.93583 0.82504 0.21867-0.51262 0.83482
   6  10   2 4411.20 437.701   1-0.45818 0.92635 0.86333 0.18032-0.46590 0.86858
  -6 -10  -2 4534.09 456.350   3-0.36503-0.10417-0.37396-0.67044-0.87547 0.47126
   6 -10   3 446.395 103.647  14 0.57141-0.04649-0.49588-0.55076-0.09932 0.58435
   6 -10   3 634.523 117.682   8-0.44434 0.96778-0.89547-0.15026-0.31683 0.80198
   6 -10   3 443.792 86.5070   5-0.03380 0.55742-0.79061-0.25588-0.47407 0.95917
   6  10   3 469.794 163.197   1-0.38953 0.91195 0.89791 0.14567-0.41482 0.89796
   6 -10   4 3677.25 235.228  14 0.58148-0.00223-0.53012-0.51652-0.06544 0.63114
   6  10   4 3717.32 403.452   1-0.31632 0.89299 0.92797 0.11555-0.35957 0.92319
   6 -10   4 4005.08 246.430   8-0.38057 0.95830-0.92445-0.12132-0.27173 0.83738
   6  10   5 187.407 140.127   1-0.23894 0.86986 0.95275 0.09070-0.30039 0.94447
   6 -10   5-91.5155 89.0342  14 0.59048 0.04309-0.56488-0.48177-0.02936 0.67573
   6 -10   6 370.096 102.398  14 0.59812 0.08978-0.59978-0.44688 0.00886 0.71819
   6  10   6 512.504 171.542   1-0.15776 0.84292 0.97158 0.07181-0.23748 0.96203
   6 -10   7 886.839 140.084  14 0.60405 0.13817-0.63446-0.41220 0.04915 0.75857
   6 -10   8 738.222 132.562  14 0.60794 0.18861-0.66858-0.37809 0.09153 0.79686
  -6 -10  -9 96.0651 70.6554   5-0.77523-0.07382-0.05310-0.99282-0.98756 0.01977
   6 -10   9-10.2903 77.1497  14 0.60936 0.24152-0.70175-0.34492 0.13604 0.83302
  -6 -10 -10 295.161 84.0278   5-0.77448-0.12891-0.05489-0.99100-0.98762-0.06075
   6 -10  10 132.578 77.2730  14 0.60781 0.29739-0.73356-0.31311 0.18280 0.86693
   6 -10  11 702.650 123.270  14 0.60263 0.35689-0.76352-0.28316 0.23207 0.89834
  -6 -10 -11 593.235 102.508   5-0.77075-0.18698-0.06376-0.98210-0.98785-0.14109
   6 -10  11 583.919 102.222   9 0.57045 0.38584-0.78805-0.25822 0.21328 0.91463
   6 -10  12 321.699 82.4141   9 0.62537 0.38509-0.76288-0.28349 0.29963 0.90867
  -6 -10 -12 332.709 81.4952   5-0.76369-0.24838-0.08002-0.96581-0.98800-0.22151
   6 -10  12 389.499 92.4206  14 0.59285 0.42100-0.79097-0.25572 0.28427 0.92682
   6 -10  13 164.069 67.7438  14 0.57688 0.49130-0.81493-0.23176 0.34025 0.95150
   6 -10  13 290.824 69.2081   9 0.67762 0.38701-0.72975-0.31671 0.38777 0.90092
  -6 -10 -13 287.728 69.6242   5-0.75254-0.31388-0.10446-0.94134-0.98756-0.30253
   6 -10  14-2.00824 46.4735   9 0.72733 0.39147-0.68649-0.36005 0.47926 0.88981
  -6 -10 -14-26.4619 47.2658   5-0.73578-0.38498-0.13877-0.90700-0.98558-0.38509
   6 -10  14 70.6356 59.9210  14 0.55167 0.57083-0.83363-0.21306 0.40182 0.97060
  -6 -10 -15 649.886 77.1563   5-0.71015-0.46495-0.18671-0.85903-0.98009-0.47116
   6 -10  15 734.901 77.6287   9 0.77476 0.39821-0.62827-0.41837 0.57757 0.87188
   6 -12 -20 454.369 66.1690   5-0.57504-0.15115-0.38423-0.87083-0.92098-0.44711
   6 -12 -19-35.6788 48.8747   5-0.60442-0.06743-0.34705-0.90805-0.93698-0.35053
  -6 -12  18 852.756 119.094  14 0.51249 0.10601-0.84253-0.41262 0.46926 0.73999
   6 -12 -18 627.073 91.8979   5-0.62346 0.00595-0.32152-0.93360-0.94657-0.26037
   6 -12 -17 2.28030 54.4760   5-0.63560 0.07243-0.30460-0.95056-0.95233-0.17404
[truncated: 1,363,545 more chars]
