# Supplementary material for: Crystal structure of a mono-bridged calix[4]arene
Source: Acta Crystallogr E Crystallogr Commun. 2015 Jun 13;71(Pt 7):772–5. doi: 10.1107/S2056989015010932 (PMC4518971; doi:10.1107/S2056989015010932)
Supplement: Supplementary file 2 [file e-71-00772-Isup2.hkl]

data_I                                                                          
_shelx_title ' sh12-2 in C2/c'                                                  
_shelx_refln_list_code          4                                               
_shelx_F_calc_maximum      613.64                                               
_exptl_crystal_F_000      3704.00                                               
_reflns_d_resolution_high  0.7956                                               
                                                                                
loop_                                                                           
 _space_group_symop_operation_xyz                                               
 'x, y, z'                                                                      
 '-x, y, -z+1/2'                                                                
 'x+1/2, y+1/2, z'                                                              
 '-x+1/2, y+1/2, -z+1/2'                                                        
 '-x, -y, -z'                                                                   
 'x, -y, z-1/2'                                                                 
 '-x+1/2, -y+1/2, -z'                                                           
 'x+1/2, -y+1/2, z-1/2'                                                         
                                                                                
_cell_length_a    34.7295                                                       
_cell_length_b    14.7386                                                       
_cell_length_c    25.9025                                                       
_cell_angle_alpha  90.000                                                       
_cell_angle_beta  132.364                                                       
_cell_angle_gamma  90.000                                                       
                                                                                
_shelx_F_squared_multiplier     1.000                                           
                                                                                
loop_                                                                           
 _refln_index_h                                                                 
 _refln_index_k                                                                 
 _refln_index_l                                                                 
 _refln_F_squared_calc                                                          
 _refln_F_squared_meas                                                          
 _refln_F_squared_sigma                                                         
 _refln_observed_status                                                         
   2   0   0        414.67        401.79        25.90 o                         
   4   0   0      21060.46      25804.47       403.84 o                         
   6   0   0      30660.66      34140.66       554.60 o                         
   8   0   0          5.71        113.70        39.74 o                         
  10   0   0       7734.13       8909.51       292.70 o                         
  12   0   0       9168.52      11084.23       359.96 o                         
  14   0   0        109.71         88.78        50.55 o                         
  16   0   0        917.70        220.15        68.80 o                         
  18   0   0        279.36        200.51        77.51 o                         
  20   0   0        126.18         23.49        20.61 o                         
  22   0   0       3906.37       3037.79       148.32 o                         
  24   0   0         28.96         41.21        37.44 o                         
  26   0   0        120.54        152.11        31.18 o                         
  28   0   0         10.64         92.60        29.29 o                         
  30   0   0         65.85         64.61        28.95 o                         
   1   1   0      34937.46      38572.71       470.79 o                         
   3   1   0       4934.44       2320.42        69.66 o                         
   5   1   0     152824.94     156936.70      3484.08 o                         
   7   1   0      25123.40      28980.48       371.12 o                         
   9   1   0      16181.16      15685.99       273.05 o                         
  11   1   0          3.63        259.63        44.04 o                         
  13   1   0      22619.56      23519.52       416.72 o                         
  15   1   0         29.34         13.98        27.73 o                         
  17   1   0       9050.46       7557.26       256.87 o                         
  19   1   0        711.30        617.08        82.54 o                         
  21   1   0        824.54        609.83        34.78 o                         
  23   1   0         96.23        113.03        30.40 o                         
  25   1   0         24.56         67.39        21.64 o                         
  27   1   0        242.39        424.45        28.04 o                         
  29   1   0         80.70        193.36        20.24 o                         
  31   1   0        216.94        122.54        13.89 o                         
   0   2   0      28892.04      36024.32       461.87 o                         
   2   2   0      50018.03      45271.94       464.75 o                         
   4   2   0      61045.68      72359.32       987.07 o                         
   6   2   0        467.83        188.99        39.23 o                         
   8   2   0         89.39        117.23        27.87 o                         
  10   2   0      12805.65      14052.92       273.18 o                         
  12   2   0          0.75         37.10        29.74 o                         
  14   2   0          9.72         -9.11        28.91 o                         
  16   2   0       1679.01       1343.23       105.92 o                         
  18   2   0       5476.42       4651.69       207.65 o                         
  20   2   0        629.84        460.95        39.63 o                         
  22   2   0        388.05        409.81        42.23 o                         
  24   2   0        354.21        366.73        27.21 o                         
  26   2   0         57.37         33.69        18.28 o                         
  28   2   0          0.32         13.73        24.43 o                         
  30   2   0        177.51         97.67        20.17 o                         
   1   3   0      23699.61      27940.12       293.95 o                         
   3   3   0         25.46        113.61        17.77 o                         
   5   3   0       8037.47      11293.06       264.12 o                         
   7   3   0         19.70         20.62        33.18 o                         
   9   3   0       1287.20       1695.99       125.28 o                         
  11   3   0        233.80        191.87        53.48 o                         
  13   3   0         38.77         25.44        38.98 o                         
  15   3   0       1099.63       1150.57       138.26 o                         
  17   3   0       1467.33       1292.33       158.30 o                         
  19   3   0        442.35        392.08        51.67 o                         
  21   3   0          7.37          6.89        25.57 o                         
  23   3   0       2425.35       2050.52       175.26 o                         
  25   3   0        201.00        160.96        23.42 o                         
  27   3   0          5.81         17.49        22.87 o                         
  29   3   0         26.20        -11.37        19.28 o                         
  31   3   0         23.35         41.05        15.11 o                         
   0   4   0       7834.28       4879.29       121.96 o                         
   2   4   0        322.72         81.31        15.94 o                         
   4   4   0       4960.76       3394.62        83.17 o                         
   6   4   0        108.10        179.95        25.39 o                         
   8   4   0       3168.52       2530.92        94.98 o                         
  10   4   0        198.58        184.08        53.32 o                         
  12   4   0        194.53        519.00        88.18 o                         
  14   4   0       3067.66       2119.83       179.59 o                         
  16   4   0       4444.16       5419.01       309.50 o                         
  18   4   0        883.91        999.38        63.32 o                         
  20   4   0       4511.10       3933.68       147.23 o                         
  22   4   0       1329.15       2010.20       124.64 o                         
  24   4   0        118.21         41.19        34.84 o                         
  26   4   0        341.42        442.86        39.06 o                         
  28   4   0        126.91        206.49        29.95 o                         
  30   4   0        166.89        123.25        21.87 o                         
   1   5   0       3989.13       2711.62        68.29 o                         
   3   5   0      29949.38      29665.65       354.40 o                         
   5   5   0        138.80        241.94        23.08 o                         
   7   5   0       2149.65       3020.72       120.31 o                         
   9   5   0       4248.89       6085.83       386.14 o                         
  11   5   0        709.79        590.91        56.66 o                         
  13   5   0       4480.01       5056.26       292.06 o                         
  15   5   0       9877.88      10369.03       784.80 o                         
  17   5   0        401.01        406.29       101.86 o                         
  19   5   0       1126.57       1069.10        78.11 o                         
  21   5   0         16.65          5.67        41.14 o                         
  23   5   0          5.09         72.16        35.56 o                         
  25   5   0         71.79         18.68        23.89 o                         
  27   5   0         73.88        160.29        21.88 o                         
  29   5   0         94.57         54.63        33.28 o                         
  31   5   0         24.18         25.64        11.76 o                         
   0   6   0      18576.95      17988.39       320.99 o                         
   2   6   0        476.01        324.78        56.68 o                         
   4   6   0      24570.58      24705.43      1194.91 o                         
   6   6   0       7641.01       9433.30       139.89 o                         
   8   6   0        349.49        761.26        55.65 o                         
  10   6   0         95.05        170.91        65.13 o                         
  12   6   0         32.40          9.17        40.51 o                         
  14   6   0       1041.04        680.11        78.70 o                         
  16   6   0          6.05        175.25        47.58 o                         
  18   6   0        425.63        937.43        78.83 o                         
  20   6   0        122.02        142.58        30.12 o                         
  22   6   0        497.96        259.24        54.50 o                         
  24   6   0        149.22        267.68        52.00 o                         
  26   6   0         21.22         64.08        18.94 o                         
  28   6   0         20.40        106.20        16.62 o                         
  30   6   0          3.67         -3.52        12.94 o                         
   1   7   0        184.09         15.58        35.82 o                         
   3   7   0         30.16         65.58        29.45 o                         
   5   7   0       1895.04       1809.08       152.40 o                         
   7   7   0        374.03       1136.44       124.37 o                         
   9   7   0       9896.99      10925.20       410.49 o                         
  11   7   0         58.11        114.62        77.28 o                         
  13   7   0       3006.55       2637.38       203.40 o                         
  15   7   0       3300.92       2642.37       158.50 o                         
  17   7   0       2369.43       3747.91       103.97 o                         
  19   7   0        183.31        144.17        33.64 o                         
  21   7   0        954.73        851.52        61.92 o                         
  23   7   0          5.51         50.64        35.97 o                         
  25   7   0        216.34        383.40        37.98 o                         
  27   7   0          2.55         41.14        16.35 o                         
  29   7   0         25.31          4.03        22.80 o                         
   0   8   0       5500.79       5493.64       263.90 o                         
   2   8   0       4138.02       5384.72       300.94 o                         
   4   8   0       1083.64       1406.24        77.53 o                         
   6   8   0        685.36        739.45       109.56 o                         
   8   8   0         43.82         19.88        29.71 o                         
  10   8   0        218.90        336.82        60.79 o                         
  12   8   0        604.35        301.76        59.79 o                         
  14   8   0          7.64         16.03        23.86 o                         
  16   8   0        544.68        326.19        66.73 o                         
  18   8   0        370.91        543.00        47.73 o                         
  20   8   0       1912.64       2099.02        85.08 o                         
  22   8   0        335.61        374.37        38.57 o                         
  24   8   0         34.49        104.46        24.84 o                         
  26   8   0          3.77         -6.50        14.63 o                         
  28   8   0          0.01          7.71        10.14 o                         
   1   9   0         66.64         20.12        45.44 o                         
   3   9   0       4586.91       5008.26       156.90 o                         
   5   9   0         84.96         23.24        25.21 o                         
   7   9   0       1624.83       1216.09       114.91 o                         
   9   9   0         19.40         31.06        33.72 o                         
  11   9   0        223.85        138.71        49.14 o                         
  13   9   0       2182.60       2381.32        77.80 o                         
  15   9   0       1323.31       1560.34       142.06 o                         
  17   9   0        358.96        190.47        44.41 o                         
  19   9   0       1062.04        743.51        74.90 o                         
  21   9   0          0.57         13.94        23.96 o                         
  23   9   0        102.57         48.00        16.92 o                         
  25   9   0          8.80         36.61        17.03 o                         
  27   9   0          4.58         24.17        13.70 o                         
   0  10   0       1118.35        947.82       130.33 o                         
   2  10   0        154.39        245.04        43.16 o                         
   4  10   0         28.95         46.82        27.85 o                         
   6  10   0        295.60        479.08        68.80 o                         
   8  10   0        869.03        877.42        96.63 o                         
  10  10   0         68.23        110.21        20.66 o                         
  12  10   0        436.61        393.27        35.78 o                         
  14  10   0        584.18        506.01        66.62 o                         
  16  10   0       2055.99       1901.36       120.13 o                         
  18  10   0        277.14        210.33        51.17 o                         
  20  10   0       1640.15       2062.42        77.67 o                         
  22  10   0        331.67        429.53        35.40 o                         
  24  10   0         40.00        102.54        20.05 o                         
  26  10   0         25.16         97.23        24.33 o                         
   1  11   0        471.43        646.29        66.18 o                         
   3  11   0        583.86        436.10        45.51 o                         
   5  11   0         20.89         35.28        15.74 o                         
   7  11   0       1785.72       1775.34        57.45 o                         
   9  11   0        188.27        300.81        44.56 o                         
  11  11   0         60.13        108.46        43.65 o                         
  13  11   0        157.76        314.46        59.62 o                         
  15  11   0        279.34        435.08        63.74 o                         
  17  11   0        156.98        209.23        48.01 o                         
  19  11   0          3.16          8.06        29.41 o                         
  21  11   0        102.82        172.52        40.56 o                         
  23  11   0        116.62        201.59        34.75 o                         
  25  11   0         38.84         10.44        19.15 o                         
   0  12   0        910.86        729.57        88.19 o                         
   2  12   0        975.05       1053.50        69.49 o                         
   4  12   0          4.97         42.74        17.59 o                         
   6  12   0        700.75        952.81        46.04 o                         
   8  12   0       1470.18       1538.00        60.58 o                         
  10  12   0        779.00        761.88        53.92 o                         
  12  12   0        576.87        326.86        39.31 o                         
  14  12   0          1.84        -19.16        35.18 o                         
  16  12   0         10.59        -11.23        33.53 o                         
  18  12   0          9.10        -32.01        34.92 o                         
  20  12   0         67.85         66.01        32.48 o                         
  22  12   0         49.16         78.63        28.14 o                         
  24  12   0          4.30         39.29        19.31 o                         
   1  13   0        867.39       1016.31        91.75 o                         
   3  13   0       4485.61       5877.39       138.32 o                         
   5  13   0        196.42        314.81        30.00 o                         
   7  13   0         86.40        142.30        24.56 o                         
   9  13   0        586.59        394.22        34.82 o                         
  11  13   0        658.60        615.63        71.94 o                         
  13  13   0        294.32        518.25        65.07 o                         
  15  13   0         66.68         36.44        33.65 o                         
  17  13   0        122.83        229.67        44.30 o                         
  19  13   0         71.09        175.05        35.87 o                         
  21  13   0          0.66          0.09        21.86 o                         
   0  14   0      10835.20      10509.53       304.14 o                         
   2  14   0       3593.25       3690.63       121.25 o                         
   4  14   0        192.85        119.94        22.85 o                         
   6  14   0         21.09         84.69        23.74 o                         
   8  14   0         80.94         25.57        18.24 o                         
  10  14   0          4.80         46.25        31.54 o                         
  12  14   0         56.17         37.53        35.58 o                         
  14  14   0         39.35         43.60        32.50 o                         
  16  14   0         67.18         68.93        32.09 o                         
  18  14   0         17.02         66.10        30.50 o                         
  20  14   0         13.15         -4.16        18.43 o                         
   1  15   0          2.97         43.02        23.76 o                         
   3  15   0        532.46        507.01        47.30 o                         
   5  15   0        118.06         88.15        17.32 o                         
   7  15   0        552.56        446.82        58.01 o                         
   9  15   0          3.42         51.16        31.70 o                         
  11  15   0        148.82        166.01        41.21 o                         
  13  15   0         36.59         69.83        31.83 o                         
  15  15   0         16.31          3.53        23.85 o                         
  17  15   0         36.14        109.63        27.52 o                         
   0  16   0          6.64         64.26        34.53 o                         
   2  16   0         45.74         17.06        20.28 o                         
   4  16   0        165.17        290.98        34.62 o                         
   6  16   0          2.09         24.78        18.54 o                         
   8  16   0          2.23         19.62        19.31 o                         
  10  16   0        413.95        452.14        36.53 o                         
  12  16   0         47.58         38.73        17.62 o                         
  14  16   0        118.00        159.79        26.01 o                         
  16  16   0          5.81         33.11        12.13 o                         
   1  17   0          2.58          8.15        16.88 o                         
   3  17   0          8.25          8.28        27.20 o                         
   5  17   0         17.70         27.79        26.02 o                         
   7  17   0         75.48         82.97        29.21 o                         
   9  17   0        144.35        125.69        40.47 o                         
  11  17   0          0.78          7.49        18.65 o                         
   2  18   0          0.58          8.89        19.71 o                         
   4  18   0          4.62         -2.82        18.86 o                         
   6  18   0         24.66         26.19        16.87 o                         
 -31   1   1          7.38         10.67        13.19 o                         
 -29   1   1          6.05          6.05        14.47 o                         
 -27   1   1         69.92         94.70        21.86 o                         
 -25   1   1         97.55        124.00        54.29 o                         
 -23   1   1        926.99        856.73        46.21 o                         
 -21   1   1        188.82        112.04        21.47 o                         
 -19   1   1       1400.48       1342.55       111.84 o                         
 -17   1   1        264.79        535.23        67.82 o                         
 -15   1   1       2232.72       2919.47       141.68 o                         
 -13   1   1         72.59        309.54        47.50 o                         
 -11   1   1         98.77         58.09        27.12 o                         
  -9   1   1      11486.49       8072.53       174.51 o                         
  -7   1   1      12342.54       9275.50       166.82 o                         
  -5   1   1     158606.62     155835.84      1354.55 o                         
  -3   1   1      15765.43      16568.08       260.71 o                         
  -1   1   1       4243.25       5045.89        96.23 o                         
   1   1   1       1707.10       1798.11        62.27 o                         
   3   1   1        588.36        846.31        73.91 o                         
   5   1   1       9597.34      10003.64       176.25 o                         
   7   1   1      37794.53      28411.47       382.55 o                         
   9   1   1       4681.06       4743.13       150.43 o                         
  11   1   1       6777.71       6906.66       200.93 o                         
  13   1   1      10140.27       8591.79       247.32 o                         
  15   1   1       3037.97       3547.03       170.00 o                         
  17   1   1       1972.95       1906.44       134.63 o                         
  19   1   1         44.26         43.23        21.37 o                         
  21   1   1        664.33        673.83        41.47 o                         
  23   1   1        131.47         45.22        19.50 o                         
  25   1   1         21.66        -16.57        16.57 o                         
  27   1   1         69.38         27.19        14.61 o                         
  29   1   1        107.27        141.55        18.33 o                         
 -32   2   1         62.82         88.07        17.26 o                         
 -30   2   1         83.15        123.36        19.61 o                         
 -28   2   1        261.68        200.28        25.24 o                         
 -26   2   1          9.70         18.93        19.94 o                         
 -24   2   1       2556.68       2985.83       104.00 o                         
 -22   2   1          0.60         -9.87        25.89 o                         
 -20   2   1         87.96         20.22        25.81 o                         
 -18   2   1       1789.46       1651.46       121.91 o                         
 -16   2   1        770.69        548.38        66.94 o                         
 -14   2   1      27718.96      27970.10       476.20 o                         
 -12   2   1       4656.87       5895.37       200.45 o                         
 -10   2   1       9579.04       7636.35       230.31 o                         
  -8   2   1       4849.97       1711.37        76.86 o                         
  -6   2   1      40817.05      43341.10       667.42 o                         
  -4   2   1      10472.31      10388.50       148.78 o                         
  -2   2   1      42520.80      38953.95       369.16 o                         
   0   2   1      38249.30      49205.74       459.21 o                         
   2   2   1      14218.26      13307.04       263.10 o                         
   4   2   1      11905.21       9535.90       241.39 o                         
   6   2   1      13476.03       9075.81       184.21 o                         
  10   2   1       3101.69       3974.54       240.01 o                         
  12   2   1       1293.12        575.61        66.09 o                         
  14   2   1        126.18        114.50        38.59 o                         
  16   2   1       3024.76       2319.22       143.98 o                         
  18   2   1       4588.32       4705.02       259.40 o                         
  20   2   1        174.67        189.97        31.44 o                         
  22   2   1       3381.73       3465.11        83.23 o                         
  24   2   1        145.23        227.14        23.33 o                         
  26   2   1        133.59        218.11        26.38 o                         
  28   2   1        135.63        109.52        18.99 o                         
  30   2   1        210.49        126.79        19.72 o                         
 -31   3   1         57.94         79.25        19.16 o                         
 -29   3   1         30.47          9.26        21.98 o                         
 -27   3   1        547.17        635.88        46.27 o                         
 -25   3   1        923.95        739.57        42.70 o                         
 -23   3   1       1471.38       1364.24       169.62 o                         
 -21   3   1       4137.39       4881.27       136.74 o                         
 -19   3   1        249.21        196.42        71.16 o                         
 -17   3   1        868.15        920.16       128.15 o                         
 -15   3   1       1883.75       1510.13        95.30 o                         
 -13   3   1       3999.31       2714.85       180.45 o                         
 -11   3   1      16366.65      16608.65       436.67 o                         
  -9   3   1      39116.02      30038.12       587.81 o                         
  -7   3   1       3492.58       4442.21       143.20 o                         
  -5   3   1        469.57        359.64        23.23 o                         
  -3   3   1      38983.68      36183.67       367.60 o                         
  -1   3   1       8651.83       6332.04        90.66 o                         
   1   3   1      48193.67      55942.22       424.90 o                         
   3   3   1      97667.09      92047.97       839.94 o                         
   5   3   1        228.13        213.96        44.16 o                         
   7   3   1       1239.94        560.44        72.12 o                         
   9   3   1      33315.11      32618.83       664.23 o                         
  11   3   1         28.14         -0.16        35.61 o                         
  13   3   1      13772.68      12826.99       445.71 o                         
  15   3   1       4733.46       3852.16       256.47 o                         
  17   3   1        141.85        280.23        77.39 o                         
  19   3   1       4566.65       4209.43       150.79 o                         
  21   3   1         82.14        287.51        37.95 o                         
  23   3   1        175.40        128.81        23.74 o                         
  25   3   1        107.92        252.86        23.84 o                         
  27   3   1         10.51         23.92        20.16 o                         
  29   3   1        336.91        402.23        32.17 o                         
 -32   4   1         67.41         82.21        15.13 o                         
 -30   4   1          1.94          9.95        29.90 o                         
 -28   4   1        207.91        111.05        19.66 o                         
 -26   4   1        338.47        346.96        71.27 o                         
 -24   4   1       2021.18       1714.21       116.68 o                         
 -22   4   1          9.14        -18.12        33.03 o                         
 -20   4   1        638.73        606.49       148.23 o                         
 -18   4   1       8777.90      10429.04       546.44 o                         
 -16   4   1       6242.46       5951.54       243.49 o                         
 -14   4   1        192.25        114.69        42.69 o                         
 -12   4   1       2167.84       2486.80       113.35 o                         
 -10   4   1       1939.59       1597.17        82.47 o                         
  -8   4   1       3511.61       2224.52        87.69 o                         
  -6   4   1      12499.51      14255.69       253.29 o                         
  -4   4   1      10964.21      12791.96       251.11 o                         
  -2   4   1      14621.24      16827.84       232.80 o                         
   0   4   1      19435.21      18726.30       316.63 o                         
   2   4   1      11533.11      13088.42       134.81 o                         
   4   4   1      18393.71      20055.49       261.15 o                         
   6   4   1      10174.79       9600.57       246.60 o                         
   8   4   1       2925.74       2121.51       148.96 o                         
  10   4   1         79.31        203.44        58.71 o                         
  12   4   1         82.61         12.15        37.13 o                         
  14   4   1        307.16        387.69        86.44 o                         
  16   4   1       1277.48       1820.59       187.81 o                         
  18   4   1       7316.57       7284.92       199.73 o                         
  20   4   1       6037.85       6675.03       230.08 o                         
  22   4   1        514.14        482.70        64.16 o                         
  24   4   1         76.78        172.67        91.73 o                         
  26   4   1         24.19         37.83        16.56 o                         
  28   4   1        182.49        209.41        26.99 o                         
  30   4   1          2.05          6.94        32.96 o                         
 -31   5   1         28.34         40.38        16.48 o                         
 -29   5   1         15.43          6.43        14.30 o                         
 -27   5   1        136.09        122.53        26.88 o                         
 -25   5   1       1017.29       1141.39        93.75 o                         
 -23   5   1        260.33        146.48        46.86 o                         
 -21   5   1        130.92        188.11        51.46 o                         
 -19   5   1         79.12        213.40        33.53 o                         
 -17   5   1       2019.17       2315.70       208.11 o                         
 -15   5   1       5880.55       5231.22       209.82 o                         
 -13   5   1        227.01        365.31        43.12 o                         
 -11   5   1       9480.10       8013.86       255.09 o                         
  -9   5   1       1411.33        925.80        67.74 o                         
  -7   5   1       4699.49       6967.27       220.57 o                         
  -5   5   1       8994.41       9816.11       195.45 o                         
  -3   5   1       9618.72       9719.35       191.03 o                         
  -1   5   1      12919.39      13230.15       152.75 o                         
   1   5   1       6074.28       6146.04       133.30 o                         
   3   5   1        427.09        437.83        31.91 o                         
   5   5   1       2978.50       3571.22       124.73 o                         
   7   5   1       5955.01       6224.69       247.64 o                         
   9   5   1         96.11         70.19        25.90 o                         
  11   5   1       5549.79       5547.27       453.17 o                         
  13   5   1       3835.17       2643.75       208.18 o                         
  15   5   1       5422.02       5898.65       420.56 o                         
  17   5   1       3521.67       3584.80       135.15 o                         
  19   5   1        143.85        440.35        60.49 o                         
  21   5   1        280.97        217.71        54.16 o                         
  23   5   1        141.09         79.78        35.73 o                         
  25   5   1        220.17        283.56        49.00 o                         
  27   5   1        206.11        165.16        31.24 o                         
  29   5   1          0.06          9.37        26.13 o                         
 -30   6   1          2.95         49.16        17.57 o                         
 -28   6   1         10.17         78.28        17.33 o                         
 -26   6   1         10.98          2.07        32.79 o                         
 -24   6   1        634.95        632.86        73.30 o                         
 -22   6   1        122.74        119.39        42.85 o                         
 -20   6   1       1667.44       1499.21       159.28 o                         
 -18   6   1       3804.06       4059.89       124.95 o                         
 -16   6   1        460.20        222.28        50.37 o                         
 -14   6   1        279.22        230.82        47.10 o                         
 -12   6   1          7.79         17.42        30.70 o                         
 -10   6   1       3878.93       4080.39       247.98 o                         
  -8   6   1       8682.75      12400.98       629.60 o                         
  -6   6   1       2168.05       3341.95        86.80 o                         
  -4   6   1       1458.13       1640.56        62.41 o                         
  -2   6   1        279.97        410.52        30.83 o                         
   0   6   1         47.25        147.69        47.43 o                         
   2   6   1       1047.83        762.22        64.35 o                         
   4   6   1       2286.16       1509.72        71.62 o                         
   6   6   1        877.69       1069.54        97.73 o                         
   8   6   1       1039.03       1755.31       154.87 o                         
  10   6   1       2215.54       2666.55       199.35 o                         
  12   6   1       1265.21       1740.16       172.32 o                         
  14   6   1         49.12          6.80        35.30 o                         
  16   6   1        718.66        896.41        51.26 o                         
  18   6   1       2114.87       3489.37       211.08 o                         
  20   6   1       2855.36       2358.32       134.95 o                         
  22   6   1        181.36        126.91        42.82 o                         
  24   6   1         24.00         80.17        27.05 o                         
  26   6   1          2.43          3.42        15.86 o                         
  28   6   1         13.31         39.51        13.29 o                         
 -29   7   1        123.05         98.66        15.03 o                         
 -27   7   1          4.58         -0.95        14.60 o                         
 -25   7   1          4.83         56.37        35.52 o                         
 -23   7   1        810.57       1049.94        59.86 o                         
 -21   7   1       2449.11       2868.70       183.44 o                         
 -19   7   1       4584.39       4308.52       144.90 o                         
 -17   7   1       6845.34       7680.48       225.96 o                         
 -15   7   1        558.45        626.40        81.57 o                         
 -13   7   1        253.53        638.13       132.99 o                         
 -11   7   1       6928.62       8464.20       265.37 o                         
  -9   7   1       1303.67       1146.85        95.57 o                         
  -7   7   1       4248.16       4569.73       205.48 o                         
  -5   7   1       5915.31       4383.03       186.70 o                         
  -3   7   1       5733.28       6016.53       240.79 o                         
  -1   7   1       2648.25       2363.70       159.52 o                         
   1   7   1       2766.51       3084.90       103.79 o                         
   3   7   1         26.91         11.29        17.09 o                         
   5   7   1      31575.33      32986.77      2401.80 o                         
   7   7   1       4545.29       5111.83       337.91 o                         
   9   7   1         13.39         45.46        29.97 o                         
  11   7   1          1.05         11.06        38.08 o                         
  13   7   1         25.30         67.57        35.65 o                         
  15   7   1        276.57        213.84        31.16 o                         
  17   7   1        224.51        280.39        46.37 o                         
  19   7   1        376.52        476.07        44.60 o                         
  21   7   1         33.57        -49.13        49.13 o                         
  23   7   1        161.08        140.35        27.63 o                         
  25   7   1        343.87        562.77        33.32 o                         
  27   7   1        540.20        710.57        30.58 o                         
 -28   8   1         18.07         56.21        14.13 o                         
 -26   8   1         13.46         86.22        21.63 o                         
 -24   8   1         14.76        -23.17        23.17 o                         
 -22   8   1        323.48        460.55        43.72 o                         
 -20   8   1        342.90        318.00        94.04 o                         
 -18   8   1        804.52       1549.14        73.38 o                         
 -16   8   1        473.41        639.01        41.93 o                         
 -14   8   1         56.73         27.91        39.14 o                         
 -12   8   1        771.58        573.51        79.73 o                         
 -10   8   1        504.13        342.28        58.85 o                         
  -8   8   1       2541.87       2660.32       145.33 o                         
  -6   8   1         14.65         10.86        23.39 o                         
  -4   8   1        117.47        498.78        78.27 o                         
  -2   8   1        560.33        314.08        50.39 o                         
   0   8   1       2422.50       2635.47       180.40 o                         
   2   8   1        851.97       1331.82        91.28 o                         
   4   8   1       1890.96       1206.11        86.33 o                         
   6   8   1        156.38         83.71        47.08 o                         
   8   8   1        315.81        212.74        73.94 o                         
  10   8   1        366.97        274.46        91.74 o                         
  12   8   1       2238.31       2089.94       144.35 o                         
  14   8   1          0.22         11.16        36.36 o                         
  16   8   1       1252.44       1537.36        72.59 o                         
  18   8   1       3554.05       4395.99       124.20 o                         
  20   8   1       5405.90       6377.52       148.66 o                         
  22   8   1       2112.52       2127.87        80.85 o                         
  24   8   1        142.53         68.28        20.71 o                         
  26   8   1          1.51          1.38        12.99 o                         
 -27   9   1        332.06        270.92        25.07 o                         
 -25   9   1        467.52        332.56        24.36 o                         
 -23   9   1          3.86          2.56        21.55 o                         
 -21   9   1       2422.07       2210.45       122.38 o                         
 -19   9   1         27.03         54.22        36.38 o                         
 -17   9   1       1519.91       1422.42       103.61 o                         
 -15   9   1         14.12         45.26        20.76 o                         
 -13   9   1       2527.20       3588.76        94.45 o                         
 -11   9   1        723.00        909.73        96.71 o                         
  -9   9   1       1026.69       1150.90       106.06 o                         
  -7   9   1        128.34         82.33        36.48 o                         
  -5   9   1        501.07        539.48        54.31 o                         
  -3   9   1        143.12        277.50        49.25 o                         
  -1   9   1       1656.01       1243.96        95.68 o                         
   1   9   1       6281.75       6622.64       188.24 o                         
   3   9   1       4070.75       3052.83       210.75 o                         
   5   9   1       2497.91       2198.96       138.15 o                         
   7   9   1        313.51        362.95        63.30 o                         
   9   9   1       3775.89       2580.85       158.25 o                         
  11   9   1          5.82          9.41        19.13 o                         
  13   9   1          0.03         42.83        27.91 o                         
  15   9   1         35.43         58.63        39.47 o                         
  17   9   1        585.78        616.05        71.89 o                         
  19   9   1        200.81        194.62        46.52 o                         
  21   9   1          0.65        -18.59        18.59 o                         
  23   9   1        375.95        428.50        34.65 o                         
  25   9   1         19.75         19.59        15.98 o                         
 -26  10   1          8.45         -9.40        17.54 o                         
 -24  10   1         93.88         11.57        16.94 o                         
 -22  10   1         23.22         25.74        47.13 o                         
 -20  10   1        110.43         33.34        32.14 o                         
 -18  10   1       1136.87       1219.31        95.20 o                         
 -16  10   1        712.75        680.20        75.36 o                         
 -14  10   1          1.29         52.03        41.69 o                         
 -12  10   1          0.25          6.51        20.00 o                         
 -10  10   1         35.42          3.51        18.30 o                         
  -8  10   1        262.74        345.03        67.26 o                         
  -6  10   1        582.16        956.77        96.93 o                         
  -4  10   1        943.92       1139.32        80.66 o                         
  -2  10   1        436.97        545.54        70.31 o                         
   0  10   1       4462.82       3620.58       188.75 o                         
   2  10   1       2826.75       2180.77       118.84 o                         
   4  10   1       3168.77       2141.54       178.92 o                         
   6  10   1       1442.51       1377.14       119.34 o                         
   8  10   1        562.43        691.73        36.32 o                         
  10  10   1       3516.95       3135.41        89.13 o                         
  12  10   1          2.81         -9.12        27.56 o                         
  14  10   1       2337.52       2252.22       129.11 o                         
  16  10   1          4.71        -23.23        35.93 o                         
  18  10   1         60.69         15.63        33.26 o                         
  20  10   1        351.63        296.71        32.60 o                         
  22  10   1        424.80        428.67        65.79 o                         
  24  10   1         47.65         -1.12        15.00 o                         
  26  10   1         24.61         76.04        17.89 o                         
 -25  11   1         59.01         27.03        18.67 o                         
 -23  11   1         32.86         54.75        29.67 o                         
 -21  11   1          7.64        -32.29        32.29 o                         
 -19  11   1         32.73         21.75        32.16 o                         
 -17  11   1         43.83         53.04        34.08 o                         
 -15  11   1          4.81         28.11        38.09 o                         
 -13  11   1         95.35        143.01        31.56 o                         
 -11  11   1        517.85        765.70        41.88 o                         
  -9  11   1       1066.93       1377.38        51.96 o                         
  -7  11   1         26.90         27.87        16.76 o                         
  -5  11   1          0.57         96.74        21.86 o                         
  -3  11   1       4155.59       4611.50       163.40 o                         
  -1  11   1        176.21        374.38        51.22 o                         
   1  11   1       2416.35       2181.58       120.26 o                         
   3  11   1        739.49       1158.05        70.41 o                         
   5  11   1         59.33          3.80        16.55 o                         
   7  11   1       1175.39       1028.23        45.46 o                         
   9  11   1        175.01        129.25        19.30 o                         
  11  11   1         31.45         42.95        24.09 o                         
  13  11   1          2.37          6.26        34.52 o                         
  15  11   1         83.70         66.77        35.99 o                         
  17  11   1        236.68        231.17        47.71 o                         
  19  11   1         10.51         -2.16        31.07 o                         
  21  11   1        300.22        373.93        46.24 o                         
  23  11   1          1.63          6.18        19.18 o                         
 -24  12   1          6.96         11.88        18.24 o                         
 -22  12   1         14.79        -14.82        26.48 o                         
 -20  12   1        193.68        249.70        46.25 o                         
 -18  12   1          9.87        -18.23        32.95 o                         
 -16  12   1          0.12        -18.00        30.96 o                         
 -14  12   1       3416.12       3522.99       162.93 o                         
 -12  12   1       2364.77       1915.41        82.88 o                         
 -10  12   1        486.33        459.47        35.84 o                         
  -8  12   1       1463.96       2057.34        70.13 o                         
  -6  12   1        723.56        423.59        30.67 o                         
  -4  12   1        516.41        260.69        24.52 o                         
  -2  12   1        477.03        370.11        30.30 o                         
   0  12   1        376.70        551.87        63.17 o                         
   2  12   1       2733.17       2783.73       114.43 o                         
   4  12   1          8.57         -1.55        17.93 o                         
   6  12   1       2557.88       3094.12        85.16 o                         
   8  12   1         51.02        179.70        25.59 o                         
  10  12   1        262.08        163.04        32.06 o                         
  12  12   1        357.38        527.76        66.46 o                         
  14  12   1        319.75        412.15        60.60 o                         
  16  12   1        447.14        396.26        57.85 o                         
  18  12   1         12.64         46.30        32.19 o                         
  20  12   1          5.07          2.21        25.88 o                         
  22  12   1         92.59        110.63        24.25 o                         
 -23  13   1         17.69         24.96        18.82 o                         
 -21  13   1          0.04         32.22        25.97 o                         
 -19  13   1          1.81         26.50        30.81 o                         
 -17  13   1        246.22        138.73        37.27 o                         
 -15  13   1          1.43        -37.94        37.94 o                         
 -13  13   1         58.30          9.00        31.72 o                         
 -11  13   1       1681.06       1548.79        73.70 o                         
  -9  13   1        723.43        892.60        47.61 o                         
  -7  13   1        132.61        181.74        25.66 o                         
  -5  13   1         12.22        101.58        23.15 o                         
  -3  13   1        300.20        266.31        34.80 o                         
  -1  13   1       1381.44       1058.03        65.36 o                         
   1  13   1       3025.26       2716.91       149.84 o                         
   3  13   1        314.81        380.08        33.42 o                         
   5  13   1         92.09        139.58        27.43 o                         
   7  13   1        240.52        469.16        35.52 o                         
   9  13   1         84.41         79.80        40.19 o                         
  11  13   1          9.74        -15.48        29.89 o                         
  13  13   1        242.56        421.74        62.55 o                         
  15  13   1          0.30          9.43        31.68 o                         
  17  13   1          1.58         -9.46        25.27 o                         
  19  13   1         20.97         38.53        27.68 o                         
  21  13   1          5.04          5.99        18.35 o                         
 -20  14   1         59.25         57.84        24.91 o                         
 -18  14   1        219.95        191.96        37.97 o                         
 -16  14   1          1.68          5.32        26.89 o                         
 -14  14   1         86.97         58.43        33.77 o                         
 -12  14   1         20.20         10.95        30.52 o                         
 -10  14   1          3.80        -23.16        23.16 o                         
  -8  14   1        163.29        100.50        21.08 o                         
  -6  14   1        557.07        523.77        36.36 o                         
  -4  14   1        891.47        731.66        84.82 o                         
  -2  14   1        313.62        340.81        42.17 o                         
   0  14   1        583.70        384.83        43.14 o                         
   2  14   1        218.67        283.22        35.78 o                         
   4  14   1         79.65         90.01        19.42 o                         
   6  14   1        261.30        259.35        27.49 o                         
   8  14   1        689.09        875.64        79.73 o                         
  10  14   1          0.04         25.93        31.54 o                         
  12  14   1         22.44        -33.88        34.57 o                         
  14  14   1          6.62         15.12        29.28 o                         
  16  14   1          0.62         37.62        32.60 o                         
  18  14   1          6.84         10.06        21.49 o                         
 -19  15   1         32.99         50.58        20.37 o                         
 -17  15   1        196.65        130.02        29.74 o                         
 -15  15   1        127.30        199.35        38.58 o                         
 -13  15   1        268.84        361.04        49.62 o                         
 -11  15   1         95.72         97.50        36.34 o                         
  -9  15   1        320.13        289.38        49.04 o                         
  -7  15   1        104.67         86.33        19.18 o                         
  -5  15   1        140.02        115.33        21.94 o                         
  -3  15   1        346.38        300.36        38.70 o                         
  -1  15   1         44.86         43.72        23.61 o                         
   1  15   1        310.03        280.30        37.85 o                         
   3  15   1         68.37         46.73        19.57 o                         
   5  15   1        145.68        198.32        33.51 o                         
   7  15   1        150.05        164.58        42.97 o                         
   9  15   1          3.24         38.86        33.40 o                         
  11  15   1         83.10         80.02        34.18 o                         
  13  15   1         70.60        227.86        41.56 o                         
  15  15   1          8.75         31.00        24.72 o                         
  17  15   1        177.29        162.42        27.65 o                         
 -16  16   1          9.06         31.16        13.51 o                         
 -14  16   1         35.20         18.73        15.65 o                         
 -12  16   1          0.11         22.51        17.61 o                         
 -10  16   1          5.49         35.10        24.34 o                         
  -8  16   1        105.88         98.38        22.47 o                         
  -6  16   1         28.26         26.57        20.59 o                         
  -4  16   1         11.04          2.73        19.95 o                         
  -2  16   1         70.07         99.54        25.85 o                         
   0  16   1        157.11        145.08        28.27 o                         
   2  16   1         33.53         76.47        24.02 o                         
   4  16   1          0.08         10.17        38.79 o                         
   6  16   1         81.00         71.86        22.51 o                         
   8  16   1        113.96         89.08        22.48 o                         
  10  16   1        165.51         46.10        19.21 o                         
  12  16   1          4.89         28.65        16.92 o                         
  14  16   1        212.93        209.45        49.13 o                         
 -13  17   1          0.06         17.99        17.84 o                         
 -11  17   1         19.12         72.73        24.67 o                         
  -9  17   1          2.17         20.33        24.23 o                         
  -7  17   1          0.06         -1.66        22.58 o                         
  -5  17   1         49.38         34.93        26.61 o                         
  -3  17   1          0.03         -5.46        17.75 o                         
  -1  17   1         23.58         48.98        19.91 o                         
   1  17   1         46.06         54.36        20.12 o                         
   3  17   1        159.32        129.63        34.27 o                         
   5  17   1          1.28         -5.33        24.49 o                         
   7  17   1        188.50        163.90        32.08 o                         
   9  17   1         51.19          6.13        22.75 o                         
  11  17   1          6.31         13.30        18.04 o                         
  -8  18   1        106.06        109.27        22.23 o                         
  -6  18   1         42.22         22.39        18.46 o                         
  -4  18   1         11.65         35.79        21.31 o                         
   2  18   1          1.24          1.65        19.03 o                         
   4  18   1          5.79          2.60        17.79 o                         
   6  18   1         49.08         45.33        17.55 o                         
 -32   0   2          5.02          0.50        15.62 o                         
 -30   0   2        859.40       1703.55        67.63 o                         
 -28   0   2          3.90         33.94        32.45 o                         
 -26   0   2       1254.00       1099.17        91.71 o                         
 -24   0   2        500.23        484.68       102.06 o                         
 -22   0   2       5222.96       5753.17       163.96 o                         
 -20   0   2       2160.00       1320.49       157.85 o                         
 -18   0   2        185.77        340.23        81.81 o                         
 -16   0   2        816.57       1303.75       131.65 o                         
 -14   0   2        314.04        297.63        68.85 o                         
 -12   0   2      23220.62      20455.50       573.23 o                         
 -10   0   2          9.16         93.57        19.09 o                         
  -8   0   2     119617.07     117174.14      1935.30 o                         
  -6   0   2       5583.93       3916.49       105.46 o                         
  -2   0   2     114400.41     127454.43      1504.42 o                         
   0   0   2      29946.26      38272.46       500.74 o                         
   2   0   2      22388.02      18254.63       316.17 o                         
   4   0   2        699.74       1153.28        80.24 o                         
   6   0   2        365.88         94.50        41.48 o                         
   8   0   2      48805.43      40386.73       735.73 o                         
  10   0   2       1508.04       1343.67       125.71 o                         
  12   0   2        153.39         50.55        44.57 o                         
  14   0   2         15.58         76.41        58.17 o                         
  16   0   2         12.30        140.48        65.33 o                         
  18   0   2         29.66        162.37        38.94 o                         
  20   0   2       2612.31       3720.19       164.91 o                         
  22   0   2       6269.36       9101.63       187.57 o                         
  24   0   2        898.85        710.40        51.23 o                         
  26   0   2         96.71         72.91        22.22 o                         
  28   0   2          5.06          0.19        17.14 o                         
 -33   1   2          5.74         -0.31        12.41 o                         
 -31   1   2         84.15        181.48        31.39 o                         
 -29   1   2        200.08         88.31        17.10 o                         
 -27   1   2        717.46        556.31        48.66 o                         
 -25   1   2       1257.90       1273.26        54.63 o                         
 -23   1   2         17.30          1.67        21.24 o                         
 -21   1   2       4347.56       4460.89       158.85 o                         
 -19   1   2       1492.75        765.68        81.04 o                         
 -17   1   2       2935.41       4054.71       172.97 o                         
 -15   1   2        365.93        183.27        42.18 o                         
 -13   1   2       2248.83       2544.13       114.44 o                         
 -11   1   2      14485.77      15492.95       272.96 o                         
  -9   1   2        960.86        402.60        31.41 o                         
  -7   1   2       5067.24       7794.25       110.72 o                         
  -3   1   2      93428.21      84757.02      1046.96 o                         
  -1   1   2      31251.81      31560.38       413.97 o                         
   1   1   2       1654.23       1424.09        46.66 o                         
   3   1   2      43563.57      50107.15       517.96 o                         
   5   1   2      13366.01      17053.36       262.62 o                         
   7   1   2       8148.02       8405.26       361.84 o                         
   9   1   2      26995.91      28900.89       650.67 o                         
  11   1   2       7446.48       8253.73       231.83 o                         
  13   1   2        520.41       1062.53        90.63 o                         
  15   1   2        229.69        137.06        40.45 o                         
  17   1   2         25.15         65.09        40.71 o                         
  19   1   2        691.55        968.93        43.72 o                         
  21   1   2        816.16        845.28        39.28 o                         
  23   1   2        236.82        250.75        21.28 o                         
  25   1   2         67.52         41.44        15.69 o                         
  27   1   2         46.93         51.67        14.61 o                         
  29   1   2         28.24          7.09        13.91 o                         
 -32   2   2          3.25         -2.19        15.72 o                         
 -30   2   2          2.93         19.90        16.41 o                         
 -28   2   2         48.92        137.47        29.75 o                         
 -26   2   2        555.16        603.59        50.29 o                         
 -24   2   2        132.72        344.27        31.61 o                         
 -22   2   2        245.83        237.92        24.70 o                         
 -20   2   2       3656.16       3541.13       251.63 o                         
 -18   2   2        341.92        543.87        68.38 o                         
 -16   2   2        628.03        907.91        80.46 o                         
 -14   2   2       4884.58       4224.07       157.44 o                         
 -12   2   2       4843.57       4139.11       108.03 o                         
 -10   2   2      18700.18      17914.45       692.96 o                         
  -8   2   2      35394.47      31026.89       381.52 o                         
  -6   2   2      26435.68      34787.84       337.85 o                         
  -4   2   2      40937.25      36769.69       372.65 o                         
  -2   2   2      45950.67      45501.24       436.31 o                         
   0   2   2        817.79       1351.40        66.78 o                         
   2   2   2     130136.59     130899.05      1654.41 o                         
   4   2   2      11119.47      15922.61       245.82 o                         
   6   2   2       2959.77       2571.85       143.78 o                         
   8   2   2         69.64         43.00        26.59 o                         
  10   2   2       1300.59       1252.55        88.93 o                         
  12   2   2         35.87         18.58        28.86 o                         
  14   2   2        326.14        126.06        42.45 o                         
  16   2   2       1394.00        995.77        99.34 o                         
  18   2   2        331.11        559.94        42.97 o                         
  20   2   2       1840.01       1769.22        54.56 o                         
  22   2   2        224.33        338.01        27.27 o                         
  24   2   2        176.23        291.23        22.19 o                         
  26   2   2        639.60        866.86        41.01 o                         
  28   2   2         91.51        114.41        23.97 o                         
  30   2   2         46.79         51.90        18.89 o                         
 -33   3   2         15.68         10.12        13.46 o                         
 -31   3   2        147.26         86.70        23.04 o                         
 -29   3   2          6.09         27.64        35.73 o                         
 -27   3   2         54.15        146.64        34.10 o                         
 -25   3   2        226.89        458.15        44.09 o                         
 -23   3   2        123.44        233.69       104.30 o                         
 -21   3   2         19.73        127.38        35.31 o                         
 -19   3   2       2443.75       2579.31       218.64 o                         
 -17   3   2       2406.19       2218.09       188.42 o                         
 -15   3   2        127.41        189.13        41.53 o                         
 -13   3   2         35.58         46.95        28.73 o                         
 -11   3   2         45.44          9.52        20.43 o                         
  -9   3   2      29113.54      25110.57       395.20 o                         
  -7   3   2       3220.67       2572.32       121.13 o                         
  -5   3   2      24272.80      20327.99       213.98 o                         
  -3   3   2       5265.42       3469.91        79.73 o                         
  -1   3   2      77262.40      77936.11       775.09 o                         
   1   3   2      28884.29      22726.87      1204.88 o                         
   3   3   2        541.69        882.15        76.70 o                         
   5   3   2      12391.71      13296.38       338.64 o                         
   7   3   2         53.98        222.50        53.01 o                         
   9   3   2        771.04        255.50        60.23 o                         
  11   3   2       7796.59       5893.39       282.87 o                         
  13   3   2       2629.81       2182.81       187.72 o                         
  15   3   2        790.49        774.44       126.86 o                         
  17   3   2        120.59        129.53        40.30 o                         
  19   3   2       1303.84       1413.17        65.11 o                         
  21   3   2       2108.47       2154.74        84.59 o                         
  23   3   2         29.08         51.82        17.51 o                         
  25   3   2        718.23        800.23        41.20 o                         
  27   3   2          8.59         11.51        18.98 o                         
  29   3   2          2.23         56.21        16.56 o                         
 -32   4   2         42.41         51.68        18.03 o                         
 -30   4   2          9.69         26.19        36.53 o                         
 -28   4   2        319.86        388.03        57.58 o                         
 -26   4   2        707.31        329.87        58.27 o                         
 -24   4   2          4.95          6.90        38.40 o                         
 -22   4   2       2325.55       2455.90       113.19 o                         
 -20   4   2       1552.97       1044.82        62.54 o                         
 -18   4   2       3772.34       4042.31       177.29 o                         
 -16   4   2        103.68        147.14        30.73 o                         
 -14   4   2        602.77        439.11        43.65 o                         
 -12   4   2       3573.66       3925.97       114.33 o                         
 -10   4   2       2455.67       2202.69        94.38 o                         
  -8   4   2      13380.54      11978.94       297.16 o                         
  -6   4   2        792.61        359.16        36.35 o                         
  -4   4   2        457.25        345.12        21.90 o                         
  -2   4   2       4600.26       4730.95       111.95 o                         
   0   4   2        485.31        213.81        30.65 o                         
   2   4   2      13688.99      14453.81       182.66 o                         
   4   4   2        591.75        669.88        38.12 o                         
   6   4   2      34653.46      33792.83       665.22 o                         
   8   4   2        101.14         44.05        35.20 o                         
  10   4   2       7354.04       5261.96       261.47 o                         
  12   4   2       2039.68       1267.48       140.72 o                         
  14   4   2         16.84         42.25        53.85 o                         
  16   4   2        147.42        115.78        74.27 o                         
  18   4   2       1702.69       1871.61       101.95 o                         
  20   4   2         11.26         15.13        36.57 o                         
  22   4   2       1350.68       1592.13        76.37 o                         
  24   4   2        363.25        408.84        33.17 o                         
  26   4   2        237.68        154.08        21.00 o                         
  28   4   2          1.91         24.14        16.54 o                         
 -31   5   2         29.70        107.14        21.49 o                         
 -29   5   2         26.24        119.27        20.12 o                         
 -27   5   2        781.08        616.83        70.47 o                         
 -25   5   2         49.38         28.17        33.02 o                         
 -23   5   2       2389.79       2462.53       138.11 o                         
 -21   5   2        835.84       1010.71       111.27 o                         
 -19   5   2        946.52        952.68        66.78 o                         
 -17   5   2        895.44       1090.31        74.10 o                         
 -15   5   2       2070.20       2360.35       101.61 o                         
 -13   5   2          6.76         13.93        19.31 o                         
 -11   5   2       5168.82       6714.56       153.83 o                         
  -9   5   2        107.99        171.89        38.23 o                         
  -7   5   2       8357.89      10282.96       296.85 o                         
  -5   5   2      10792.07       8364.65       146.90 o                         
  -3   5   2       3391.70       2390.68       414.90 o                         
  -1   5   2       2768.75       3958.77       172.13 o                         
   1   5   2      17080.12      16470.14       268.35 o                         
   3   5   2       2255.41       2985.39        63.41 o                         
   5   5   2        154.03        480.60        34.95 o                         
   7   5   2      24379.40      26952.28      1533.08 o                         
   9   5   2       5907.83       7343.78       315.52 o                         
  11   5   2      11747.55       9989.65       398.48 o                         
  13   5   2       4470.12       3232.80       237.59 o                         
  15   5   2        238.73         78.66        63.13 o                         
  17   5   2        243.80        392.45        50.35 o                         
  19   5   2       2163.92       1615.57       112.07 o                         
  21   5   2         66.13         77.08        40.52 o                         
  23   5   2         41.49         21.13        18.28 o                         
  25   5   2        740.51        743.93        38.58 o                         
  27   5   2          0.34         -7.69        13.03 o                         
  29   5   2         77.39         82.92        14.91 o                         
 -32   6   2          0.26          3.13        18.63 o                         
 -30   6   2       1000.01       1431.99        65.27 o                         
 -28   6   2         22.21         21.43        18.54 o                         
 -26   6   2        549.75        784.72        77.78 o                         
 -24   6   2        331.87        776.60        79.98 o                         
 -22   6   2       1065.45       1140.14       203.20 o                         
 -20   6   2       1276.02       1880.05        75.42 o                         
 -18   6   2       2985.69       2597.57       225.55 o                         
 -16   6   2        531.04        465.36        66.10 o                         
 -14   6   2       2162.67       2223.12        99.74 o                         
 -12   6   2       1320.12       1198.85        69.28 o                         
 -10   6   2      10324.75      13846.48       314.95 o                         
  -8   6   2       3192.61       3614.73       126.74 o                         
  -6   6   2      46647.73      52265.72       562.95 o                         
  -4   6   2       1374.87       1753.73        82.05 o                         
  -2   6   2       2390.28       2123.44        86.93 o                         
   0   6   2          0.08         27.19        23.25 o                         
   2   6   2        338.32        221.94        28.95 o                         
   4   6   2      14823.28      17241.78       597.41 o                         
   6   6   2         57.22        111.86        33.83 o                         
   8   6   2       2566.88       2867.39       198.13 o                         
  10   6   2        496.79        536.44        97.45 o                         
  12   6   2       1086.05        743.66       118.06 o                         
  14   6   2        616.50       1115.23       156.55 o                         
  16   6   2        218.59         80.44        23.70 o                         
  18   6   2       1078.80       1042.00        90.80 o                         
  20   6   2          0.24        -39.63        39.63 o                         
  22   6   2         28.69         54.94        41.80 o                         
  24   6   2         50.91         45.58        17.60 o                         
  26   6   2         25.09         43.12        14.69 o                         
  28   6   2          4.53         -9.53        14.10 o                         
 -31   7   2         89.56        155.09        17.86 o                         
 -29   7   2         13.40          4.17        14.14 o                         
 -27   7   2          4.23        -32.39        32.39 o                         
 -25   7   2         77.78        185.23        44.91 o                         
 -23   7   2        185.46        104.31        28.40 o                         
 -21   7   2        417.30        513.64        46.42 o                         
 -19   7   2        322.15        474.00        41.34 o                         
 -17   7   2       8782.51       8451.53       175.47 o                         
 -15   7   2       5119.07       6220.56       239.42 o                         
 -13   7   2        168.84         85.09        35.85 o                         
 -11   7   2       2048.70       1967.73       155.70 o                         
  -9   7   2        284.47         90.89        37.43 o                         
  -7   7   2       2403.18       2239.46       112.97 o                         
  -5   7   2       1636.04       1360.31       135.61 o                         
  -3   7   2         68.55         45.65        24.19 o                         
  -1   7   2        335.62        223.28        32.81 o                         
   1   7   2       2551.77       2439.90        85.48 o                         
   3   7   2       1731.65       2702.85       171.24 o                         
   5   7   2        764.22       1147.87       149.29 o                         
   7   7   2      12971.92      14487.31       413.71 o                         
   9   7   2        347.77        307.42        50.76 o                         
  11   7   2        492.78        597.47       113.54 o                         
  13   7   2       1124.78        600.37       110.35 o                         
  15   7   2          6.12         38.49        21.71 o                         
  17   7   2        106.33        105.93        29.53 o                         
  19   7   2        125.88         62.59        26.49 o                         
  21   7   2         31.82          0.16        29.46 o                         
  23   7   2         14.74         16.64        36.59 o                         
  25   7   2          0.04         28.81        18.67 o                         
  27   7   2          2.70         -5.60        10.75 o                         
 -30   8   2          4.95        -13.03        19.57 o                         
 -28   8   2         75.78        126.68        17.62 o                         
 -26   8   2        110.10         65.81        33.66 o                         
 -24   8   2        101.13         34.31        22.86 o                         
 -22   8   2        613.39        790.49        54.79 o                         
 -20   8   2         64.80        107.92        31.45 o                         
 -18   8   2        199.99        260.03        38.88 o                         
 -16   8   2        303.71        380.10        33.26 o                         
 -14   8   2        555.31        491.40        73.16 o                         
 -12   8   2       3961.59       3652.99       182.74 o                         
 -10   8   2        143.41         63.97        35.25 o                         
  -8   8   2        155.79        539.61        69.98 o                         
  -6   8   2         20.12         23.28        21.11 o                         
  -4   8   2       1807.06       1921.20       110.63 o                         
  -2   8   2       3531.23       3406.62       209.47 o                         
   0   8   2         57.78         84.75        53.19 o                         
   2   8   2       2075.05       1815.84       213.94 o                         
   4   8   2        161.51        388.88        81.33 o                         
   6   8   2       1929.99       1493.04       156.83 o                         
   8   8   2          2.36         78.56        46.70 o                         
  10   8   2        430.14        530.39       104.47 o                         
  12   8   2       2108.94       2100.74        91.60 o                         
  14   8   2        508.55        447.80        46.68 o                         
  16   8   2         59.77        140.67        34.88 o                         
  18   8   2        635.54        980.49        67.48 o                         
  20   8   2         68.87         83.65        21.17 o                         
  22   8   2        880.03       1130.75        58.09 o                         
  24   8   2         64.28        135.63        18.92 o                         
  26   8   2         46.73         98.96        14.11 o                         
 -29   9   2        128.16        135.23        16.65 o                         
 -27   9   2         12.67         25.38        16.00 o                         
 -25   9   2         64.60         58.52        23.29 o                         
 -23   9   2        677.24        663.51        47.31 o                         
 -21   9   2         41.23         36.21        35.83 o                         
 -19   9   2        749.53        585.11        71.46 o                         
 -17   9   2       2868.33       2531.86        94.15 o                         
 -15   9   2         12.35         47.85        24.73 o                         
 -13   9   2        369.75        418.43        43.01 o                         
 -11   9   2        211.85        243.24        58.59 o                         
  -9   9   2        337.16        343.83        62.06 o                         
  -7   9   2       4854.65       3936.84       183.01 o                         
  -5   9   2        396.34        503.36        52.60 o                         
  -3   9   2         26.40         23.80        31.09 o                         
  -1   9   2        686.16        810.50        77.64 o                         
   1   9   2       1659.04       2257.83       159.90 o                         
   3   9   2       1830.43       1861.54       173.71 o                         
   5   9   2       1140.98       1117.03       141.25 o                         
   7   9   2         23.16         -7.42        45.25 o                         
   9   9   2        594.46        845.68       138.78 o                         
  11   9   2        110.93         59.98        29.11 o                         
  13   9   2        184.87        346.29        50.29 o                         
  15   9   2        677.77        892.49        83.00 o                         
  17   9   2       1665.10       2303.44       126.97 o                         
  19   9   2        263.26        532.85        34.55 o                         
  21   9   2         25.40         30.15        16.50 o                         
  23   9   2         40.12        -14.17        14.17 o                         
  25   9   2        112.48        123.84        18.14 o                         
 -28  10   2         21.25         -5.65        18.32 o                         
 -26  10   2         33.72         56.86        16.75 o                         
 -24  10   2         32.84         49.83        28.28 o                         
 -22  10   2         69.89        179.10        43.69 o                         
 -20  10   2        493.85        403.79        59.15 o                         
 -18  10   2       1253.56       1336.30       102.29 o                         
 -16  10   2       3217.53       3377.55       110.12 o                         
 -14  10   2         94.76         51.67        20.73 o                         
 -12  10   2         22.31         40.00        16.56 o                         
 -10  10   2       3265.66       2775.18        69.90 o                         
  -8  10   2       2328.68       2490.75       156.40 o                         
  -6  10   2        179.79        226.82        54.92 o                         
  -4  10   2        810.44       1044.14        77.45 o                         
  -2  10   2        410.82        253.33        53.58 o                         
   0  10   2         10.92         78.28        28.97 o                         
   2  10   2          0.77         14.35        39.03 o                         
   4  10   2         38.78        147.19        43.79 o                         
   6  10   2       1586.56       2063.33       145.78 o                         
   8  10   2        270.71        271.09        39.94 o                         
  10  10   2        144.06        161.14        26.17 o                         
  12  10   2         32.10         62.07        40.30 o                         
  14  10   2        202.30        104.40        40.12 o                         
  16  10   2         27.94          7.39        34.86 o                         
  18  10   2       1092.96        782.73        72.51 o                         
  20  10   2        251.37        199.08        28.46 o                         
  22  10   2         52.42        179.71        22.26 o                         
  24  10   2         19.11         46.57        20.52 o                         
 -27  11   2          0.24         -1.21        16.64 o                         
 -25  11   2         16.57        -13.43        24.39 o                         
 -23  11   2          1.14        -33.26        33.26 o                         
 -21  11   2         70.60         29.27        33.53 o                         
 -19  11   2         18.85         -6.74        32.88 o                         
 -17  11   2        237.56        182.57        48.54 o                         
 -15  11   2        246.10        204.73        33.40 o                         
 -13  11   2       1002.62        993.66        61.07 o                         
 -11  11   2        983.52       1081.60        56.04 o                         
  -9  11   2        881.02       1216.05        48.76 o                         
  -7  11   2        149.76        256.80        24.40 o                         
  -5  11   2         68.65        114.96        29.91 o                         
  -3  11   2       1136.47       1741.67       104.83 o                         
  -1  11   2       6317.70       7233.56       310.77 o                         
   1  11   2         78.14         83.44        32.96 o                         
   3  11   2         62.88        185.96        22.15 o                         
   5  11   2         56.71         63.08        16.69 o                         
   7  11   2         23.11         -1.20        16.69 o                         
   9  11   2        280.50        474.87        43.70 o                         
  11  11   2       1425.72       1243.51        98.79 o                         
  13  11   2         21.64         -8.32        33.68 o                         
  15  11   2        372.42        339.36        58.18 o                         
  17  11   2         32.08        101.89        40.85 o                         
  19  11   2        802.75       1000.20        76.47 o                         
  21  11   2         47.11         40.82        23.46 o                         
  23  11   2        124.83         91.40        22.21 o                         
 -26  12   2          4.67         14.27        15.85 o                         
 -24  12   2          3.75          5.76        22.55 o                         
 -22  12   2         56.78        109.11        31.49 o                         
 -20  12   2          9.25         20.31        31.67 o                         
 -18  12   2         23.90         60.36        37.60 o                         
 -16  12   2         32.84         44.01        37.12 o                         
 -14  12   2        504.83        540.33        47.66 o                         
 -12  12   2        115.47         38.41        23.23 o                         
 -10  12   2        140.38         83.46        22.49 o                         
  -8  12   2        120.52        102.31        21.56 o                         
  -6  12   2       2014.26       2244.13        64.89 o                         
  -4  12   2        521.89        536.08        37.16 o                         
  -2  12   2        760.03       1007.84        57.40 o                         
   0  12   2       3171.41       3278.75       123.70 o                         
   2  12   2         92.26          4.00        21.10 o                         
   4  12   2        949.56        732.46        40.55 o                         
   6  12   2          2.50        -17.25        18.35 o                         
   8  12   2        388.47        511.01        45.03 o                         
  10  12   2        356.42        410.43        60.92 o                         
  12  12   2         23.65          9.37        33.16 o                         
  14  12   2         53.13         87.71        39.20 o                         
  16  12   2        146.68        236.57        48.07 o                         
  18  12   2          0.02         26.87        31.45 o                         
  20  12   2        411.59        432.70        42.93 o                         
  22  12   2        108.95         97.26        23.10 o                         
 -23  13   2         36.69         29.42        22.01 o                         
 -21  13   2          2.32        -17.31        25.94 o                         
 -19  13   2         28.97         91.40        35.79 o                         
 -17  13   2         13.60        -10.98        28.10 o                         
 -15  13   2        685.97        536.62        66.38 o                         
 -13  13   2         80.42        156.83        30.21 o                         
 -11  13   2         70.66        -13.94        24.95 o                         
  -9  13   2        317.46        248.77        28.24 o                         
  -7  13   2         24.16         40.68        20.60 o                         
  -5  13   2         15.68         49.22        22.67 o                         
  -3  13   2       3032.26       3102.19       108.19 o                         
  -1  13   2         12.06         46.58        41.21 o                         
   1  13   2         25.83         57.37        28.54 o                         
   3  13   2        447.15        264.10        36.59 o                         
   5  13   2        174.43        231.09        30.51 o                         
   7  13   2        706.12        590.93        51.82 o                         
   9  13   2        184.90        271.67        54.44 o                         
  11  13   2        722.82        971.33        86.36 o                         
  13  13   2         50.87        145.99        41.95 o                         
  15  13   2          4.15         34.65        30.77 o                         
  17  13   2         12.88        -26.33        26.33 o                         
  19  13   2         68.18        133.31        30.13 o                         
 -22  14   2         15.08         -4.95        17.70 o                         
 -20  14   2         11.59         23.38        26.21 o                         
 -18  14   2         49.16         57.71        29.64 o                         
 -16  14   2         16.59        -29.40        33.99 o                         
 -14  14   2        978.89       1300.50        93.06 o                         
 -12  14   2         18.00         78.01        24.59 o                         
 -10  14   2        252.26        277.01        35.10 o                         
  -8  14   2        128.34         41.20        27.59 o                         
  -6  14   2       1150.20       1194.43        52.69 o                         
  -4  14   2       2307.13       2343.95        81.13 o                         
  -2  14   2        903.86        934.24        62.75 o                         
   0  14   2        528.13        460.21        45.71 o                         
   2  14   2        465.51        571.30        48.71 o                         
   4  14   2         27.18         35.58        25.71 o                         
   6  14   2         99.23        164.28        32.25 o                         
   8  14   2        641.46        832.88        79.14 o                         
  10  14   2        304.72        215.71        48.96 o                         
  12  14   2        130.80        142.57        40.96 o                         
  14  14   2        277.39        272.20        44.43 o                         
  16  14   2         12.23         42.65        28.37 o                         
  18  14   2         12.62          9.63        19.36 o                         
 -19  15   2          0.36          9.18        20.33 o                         
 -17  15   2        341.92        363.41        43.81 o                         
 -15  15   2         47.52        111.64        35.10 o                         
 -13  15   2         23.37         38.47        29.27 o                         
 -11  15   2        220.92        139.46        36.14 o                         
  -9  15   2         64.05        126.53        25.57 o                         
  -7  15   2          0.55          9.16        15.23 o                         
  -5  15   2         40.37         11.58        16.40 o                         
  -3  15   2        386.21        302.16        38.58 o                         
  -1  15   2         66.70        154.80        31.21 o                         
   1  15   2        173.81        175.99        32.35 o                         
   3  15   2        109.29        221.51        25.89 o                         
   5  15   2          4.00         50.37        33.15 o                         
   7  15   2         68.18         85.32        34.33 o                         
   9  15   2         48.44        119.76        35.03 o                         
  11  15   2         12.32        -10.41        29.08 o                         
  13  15   2        167.60        135.87        33.56 o                         
  15  15   2          5.16         36.53        23.23 o                         
 -16  16   2         84.17         46.72        18.27 o                         
 -14  16   2        215.31        154.82        36.66 o                         
 -12  16   2        155.71        198.47        26.02 o                         
 -10  16   2        117.06         35.20        19.10 o                         
  -8  16   2         33.31         27.70        28.24 o                         
  -6  16   2         30.96         19.01        22.06 o                         
  -4  16   2        239.73        187.14        30.28 o                         
  -2  16   2          3.37          7.39        20.04 o                         
   0  16   2        246.99        389.40        39.88 o                         
   2  16   2        275.36        266.13        33.30 o                         
   4  16   2        141.61         79.11        23.41 o                         
   6  16   2         27.21         20.00        19.21 o                         
   8  16   2         46.84        109.55        22.84 o                         
  10  16   2          8.55         12.58        16.72 o                         
  12  16   2         81.25        109.16        27.38 o                         
  14  16   2          2.57         25.90        12.00 o                         
 -13  17   2         59.58         40.66        20.90 o                         
 -11  17   2         76.73         71.18        25.05 o                         
  -9  17   2        311.13        489.60        49.99 o                         
  -7  17   2        266.02        348.19        44.36 o                         
  -5  17   2          0.70          3.49        23.36 o                         
  -3  17   2        175.90        199.53        26.88 o                         
  -1  17   2          0.88        -17.83        17.83 o                         
   1  17   2          5.81         23.96        26.78 o                         
   3  17   2          5.06          9.94        22.35 o                         
   5  17   2         56.14         28.33        25.87 o                         
   7  17   2        215.47        270.48       117.91 o                         
   9  17   2         22.95         27.66        21.11 o                         
  -8  18   2         48.15         86.25        21.58 o                         
  -6  18   2          7.06         26.99        18.73 o                         
  -4  18   2          6.27          1.88        18.27 o                         
   0  18   2         32.61         30.12        20.06 o                         
   2  18   2         30.10         48.06        21.11 o                         
   4  18   2        169.75        169.45        26.63 o                         
 -33   1   3         47.50         40.92        13.85 o                         
 -31   1   3         49.62         93.50        15.96 o                         
 -29   1   3         91.44        121.62        22.98 o                         
 -27   1   3         22.25          1.87        33.22 o                         
 -25   1   3        832.52       1268.44        53.43 o                         
 -23   1   3         20.75         34.89        17.05 o                         
 -21   1   3       1972.21       1391.66       112.74 o                         
 -19   1   3         35.39         -2.84        28.87 o                         
 -17   1   3      14814.97      12531.22       386.07 o                         
 -15   1   3      10724.08      11606.74       264.92 o                         
 -13   1   3       5323.69       4269.71       139.61 o                         
 -11   1   3      11146.75      14188.88       267.08 o                         
  -9   1   3      23692.35      26333.57       330.95 o                         
  -7   1   3       7464.41       6727.82        96.33 o                         
  -5   1   3       4401.91       7298.67       110.12 o                         
  -3   1   3      47202.41      55305.86       402.60 o                         
  -1   1   3      10762.87      12633.62       210.16 o                         
   1   1   3     107249.34     106538.25       960.86 o                         
   3   1   3      46849.24      41511.70       498.47 o                         
   5   1   3       6718.08       4119.45       124.12 o                         
   7   1   3       3593.23       4228.75       141.47 o                         
   9   1   3       3270.52       2445.45       120.95 o                         
  11   1   3         13.92         -7.49        28.45 o                         
  13   1   3        768.06        765.76        80.50 o                         
  15   1   3         63.31         66.87        35.28 o                         
  17   1   3         10.42          5.77        16.92 o                         
  19   1   3       2894.74       3400.59        76.38 o                         
  21   1   3       1064.70        871.71        36.11 o                         
  23   1   3        559.27        377.03        24.65 o                         
  25   1   3          0.62          9.68        14.54 o                         
  27   1   3          0.06          0.55        13.40 o                         
 -34   2   3         17.05         19.10        13.23 o                         
 -32   2   3        327.88        492.63        28.44 o                         
 -30   2   3         46.21          4.32        35.10 o                         
 -28   2   3        478.99        274.03        36.10 o                         
 -26   2   3        414.45        566.94        38.06 o                         
 -24   2   3        260.12        273.28        29.69 o                         
 -22   2   3       1002.40       1369.60        61.12 o                         
 -20   2   3        364.55        463.82        68.64 o                         
 -18   2   3        549.58        661.67        74.90 o                         
 -16   2   3       5468.14       5450.86       187.23 o                         
 -14   2   3       3203.23       4883.52       198.03 o                         
 -12   2   3       6879.62       6945.23       147.76 o                         
 -10   2   3       1659.15       3424.25       106.91 o                         
  -8   2   3      44568.43      44857.80       485.89 o                         
  -6   2   3      57382.75      55323.50       540.74 o                         
  -4   2   3      26837.12      26260.34       415.15 o                         
  -2   2   3       3492.05       7224.58        94.68 o                         
   0   2   3      70502.07      69904.60       930.69 o                         
   2   2   3        587.80       1268.58        81.77 o                         
   4   2   3         91.62         86.48        25.56 o                         
   6   2   3       5830.64       7452.60       185.06 o                         
   8   2   3       3579.44       5424.25       172.84 o                         
  10   2   3       1394.65       1115.17        86.84 o                         
  12   2   3        611.91        506.30        67.19 o                         
  14   2   3       3570.23       3489.16       271.92 o                         
  16   2   3       3151.73       3321.02       129.34 o                         
  18   2   3         50.56         34.09        19.04 o                         
  20   2   3       1136.16        911.38        40.98 o                         
  22   2   3        824.94        733.26        33.05 o                         
  24   2   3       1624.48       2398.18        68.97 o                         
  26   2   3          0.23        -16.30        19.78 o                         
  28   2   3        180.25        137.25        29.31 o                         
 -33   3   3        122.02        118.04        20.50 o                         
 -31   3   3        242.19        212.13        29.73 o                         
 -29   3   3        598.16        602.97        45.64 o                         
 -27   3   3       1759.08       2194.05       195.25 o                         
 -25   3   3         22.68         26.90        19.06 o                         
 -23   3   3        108.49        108.53        26.06 o                         
 -21   3   3       1215.57       1216.56        52.73 o                         
 -19   3   3        820.94        842.55       121.95 o                         
 -17   3   3       8090.59       7551.55       332.92 o                         
 -15   3   3          3.25         87.94        32.24 o                         
 -13   3   3       8681.18      10230.47       448.42 o                         
 -11   3   3        437.52        455.27        36.83 o                         
  -9   3   3      15936.75      20732.27       239.85 o                         
  -7   3   3       3125.44       3254.90        79.63 o                         
  -5   3   3      13381.69      13533.11       198.21 o                         
  -3   3   3     176811.39     183003.44      1589.00 o                         
  -1   3   3       7733.77      10969.91       174.11 o                         
   1   3   3      37525.62      32288.47      2100.30 o                         
   3   3   3          6.59         67.35        37.21 o                         
   5   3   3        181.53        481.68        69.18 o                         
   7   3   3       1017.59        527.42        75.27 o                         
   9   3   3        788.59        364.65        72.62 o                         
  11   3   3       1404.60        887.02       116.13 o                         
  13   3   3        845.82        963.48       134.34 o                         
  15   3   3         18.01        -32.44        48.55 o                         
  17   3   3      15789.61      17432.77       332.74 o                         
  19   3   3        196.74         20.54        31.25 o                         
  21   3   3        468.98        523.50        32.72 o                         
  23   3   3        122.57         46.69        16.55 o                         
  25   3   3         87.50        279.64        24.99 o                         
  27   3   3         62.66         86.02        20.80 o                         
 -34   4   3          7.13         21.85        17.95 o                         
 -32   4   3         34.88         88.21        21.52 o                         
 -30   4   3        215.62        174.21        44.39 o                         
 -28   4   3         51.47         54.85        38.57 o                         
 -26   4   3         48.88         79.19        37.99 o                         
 -24   4   3        748.27        847.48        83.23 o                         
 -22   4   3         64.44         45.33        26.31 o                         
 -20   4   3       3210.03       4295.06       189.97 o                         
 -18   4   3      12543.82      11490.67       300.86 o                         
 -16   4   3       1283.58       1155.28        75.83 o                         
 -14   4   3       1473.24       1428.23        73.10 o                         
 -12   4   3       4538.52       4356.66       118.25 o                         
 -10   4   3       2496.96       2352.45        80.92 o                         
  -8   4   3        128.54        190.58        25.21 o                         
  -6   4   3      21082.53      23503.65       357.94 o                         
  -4   4   3        815.71       1055.27        72.02 o                         
  -2   4   3         23.18        166.79        41.38 o                         
   0   4   3       3804.66       4634.14       173.40 o                         
   2   4   3         37.32         40.83         9.03 o                         
   4   4   3      55476.99      61670.26      1800.31 o                         
   6   4   3        971.75        503.52        75.41 o                         
   8   4   3         32.35         41.13        38.73 o                         
  10   4   3       2277.37       1349.48       140.61 o                         
  12   4   3          7.53        126.64        55.62 o                         
  14   4   3       1306.63       1548.01       170.80 o                         
  16   4   3      12532.31      11462.64       258.68 o                         
  18   4   3       1354.79        827.76        82.45 o                         
  20   4   3       3242.32       3841.92       172.59 o                         
  22   4   3         10.94         39.07        18.42 o                         
  24   4   3         38.05        184.62        23.22 o                         
  26   4   3          0.88        -14.26        14.26 o                         
  28   4   3          0.03          8.97        13.91 o                         
 -33   5   3         61.61         33.69        14.46 o                         
 -31   5   3        185.31        288.22        30.64 o                         
 -29   5   3        301.10        398.87        36.22 o                         
 -27   5   3         48.36        104.43        42.45 o                         
 -25   5   3        148.21        143.73        48.78 o                         
 -23   5   3       5102.82       4722.52       182.91 o                         
 -21   5   3        175.64         66.39        33.58 o                         
 -19   5   3         85.01         67.92        33.06 o                         
 -17   5   3       1815.60       1713.94        90.12 o                         
 -15   5   3        185.09         99.27        27.58 o                         
 -13   5   3      11121.29      10747.25       219.46 o                         
 -11   5   3         56.65        211.26        31.13 o                         
  -9   5   3        559.76        905.90        39.53 o                         
  -7   5   3         74.07        291.76        31.67 o                         
  -5   5   3         41.68        212.39        25.31 o                         
  -3   5   3      14483.57      14188.14       240.24 o                         
  -1   5   3       1467.31        864.25        56.05 o                         
   1   5   3      13563.11      14772.30       255.47 o                         
   3   5   3        527.17        876.13        62.76 o                         
   5   5   3       2940.12       2985.15       179.30 o                         
   7   5   3      36067.89      34929.09       752.86 o                         
   9   5   3       7954.10       8648.49       354.61 o                         
  11   5   3       8789.99       7028.76       338.40 o                         
  13   5   3       4205.08       3029.23       238.76 o                         
  15   5   3        896.02        720.06        64.05 o                         
  17   5   3        245.12        377.26        59.15 o                         
  19   5   3       4725.97       3382.86       162.47 o                         
  21   5   3         93.15         64.46        27.54 o                         
  23   5   3        305.38        198.07        25.37 o                         
  25   5   3        110.68        156.93        20.63 o                         
  27   5   3        168.03        182.23        22.76 o                         
 -32   6   3          2.63         16.57        16.13 o                         
 -30   6   3         48.24         12.12        14.15 o                         
 -28   6   3         84.48        215.65        48.54 o                         
 -26   6   3        405.92        437.49        60.61 o                         
 -24   6   3          0.34         -5.28        23.34 o                         
 -22   6   3       1551.23       1710.33        79.87 o                         
 -20   6   3       6493.02       6707.92       222.35 o                         
 -18   6   3       3597.40       3488.15       173.15 o                         
 -16   6   3          2.12        109.29        32.81 o                         
 -14   6   3        345.94        260.03        37.84 o                         
 -12   6   3        596.05        562.51        49.09 o                         
 -10   6   3        744.60        730.63        51.44 o                         
  -8   6   3      13495.49      16800.29       387.84 o                         
  -6   6   3       4477.61       5182.64       117.65 o                         
  -4   6   3        647.54        306.85        39.65 o                         
  -2   6   3       1020.76       1082.37        65.25 o                         
   0   6   3       4643.73       3749.70       101.93 o                         
   2   6   3        202.77        291.62        41.06 o                         
   4   6   3       2810.00       3662.46       184.81 o                         
   6   6   3          5.08         29.12        26.82 o                         
   8   6   3         21.19         53.50        46.59 o                         
  10   6   3        575.77        895.27       124.92 o                         
  12   6   3       2632.86       1143.41       145.11 o                         
  14   6   3       1639.96       1699.58        67.36 o                         
  16   6   3         10.49         14.48        37.15 o                         
  18   6   3        376.16        159.99        46.40 o                         
  20   6   3        504.09        502.51        46.03 o                         
  22   6   3        170.20        210.76        26.45 o                         
  24   6   3        243.61        148.12        21.00 o                         
  26   6   3          0.04        -11.27        11.92 o                         
 -31   7   3          2.22          0.33        15.35 o                         
 -29   7   3        150.97        133.68        40.37 o                         
 -27   7   3         14.69         92.10        39.84 o                         
 -25   7   3        200.68        184.58        42.50 o                         
 -23   7   3         18.10         34.26        26.63 o                         
 -21   7   3        816.87        899.75        58.73 o                         
 -19   7   3       2252.57       2360.31       104.45 o                         
 -17   7   3         94.97         51.79        40.04 o                         
 -15   7   3        619.80        572.65        81.23 o                         
 -13   7   3        373.32        179.93        48.94 o                         
 -11   7   3          4.24         16.56        21.80 o                         
  -9   7   3       6008.21       6236.68       251.02 o                         
  -7   7   3          3.06         64.68        33.76 o                         
  -5   7   3      50356.61      55663.87       669.17 o                         
  -3   7   3       7035.00       5571.01       169.35 o                         
  -1   7   3         49.43         39.24        21.70 o                         
   1   7   3      19825.74      18043.24       991.81 o                         
   3   7   3       2235.83       2687.73       137.71 o                         
   5   7   3         12.95         77.79        27.24 o                         
   7   7   3       1494.14       1590.21       115.62 o                         
   9   7   3        157.75        109.56        33.88 o                         
  11   7   3       1084.90        601.40        75.96 o                         
  13   7   3        608.04        274.30        34.79 o                         
  15   7   3        280.54        245.27        41.05 o                         
  17   7   3       1533.38       1358.98        88.41 o                         
  19   7   3        192.17        127.63        49.51 o                         
  21   7   3        111.41         74.46        25.99 o                         
  23   7   3         66.31        133.08        23.65 o                         
  25   7   3          3.39         -3.64        12.66 o                         
 -30   8   3         41.94         41.73        14.90 o                         
 -28   8   3        125.21        159.00        35.65 o                         
 -26   8   3        289.56        326.67        34.15 o                         
 -24   8   3         42.08         37.45        24.01 o                         
 -22   8   3        199.79        420.48        42.39 o                         
 -20   8   3       3424.35       4237.65       235.26 o                         
 -18   8   3       6611.26       6402.38       140.86 o                         
 -16   8   3        189.20        224.56        32.90 o                         
 -14   8   3        188.67        221.40        56.09 o                         
 -12   8   3         52.18         -8.62        34.90 o                         
 -10   8   3        230.88        165.77        46.12 o                         
  -8   8   3         64.50         76.12        52.67 o                         
  -6   8   3        496.48        323.83        41.38 o                         
  -4   8   3       9941.65      10766.66       649.01 o                         
  -2   8   3       2560.66       2350.50       105.51 o                         
   0   8   3       7637.77       7066.68       191.36 o                         
   2   8   3       3843.51       2633.34       222.61 o                         
   4   8   3       2472.08       2146.57       178.80 o                         
   6   8   3        500.07        911.29       133.58 o                         
   8   8   3       1349.50       1434.47       160.97 o                         
  10   8   3        773.98       1224.02       155.89 o                         
  12   8   3         84.05        150.09        39.21 o                         
  14   8   3        558.22        420.22        41.28 o                         
  16   8   3        167.57        128.12        29.89 o                         
  18   8   3       1199.35       1344.33        55.52 o                         
  20   8   3         77.29         88.20        26.17 o                         
  22   8   3        525.44        335.62        27.33 o                         
  24   8   3        180.45        151.87        17.76 o                         
 -29   9   3         16.46         16.90        14.49 o                         
 -27   9   3        327.07        288.20        22.97 o                         
 -25   9   3        118.03        120.54        26.59 o                         
 -23   9   3         17.67          2.33        31.12 o                         
 -21   9   3       2334.47       2774.19       143.05 o                         
 -19   9   3       3495.81       4047.60       175.94 o                         
 -17   9   3       3604.95       3036.18       111.93 o                         
 -15   9   3       1989.01       1930.91        87.78 o                         
 -13   9   3       1191.54       1583.56       126.87 o                         
 -11   9   3        901.62        704.56        84.08 o                         
  -9   9   3        969.59        984.20        97.35 o                         
  -7   9   3          6.51        -10.70        24.57 o                         
  -5   9   3        915.74       1044.22        87.20 o                         
  -3   9   3       4461.35       4373.78       256.12 o                         
  -1   9   3        579.47        829.04        82.63 o                         
   1   9   3       5649.06       3640.57       238.62 o                         
   3   9   3        253.09        117.17        57.31 o                         
   5   9   3       5043.89       5156.93       298.66 o                         
   7   9   3       2459.28       2661.88       225.39 o                         
   9   9   3         26.68         50.97        27.37 o                         
  11   9   3         30.97        140.67        32.94 o                         
  13   9   3        560.98        427.73        63.18 o                         
  15   9   3        245.94        131.97        28.83 o                         
  17   9   3         59.33         71.46        27.00 o                         
  19   9   3        405.83        342.35        31.40 o                         
  21   9   3         69.96         56.47        22.44 o                         
  23   9   3        292.04        295.50        20.63 o                         
  25   9   3        527.19        672.29        41.56 o                         
 -28  10   3         28.01         36.81        19.18 o                         
 -26  10   3        459.76        369.66        39.14 o                         
 -24  10   3          1.82         -6.89        28.49 o                         
 -22  10   3          6.37         32.12        37.31 o                         
 -20  10   3        371.03        361.82        58.06 o                         
 -18  10   3       1836.52       1967.43        84.56 o                         
 -16  10   3         49.84         66.29        26.68 o                         
 -14  10   3        168.17        145.38        64.04 o                         
 -12  10   3       1840.38       1396.53        59.73 o                         
 -10  10   3       1007.43       1527.14       126.54 o                         
  -8  10   3         20.89         62.74        68.33 o                         
  -6  10   3         42.05        100.27        29.66 o                         
  -4  10   3        427.63        351.27        60.61 o                         
  -2  10   3       5493.64       3990.79       187.94 o                         
   0  10   3       2144.30       1842.81       183.51 o                         
   2  10   3        152.77         11.35        50.52 o                         
   4  10   3       5634.22       5975.62       334.33 o                         
   6  10   3        146.80        230.88        25.16 o                         
   8  10   3         45.41         70.51        21.49 o                         
  10  10   3        268.05        463.36        65.27 o                         
  12  10   3        327.49        139.48        41.73 o                         
  14  10   3       1031.48        937.40        84.70 o                         
  16  10   3        580.30        792.19        78.20 o                         
  18  10   3       1039.44       1492.96        95.84 o                         
  20  10   3         68.12         88.67        21.24 o                         
  22  10   3        654.10       1027.31        66.24 o                         
  24  10   3         62.82         65.15        19.33 o                         
 -27  11   3         12.40         54.59        20.71 o                         
 -25  11   3         24.27         42.14        25.97 o                         
 -23  11   3         98.91         89.76        34.49 o                         
 -21  11   3        173.92        151.54        43.95 o                         
 -19  11   3         27.00         69.75        35.75 o                         
 -17  11   3        336.08        400.58        42.72 o                         
 -15  11   3       3447.19       3241.79       108.44 o                         
 -13  11   3        127.04         55.63        23.92 o                         
 -11  11   3       2628.75       3346.51        80.20 o                         
  -9  11   3       2147.29       2229.89        67.06 o                         
  -7  11   3        980.48        545.71        33.00 o                         
  -5  11   3       2881.67       3213.92       149.45 o                         
  -3  11   3          2.80         31.91        30.31 o                         
  -1  11   3         10.67         38.01        26.06 o                         
   1  11   3       1005.01        844.15        47.40 o                         
   3  11   3       2235.73       1736.03        55.55 o                         
   5  11   3        130.74         79.70        19.29 o                         
   7  11   3       2462.66       2244.50        65.84 o                         
   9  11   3        494.38        651.52        72.27 o                         
  11  11   3         38.04         -8.96        37.43 o                         
  13  11   3         71.57        194.82        50.43 o                         
  15  11   3        138.59        297.89        53.91 o                         
  17  11   3       1079.02       1488.77        94.74 o                         
  19  11   3          5.43         30.67        27.65 o                         
  21  11   3          1.05         12.84        13.44 o                         
  23  11   3         20.89         29.56        16.00 o                         
 -26  12   3         28.46         -0.88        17.52 o                         
 -24  12   3         22.67          7.95        24.10 o                         
 -22  12   3          4.74         -5.62        28.41 o                         
 -20  12   3        187.15        150.38        37.83 o                         
 -18  12   3          9.53          4.83        35.16 o                         
 -16  12   3         49.10         64.14        24.09 o                         
 -14  12   3       2443.00       2512.40       168.74 o                         
 -12  12   3         31.99         50.94        20.44 o                         
 -10  12   3        527.96        257.84        29.34 o                         
  -8  12   3          4.72         89.50        22.09 o                         
  -6  12   3        431.18        975.23        43.52 o                         
  -4  12   3       2557.76       2158.41        84.11 o                         
  -2  12   3       9161.63       8784.29       157.71 o                         
   0  12   3        695.71        699.37        43.98 o                         
   2  12   3        208.21        148.67        33.78 o                         
   4  12   3        129.75         77.39        19.22 o                         
   6  12   3       1299.44       1190.38        72.00 o                         
   8  12   3        136.65        -11.06        33.28 o                         
  10  12   3        266.09        307.32        53.65 o                         
  12  12   3          2.88        -24.30        35.02 o                         
  14  12   3         30.74         75.27        35.33 o                         
  16  12   3         14.31         13.39        29.86 o                         
  18  12   3        144.06        112.07        32.65 o                         
  20  12   3        190.18        235.53        63.02 o                         
 -25  13   3          0.38        -10.08        16.57 o                         
 -23  13   3        189.90        263.85        37.38 o                         
 -21  13   3         48.44         41.54        31.59 o                         
 -19  13   3          5.90          0.48        28.79 o                         
 -17  13   3        108.36        100.80        38.88 o                         
 -15  13   3       1155.94       1191.37        69.98 o                         
 -13  13   3        243.62        310.20        37.43 o                         
 -11  13   3         79.19         16.86        18.09 o                         
  -9  13   3        364.42        340.07        31.51 o                         
  -7  13   3        377.84        131.12        24.55 o                         
  -5  13   3         18.37         92.73        25.33 o                         
  -3  13   3       4993.34       5548.90       125.48 o                         
  -1  13   3         21.72        158.27        33.22 o                         
   1  13   3          4.50         -6.64        26.59 o                         
   3  13   3        139.45        148.48        31.24 o                         
   5  13   3        159.21        334.49        40.90 o                         
   7  13   3         35.49        111.13        42.75 o                         
   9  13   3        118.66        254.35        52.08 o                         
  11  13   3        610.33        505.12        64.45 o                         
  13  13   3        288.57        219.39        45.03 o                         
  15  13   3         21.20         24.23        30.18 o                         
  17  13   3        172.62        118.20        31.49 o                         
  19  13   3        454.67        425.60        98.26 o                         
 -22  14   3         11.34         -3.81        19.08 o                         
 -20  14   3        110.61        147.69        35.13 o                         
 -18  14   3          5.88        -11.55        29.11 o                         
 -16  14   3         33.58         46.15        30.70 o                         
 -14  14   3          1.81         20.88        21.12 o                         
 -12  14   3         19.27         33.67        33.98 o                         
 -10  14   3         43.98        111.04        22.21 o                         
  -8  14   3        652.09       1013.80        48.65 o                         
  -6  14   3         50.97         -2.35        18.03 o                         
  -4  14   3        281.77        272.04        30.18 o                         
  -2  14   3        123.01        278.16        38.91 o                         
   0  14   3          0.35          3.68        18.03 o                         
   2  14   3         73.92         51.84        27.10 o                         
   4  14   3        466.19        434.03        44.34 o                         
   6  14   3          6.97         24.30        37.11 o                         
   8  14   3          5.43        -16.95        30.61 o                         
  10  14   3         46.06         75.89        35.54 o                         
  12  14   3         48.88         28.84        31.89 o                         
  14  14   3          9.71          9.25        26.90 o                         
  16  14   3          0.21         39.35        25.56 o                         
 -21  15   3         31.82         46.87        18.66 o                         
 -19  15   3        242.45        318.63        38.81 o                         
 -17  15   3         40.56         56.66        29.75 o                         
 -15  15   3        822.31        850.03        69.07 o                         
 -13  15   3          4.99          0.29        28.47 o                         
 -11  15   3        153.76        158.56        26.57 o                         
  -9  15   3        351.90        294.94        23.98 o                         
  -7  15   3        298.25        207.15        25.16 o                         
  -5  15   3        195.04        341.68        30.47 o                         
  -3  15   3       1202.12       1320.92        70.33 o                         
  -1  15   3        105.88         48.65        24.60 o                         
   1  15   3         33.92        113.16        24.11 o                         
   3  15   3        167.79        218.18        26.67 o                         
   5  15   3        268.85        152.57        43.35 o                         
   7  15   3         46.38         68.65        34.43 o                         
   9  15   3         33.39         55.17        29.35 o                         
  11  15   3          5.15         10.03        27.77 o                         
  13  15   3         58.64         -2.73        24.08 o                         
  15  15   3          0.67        -12.55        18.65 o                         
 -18  16   3        114.98        107.05        22.36 o                         
 -16  16   3          8.31         18.53        14.76 o                         
 -14  16   3          6.16          7.85        16.04 o                         
 -12  16   3         96.30        122.40        23.21 o                         
 -10  16   3         19.40        -15.45        18.07 o                         
  -8  16   3          0.00         44.27        19.61 o                         
  -6  16   3        386.60        573.75        33.57 o                         
  -4  16   3         39.77         26.15        20.41 o                         
  -2  16   3        220.84        277.00        33.82 o                         
   0  16   3         16.60         42.50        20.96 o                         
   2  16   3         79.58          7.01        27.85 o                         
   4  16   3          4.98          5.82        18.62 o                         
   6  16   3         43.41         61.60        33.03 o                         
   8  16   3         21.68        -11.37        17.41 o                         
  10  16   3         21.62         70.83        18.91 o                         
  12  16   3          9.74         12.76        13.73 o                         
 -13  17   3         48.94         82.83        23.11 o                         
 -11  17   3         34.38         93.31        27.36 o                         
  -9  17   3         10.98         11.68        21.24 o                         
  -7  17   3         70.80         60.63        26.55 o                         
  -5  17   3         12.15         -0.38        17.25 o                         
  -3  17   3          0.04         17.67        17.67 o                         
  -1  17   3         54.85         24.22        23.65 o                         
   1  17   3          0.60         10.70        22.96 o                         
   3  17   3          0.05         11.96        22.90 o                         
   5  17   3         88.00         36.79        37.64 o                         
   7  17   3          1.01        -14.04        14.04 o                         
   9  17   3          1.97        -14.68        17.09 o                         
  -8  18   3          8.30         47.00        19.30 o                         
  -6  18   3         59.73         46.14        20.41 o                         
   0  18   3         67.07        106.18        24.18 o                         
   2  18   3         35.46          8.01        17.39 o                         
 -34   0   4         16.98         -4.74        21.15 o                         
 -32   0   4         31.81        128.72        24.52 o                         
 -30   0   4         42.21         -6.85        32.84 o                         
 -28   0   4         52.85         62.55        39.90 o                         
 -26   0   4         34.74         89.29        37.67 o                         
 -24   0   4        128.57        471.52        43.99 o                         
 -22   0   4       1450.04       1490.89       164.53 o                         
 -20   0   4         13.94        426.55        87.01 o                         
 -18   0   4       5381.53       4526.16       246.55 o                         
 -16   0   4       8957.97       8789.24       313.11 o                         
 -14   0   4      34420.39      37493.73       690.91 o                         
 -12   0   4       5716.28       5790.33       200.46 o                         
 -10   0   4      64537.99      58800.02       840.80 o                         
  -8   0   4     376552.22     338829.62      3985.27 o                         
  -6   0   4      45442.41      60329.44       453.61 o                         
  -4   0   4       7974.19       8342.07       121.25 o                         
   2   0   4      29943.02      31146.55       532.69 o                         
   4   0   4      12474.90       8360.56       254.18 o                         
   8   0   4       1433.86       1253.34       126.17 o                         
  10   0   4       3562.74       3309.14       217.25 o                         
  12   0   4        132.55        218.02        77.76 o                         
  14   0   4       5626.11       5272.35       318.29 o                         
  16   0   4          8.35         43.85        22.09 o                         
  18   0   4       2350.32       2315.72       102.89 o                         
  20   0   4         75.60        128.54        25.14 o                         
  22   0   4       1226.44       1197.19        50.77 o                         
  24   0   4        565.98        433.07        38.05 o                         
  26   0   4        107.69         71.52        19.39 o                         
 -35   1   4          4.35         -9.62        18.07 o                         
 -33   1   4         56.10         53.00        16.38 o                         
 -31   1   4          3.83         42.68        20.41 o                         
 -29   1   4         12.17         46.41        24.75 o                         
 -27   1   4        633.28        469.13        37.06 o                         
 -25   1   4          7.87        133.06        23.64 o                         
 -23   1   4       1083.46       1261.16        40.33 o                         
 -21   1   4       2481.05       1415.71       114.18 o                         
 -19   1   4        403.68        998.66        87.51 o                         
 -17   1   4      20223.52      22395.84       400.44 o                         
 -15   1   4        464.05        276.06        42.86 o                         
 -13   1   4      64693.31      73619.79       788.80 o                         
 -11   1   4      10382.96      12531.62       212.76 o                         
  -9   1   4      17686.22      23877.53       288.25 o                         
  -7   1   4      53784.54      54765.48       426.75 o                         
  -5   1   4      24959.69      18369.54       171.42 o                         
  -3   1   4        713.71        930.69        21.60 o                         
  -1   1   4     179212.09     198943.81      2378.79 o                         
   1   1   4     147611.23     138682.94      2534.55 o                         
   3   1   4       1720.58       2248.63        86.98 o                         
   5   1   4      61291.81      51736.39       689.02 o                         
   7   1   4       2703.70       2744.21       121.32 o                         
   9   1   4       1911.17       2507.35       127.20 o                         
  11   1   4        703.09        431.46        63.83 o                         
  13   1   4       3418.91       3600.47       179.29 o                         
  15   1   4        318.59        410.30        70.21 o                         
  17   1   4        680.99        438.89        24.85 o                         
  19   1   4       4977.09       4732.39        74.38 o                         
  21   1   4        409.58        351.53        24.87 o                         
  23   1   4        409.36        549.66        27.41 o                         
  25   1   4          2.18         12.51        13.17 o                         
  27   1   4        156.00        152.65        26.95 o                         
 -34   2   4         15.44          9.16        15.26 o                         
 -32   2   4         51.27         41.42        16.84 o                         
 -30   2   4        539.95        455.98        42.35 o                         
 -28   2   4         12.33         83.88        23.24 o                         
 -26   2   4        104.63        218.77        31.27 o                         
 -24   2   4         63.54         85.99        18.64 o                         
 -22   2   4        289.48        138.93        58.58 o                         
 -20   2   4         11.21        118.09        42.52 o                         
 -18   2   4        245.41        317.04        68.08 o                         
 -16   2   4        372.87        806.43        52.27 o                         
 -14   2   4        293.66        451.03        38.19 o                         
 -10   2   4      15993.49      14243.01       231.53 o                         
  -8   2   4      27698.49      30845.99       360.42 o                         
  -6   2   4      64293.29      76257.13      1033.09 o                         
  -4   2   4     286177.56     275500.53      2956.42 o                         
  -2   2   4         61.28        348.56        35.43 o                         
   0   2   4       7812.02       5939.81       167.09 o                         
   2   2   4      59476.04      59676.41       884.97 o                         
   4   2   4       1821.34        974.99        92.41 o                         
   6   2   4        675.10        209.31        38.24 o                         
   8   2   4       4323.86       3487.94       145.32 o                         
  10   2   4       2389.64       2411.57       130.55 o                         
  12   2   4       5717.55       6831.83       239.73 o                         
  14   2   4        288.88        314.85        94.63 o                         
  16   2   4       1983.17       1960.46        61.89 o                         
  18   2   4        491.76        274.92        24.97 o                         
  20   2   4         21.43         -3.45        15.42 o                         
  22   2   4        218.22        202.37        19.68 o                         
  24   2   4        286.21        193.76        19.57 o                         
  26   2   4        627.60        571.70        36.64 o                         
  28   2   4        195.51        192.24        25.47 o                         
 -35   3   4        181.54        261.24        29.57 o                         
 -33   3   4         56.31         69.31        20.41 o                         
 -31   3   4         12.29         17.27        31.17 o                         
 -29   3   4          1.53         57.64        35.35 o                         
 -27   3   4        118.90         55.70        21.36 o                         
 -25   3   4         77.88        104.41        28.86 o                         
 -23   3   4        777.79        699.05        35.44 o                         
 -21   3   4        369.49        613.93        75.98 o                         
 -19   3   4        312.85        306.33        53.06 o                         
 -17   3   4        240.66        337.87        46.11 o                         
 -15   3   4       2239.79       2050.08        82.82 o                         
 -13   3   4       5904.96       4653.08       118.42 o                         
 -11   3   4       4338.82       1825.61        68.28 o                         
  -9   3   4       5681.67       4941.38       105.87 o                         
  -7   3   4       1291.55        509.96        28.35 o                         
  -5   3   4      32652.59      32063.37       524.49 o                         
  -1   3   4      37681.53      46467.85       698.04 o                         
   1   3   4       3276.88       1325.33        90.43 o                         
   3   3   4      16451.78      12556.64       328.71 o                         
   5   3   4       1295.32       1368.70       115.50 o                         
   7   3   4      14648.80      11267.91       366.11 o                         
   9   3   4         11.93         58.31        48.70 o                         
  11   3   4       3620.42       3087.69       220.97 o                         
  13   3   4       1419.39       1449.78       169.19 o                         
  15   3   4        543.88        662.55       112.00 o                         
  17   3   4        477.26        497.30        45.46 o                         
  19   3   4        495.26        518.76        32.67 o                         
  21   3   4        207.84        127.06        19.70 o                         
  23   3   4         14.60          3.16        17.67 o                         
  25   3   4        219.53        196.11        32.36 o                         
  27   3   4        154.37        133.29        18.95 o                         
 -34   4   4         96.12        192.59        21.54 o                         
 -32   4   4        489.28        536.25        39.18 o                         
 -30   4   4          6.87         -9.35        30.33 o                         
 -28   4   4        499.96        404.30        60.46 o                         
 -26   4   4        122.00        295.75        56.03 o                         
 -24   4   4         47.35        119.50        43.90 o                         
 -22   4   4        134.02        186.98        26.56 o                         
 -20   4   4       3189.08       3677.32       173.88 o                         
 -18   4   4       4130.52       3679.70       127.92 o                         
 -16   4   4         53.75         82.48        24.53 o                         
 -14   4   4      19777.85      17902.63       271.81 o                         
 -12   4   4       3495.21       2635.44        90.82 o                         
 -10   4   4       1988.78       3209.79        93.64 o                         
  -8   4   4      26327.86      20306.76       216.66 o                         
  -6   4   4       1458.53        890.21        44.15 o                         
  -4   4   4        955.93        768.00        40.55 o                         
  -2   4   4       1579.58       1289.12        64.00 o                         
   2   4   4       5713.28       6048.93       603.23 o                         
   4   4   4       5215.62       3467.06       181.02 o                         
   6   4   4        986.97        864.66       101.28 o                         
   8   4   4      10162.66       8433.80       339.80 o                         
  10   4   4       9990.37      10441.64       407.33 o                         
  12   4   4        980.85        875.89       132.43 o                         
  14   4   4          8.44         70.86        29.54 o                         
  16   4   4         39.98         35.56        30.81 o                         
  18   4   4         84.04         74.52        40.64 o                         
  20   4   4        182.60        172.82        24.92 o                         
  22   4   4        247.33        300.25        29.51 o                         
  24   4   4        898.72       1044.68        49.47 o                         
  26   4   4          9.84         59.61        18.38 o                         
 -33   5   4          0.04         34.95        17.00 o                         
 -31   5   4          5.14        -14.59        31.48 o                         
 -29   5   4          4.77         23.04        37.16 o                         
 -27   5   4        107.51        263.43        53.05 o                         
 -25   5   4        170.81        429.57       149.11 o                         
 -23   5   4         60.49        177.88        39.11 o                         
 -21   5   4        375.58        147.41        27.90 o                         
 -19   5   4        608.33        510.50        67.31 o                         
 -17   5   4        495.04        822.79        61.71 o                         
 -15   5   4         73.92         14.56        21.71 o                         
 -13   5   4      40277.54      39720.50       456.29 o                         
 -11   5   4      11228.07      13132.02       326.03 o                         
  -9   5   4       6822.08       5999.80       158.56 o                         
  -7   5   4        885.90        346.64        32.78 o                         
  -5   5   4        220.65        158.34        23.48 o                         
  -3   5   4        888.81       1256.86        68.59 o                         
  -1   5   4       3874.44       4147.59       124.82 o                         
   1   5   4       4436.61       6091.21       161.17 o                         
   3   5   4      87840.77      91525.58      1522.72 o                         
   5   5   4        178.00        195.21        57.31 o                         
   7   5   4        587.02        992.13       116.81 o                         
   9   5   4        243.32        125.36        51.21 o                         
  11   5   4         58.05         29.03        46.35 o                         
  13   5   4        653.41       1302.28       164.25 o                         
  15   5   4       2456.97       2528.04       116.72 o                         
  17   5   4       1418.41       1247.24        99.07 o                         
  19   5   4        804.68        911.75        60.02 o                         
  21   5   4          7.85         13.61        21.18 o                         
  23   5   4          3.58         42.26        17.72 o                         
  25   5   4          7.45         11.63        14.08 o                         
  27   5   4        118.15        111.74        21.24 o                         
 -32   6   4         22.58         78.67        20.19 o                         
 -30   6   4        166.67        379.75        33.39 o                         
 -28   6   4         67.58         57.84        37.80 o                         
 -26   6   4        329.60        492.02        65.92 o                         
 -24   6   4        108.23        174.74        40.57 o                         
 -22   6   4       1506.49       1197.93        79.55 o                         
 -20   6   4       1445.82       1725.80        93.41 o                         
 -18   6   4        588.27        694.67        62.76 o                         
 -16   6   4       2601.21       2674.09       112.36 o                         
 -14   6   4       6486.92       5833.66       160.29 o                         
 -12   6   4       3706.32       3558.63       119.25 o                         
 -10   6   4      18972.82      24564.75       485.94 o                         
  -8   6   4      42590.57      44308.31       805.94 o                         
  -6   6   4       1464.26        579.26        53.27 o                         
  -4   6   4      12295.41      13464.42       312.60 o                         
  -2   6   4        186.72        306.95        40.90 o                         
   0   6   4       9245.64       9206.54       262.52 o                         
   2   6   4       4900.93       7307.30       194.92 o                         
   4   6   4      14297.10      16350.04       324.10 o                         
   6   6   4        164.47         87.59        44.53 o                         
   8   6   4       8668.86       9037.25       379.38 o                         
  10   6   4       1399.06       1771.62       176.01 o                         
  12   6   4         54.47          0.56        51.40 o                         
  14   6   4       2319.69       2679.55        86.61 o                         
  16   6   4       1159.54       1443.55       105.04 o                         
  18   6   4        813.09        790.28        75.91 o                         
  20   6   4         80.69         60.20        26.05 o                         
  22   6   4        123.47        112.65        20.61 o                         
  24   6   4         53.01         24.67        14.35 o                         
  26   6   4         11.35          8.09        13.37 o                         
 -33   7   4        101.43         64.28        19.26 o                         
 -31   7   4          0.10          2.43        16.67 o                         
 -29   7   4         12.84        -16.99        27.15 o                         
 -27   7   4         33.25         24.69        21.62 o                         
 -25   7   4         43.38         41.30        29.41 o                         
 -23   7   4       1074.10       1017.02        61.94 o                         
 -21   7   4         41.70        -11.60        33.57 o                         
 -19   7   4        250.98        364.06        31.95 o                         
 -17   7   4       4611.53       5557.81       224.77 o                         
 -15   7   4        101.13        247.18        51.88 o                         
 -13   7   4        136.16         87.27        26.48 o                         
 -11   7   4        312.30        745.50        55.88 o                         
  -9   7   4        833.99        459.39        46.73 o                         
  -7   7   4       1868.85       2355.36        93.28 o                         
  -5   7   4       6741.34       7716.53       269.38 o                         
  -3   7   4       1957.53       2981.11       119.27 o                         
  -1   7   4        770.37       1253.79        78.63 o                         
   1   7   4       9068.20      10373.62       672.96 o                         
   3   7   4         36.64         59.25        32.39 o                         
   5   7   4       3456.09       3606.24       181.68 o                         
   7   7   4         27.11          5.69        29.17 o                         
   9   7   4       2809.48       3136.60       159.74 o                         
  11   7   4       1241.64       1143.72       102.16 o                         
  13   7   4        302.51        385.28        34.08 o                         
  15   7   4          4.21         34.45        24.09 o                         
  17   7   4         41.97         68.06        26.35 o                         
  19   7   4         24.39          5.27        22.26 o                         
  21   7   4         10.06         15.57        17.20 o                         
  23   7   4         49.41         22.10        15.14 o                         
  25   7   4          5.16         14.25        13.36 o                         
 -32   8   4        200.48        164.09        24.62 o                         
 -30   8   4         58.27         65.50        14.99 o                         
 -28   8   4          0.09          0.07        29.38 o                         
 -26   8   4        194.16        161.18        29.11 o                         
 -24   8   4          0.51         10.46        46.59 o                         
 -22   8   4        196.84        230.40        47.97 o                         
 -20   8   4      12870.42      13253.69       314.24 o                         
 -18   8   4       1349.01       1081.44        50.65 o                         
 -16   8   4        181.06         86.67        41.50 o                         
 -14   8   4         83.95         36.15        34.51 o                         
 -12   8   4       3517.91       4073.13       188.93 o                         
 -10   8   4       3417.60       3364.90       184.66 o                         
  -8   8   4         69.71         16.96        23.21 o                         
  -6   8   4          7.62         11.38        26.82 o                         
  -4   8   4        321.75        612.63        60.46 o                         
  -2   8   4       1797.04       2114.27        89.28 o                         
   0   8   4         61.99        103.64        34.75 o                         
   2   8   4        187.65        247.93        44.58 o                         
   4   8   4          0.69         11.87        30.37 o                         
   6   8   4       1609.51       1489.43       106.71 o                         
   8   8   4       1944.66       1472.03       168.20 o                         
  10   8   4       1623.73       1739.64        94.31 o                         
  12   8   4        223.54        138.73        41.17 o                         
  14   8   4         32.82         51.35        19.48 o                         
  16   8   4       2365.05       2544.19        75.63 o                         
  18   8   4        118.25         63.27        20.30 o                         
  20   8   4          0.37         -0.90        20.76 o                         
  22   8   4         30.69        117.29        21.06 o                         
  24   8   4        152.06        132.90        16.94 o                         
 -29   9   4        253.81        280.89        37.84 o                         
 -27   9   4          0.93        -19.38        19.38 o                         
 -25   9   4        195.94        180.44        44.96 o                         
 -23   9   4        242.96        335.80        55.91 o                         
 -21   9   4       2615.31       2443.52       135.78 o                         
 -19   9   4          6.33         53.51        27.10 o                         
 -17   9   4        649.05        854.01        60.46 o                         
 -15   9   4         43.58          8.43        35.17 o                         
 -13   9   4         17.59          9.37        31.92 o                         
 -11   9   4        349.23        293.81        56.46 o                         
  -9   9   4        441.28        542.58        70.99 o                         
  -7   9   4        337.23        274.00        50.88 o                         
  -5   9   4          1.03        -41.72        41.72 o                         
  -3   9   4        213.00        355.70        55.26 o                         
  -1   9   4        139.93        271.52        73.15 o                         
   1   9   4        392.47        501.41        97.46 o                         
   3   9   4      11539.52      11532.25       445.82 o                         
   5   9   4       5452.00       5890.99       326.34 o                         
   7   9   4        816.05        703.74        63.23 o                         
   9   9   4        260.01        248.11        64.16 o                         
  11   9   4        403.51        641.72        63.51 o                         
  13   9   4        192.32        222.73        49.96 o                         
  15   9   4       1015.61        983.97        57.69 o                         
  17   9   4       1055.39       1457.20        54.28 o                         
  19   9   4         45.73         52.77        17.40 o                         
  21   9   4          0.54         17.57        17.53 o                         
  23   9   4         60.89         54.31        14.50 o                         
 -28  10   4          5.99         22.85        16.17 o                         
 -26  10   4         28.17        -24.20        28.68 o                         
 -24  10   4          2.72         40.96        33.91 o                         
 -22  10   4        560.19        804.71        79.27 o                         
 -20  10   4        407.13        480.49        66.83 o                         
 -18  10   4        549.29        319.48        53.92 o                         
 -16  10   4         70.04         15.73        41.53 o                         
 -14  10   4       4373.85       4658.22       138.67 o                         
 -12  10   4        625.61        836.18        46.65 o                         
 -10  10   4         50.93         35.60        90.24 o                         
  -8  10   4        941.35       1307.25       113.04 o                         
  -6  10   4         60.88          0.56        26.86 o                         
  -4  10   4         55.67          2.04        26.43 o                         
  -2  10   4       1074.78        922.56       137.44 o                         
   0  10   4        154.87         95.82        54.39 o                         
   2  10   4       1968.30       2148.75       197.56 o                         
   4  10   4         74.70        119.30        25.05 o                         
   6  10   4       1782.80       1764.04        72.35 o                         
   8  10   4          0.28          9.89        25.87 o                         
  10  10   4        632.08        347.54        57.05 o                         
  12  10   4        781.54        971.07        87.49 o                         
  14  10   4        426.64        524.14        65.70 o                         
  16  10   4        744.31       1072.75        83.97 o                         
  18  10   4         15.80         12.04        29.12 o                         
  20  10   4        120.73        274.81        41.75 o                         
  22  10   4        328.34        645.87        48.37 o                         
 -27  11   4          8.03          3.45        20.86 o                         
 -25  11   4        207.12        358.82        46.44 o                         
 -23  11   4         43.90         90.69        35.02 o                         
 -21  11   4          3.59         22.69        35.22 o                         
 -19  11   4         47.44         94.20        37.98 o                         
 -17  11   4        713.26        883.85        59.06 o                         
 -15  11   4        265.09        331.58        52.35 o                         
 -13  11   4        542.00        386.58        31.15 o                         
 -11  11   4         81.49        243.30        24.72 o                         
  -9  11   4        969.54        951.83        42.39 o                         
  -7  11   4        748.68        934.00        49.19 o                         
  -5  11   4         75.04        193.55        28.24 o                         
  -3  11   4         58.07         -5.79        38.29 o                         
  -1  11   4       3328.70       4150.90       120.57 o                         
   1  11   4       2176.11       2477.00        79.81 o                         
   3  11   4          0.83        -17.11        17.11 o                         
   5  11   4       1971.64       2262.23        79.24 o                         
   7  11   4          2.22        -18.49        32.39 o                         
   9  11   4        979.95        904.43        85.37 o                         
  11  11   4        830.07        540.81        70.59 o                         
  13  11   4        766.31        667.29        75.09 o                         
  15  11   4        710.60        495.65        60.45 o                         
  17  11   4        255.66        109.90        34.49 o                         
  19  11   4        357.74        198.26        33.34 o                         
  21  11   4         25.80         70.85        22.23 o                         
 -26  12   4        344.08        428.39        41.29 o                         
 -24  12   4         38.52        -29.41        29.41 o                         
 -22  12   4         25.18         18.45        28.61 o                         
 -20  12   4         31.88         75.38        37.97 o                         
 -18  12   4        518.07        354.11        39.32 o                         
 -16  12   4         63.82         74.99        26.47 o                         
 -14  12   4          7.09         -0.73        22.63 o                         
 -12  12   4        165.13        203.30        27.49 o                         
 -10  12   4         81.21        122.18        22.03 o                         
  -8  12   4         11.86         28.63        17.85 o                         
  -6  12   4          2.88         13.22        21.09 o                         
  -4  12   4       2032.03       2289.13       133.11 o                         
  -2  12   4       3016.33       3608.13        81.32 o                         
   0  12   4        451.74        468.57        37.78 o                         
   2  12   4        358.76        360.55        39.98 o                         
   4  12   4        274.32        209.48        78.38 o                         
   6  12   4        574.63        637.27        74.42 o                         
   8  12   4        153.69        159.79        45.33 o                         
  10  12   4        421.88        441.95        61.16 o                         
  12  12   4         28.33         64.62        36.54 o                         
  14  12   4         26.98         -2.42        28.90 o                         
  16  12   4         95.89        108.36        32.26 o                         
  18  12   4         68.58         65.04        26.97 o                         
  20  12   4         27.86        128.48        23.53 o                         
 -25  13   4         54.92         16.04        18.64 o                         
 -23  13   4          0.58         29.56        26.79 o                         
 -21  13   4          2.67          8.12        25.99 o                         
 -19  13   4         19.80         21.92        28.33 o                         
 -17  13   4        725.69        617.60        67.88 o                         
 -15  13   4        451.92        539.06        52.90 o                         
 -13  13   4         61.19         34.85        22.37 o                         
 -11  13   4       1263.08       1284.10        56.09 o                         
  -9  13   4        129.62        161.99        24.91 o                         
  -7  13   4        651.18        512.64        46.28 o                         
  -5  13   4         21.34        -12.58        17.58 o                         
  -3  13   4        127.56        334.09        34.04 o                         
  -1  13   4       2890.34       3063.44        94.95 o                         
   1  13   4         49.97        114.22        29.75 o                         
   3  13   4        143.13        152.70        42.48 o                         
   5  13   4         24.25         86.02        40.07 o                         
   7  13   4        261.13        391.64        62.26 o                         
   9  13   4        336.26        340.99        57.80 o                         
  11  13   4        181.41        113.91        39.37 o                         
  13  13   4         84.89        146.69        40.73 o                         
  15  13   4          6.24         20.44        26.15 o                         
  17  13   4        196.11        200.01        38.82 o                         
 -24  14   4         10.07         55.58        20.10 o                         
 -22  14   4          2.41        -21.63        24.50 o                         
 -20  14   4        120.69        165.15        39.48 o                         
 -18  14   4         56.57         12.58        30.28 o                         
 -16  14   4          5.75        -15.83        29.57 o                         
 -14  14   4        351.26        398.28        38.99 o                         
 -12  14   4          6.77        -21.85        23.35 o                         
 -10  14   4        752.12        753.15        42.89 o                         
  -8  14   4       1211.85       1031.44        71.52 o                         
  -6  14   4         79.76        178.31        32.75 o                         
  -4  14   4        178.18        250.91        27.75 o                         
  -2  14   4        621.45        894.22        46.48 o                         
   0  14   4       2892.68       3169.57       126.26 o                         
   2  14   4        919.07       1255.19        69.20 o                         
   4  14   4          4.66         27.08        34.19 o                         
   6  14   4        260.79        420.48        62.93 o                         
   8  14   4          7.99        -30.94        31.95 o                         
  10  14   4          8.91         12.36        29.93 o                         
  12  14   4         63.95        144.05        36.54 o                         
  14  14   4         34.83         49.89        26.79 o                         
  16  14   4         20.87         10.36        12.98 o                         
 -21  15   4          5.92         32.38        20.95 o                         
 -19  15   4          0.10         13.39        24.47 o                         
 -17  15   4         43.47         61.22        31.10 o                         
 -15  15   4        148.90        123.49        36.89 o                         
 -13  15   4         23.84         44.50        20.94 o                         
 -11  15   4        144.71        127.33        25.01 o                         
  -9  15   4        432.93        504.26        34.84 o                         
  -7  15   4        420.90        539.32        35.64 o                         
  -5  15   4        159.02        111.42        21.37 o                         
  -3  15   4        757.62       1020.93        62.35 o                         
  -1  15   4        532.95        465.28        44.52 o                         
   1  15   4          2.61         -2.43        17.36 o                         
   3  15   4        700.20        610.70        65.78 o                         
   5  15   4        251.85        372.71        53.89 o                         
   7  15   4         36.34         33.37        30.06 o                         
   9  15   4        187.19        195.76        40.01 o                         
  11  15   4         92.82         84.49        30.84 o                         
  13  15   4         10.48        -21.85        21.85 o                         
 -18  16   4          2.27         20.82        13.28 o                         
 -16  16   4          9.58         44.97        16.55 o                         
 -14  16   4         12.03         20.05        17.35 o                         
 -12  16   4          0.76        -11.17        17.53 o                         
 -10  16   4         37.05         57.33        26.81 o                         
  -8  16   4         17.75          4.26        13.77 o                         
  -6  16   4        170.25        137.15        26.61 o                         
  -4  16   4        130.04        117.44        25.08 o                         
  -2  16   4         38.80          3.55        19.42 o                         
   0  16   4         26.54         19.76        25.51 o                         
   2  16   4          2.58          2.40        22.85 o                         
   4  16   4         80.26         87.07        22.21 o                         
   6  16   4        367.88        224.45        38.43 o                         
   8  16   4         55.17         47.07        17.83 o                         
  10  16   4         21.81         48.20        16.13 o                         
  12  16   4          0.75        -19.68        19.68 o                         
 -13  17   4         65.36         96.28        25.34 o                         
 -11  17   4         96.58        119.35        29.46 o                         
  -9  17   4         53.22        137.44        33.08 o                         
  -7  17   4          3.75         -3.44        24.16 o                         
  -5  17   4         65.83         29.65        20.96 o                         
  -3  17   4        148.98        173.59        24.98 o                         
  -1  17   4         14.82         62.03        29.17 o                         
   1  17   4         49.90         14.65        23.41 o                         
   3  17   4         44.89        114.88        30.31 o                         
   5  17   4         10.05        -22.04        22.04 o                         
   7  17   4         35.47         77.58        21.70 o                         
  -8  18   4         38.44         -3.15        15.03 o                         
   0  18   4        176.09        152.04        25.98 o                         
 -35   1   5          0.78         16.95        11.60 o                         
 -33   1   5         10.75         19.80        15.71 o                         
 -31   1   5        144.42        211.80        32.64 o                         
 -29   1   5        585.74       1084.43        51.71 o                         
 -27   1   5        977.97        665.52        41.42 o                         
 -25   1   5         11.95         -2.29        16.58 o                         
 -23   1   5        640.11        689.34       116.14 o                         
 -21   1   5         84.99         33.06        32.13 o                         
 -19   1   5      19578.97      20383.21       392.26 o                         
 -17   1   5          4.99         68.17        36.69 o                         
 -15   1   5       3510.45       4651.01       171.72 o                         
 -13   1   5       1468.25       1626.80       125.47 o                         
 -11   1   5        410.85        346.00        32.63 o                         
  -9   1   5      46596.91      45649.29       381.45 o                         
  -7   1   5      45979.37      50024.94       397.32 o                         
  -5   1   5      60655.59      66833.50       507.87 o                         
  -3   1   5     131722.75     136964.52       991.71 o                         
  -1   1   5       3933.65       4263.47        95.07 o                         
   1   1   5       3007.55       3050.74        94.98 o                         
   3   1   5       1436.77       1257.37        69.87 o                         
   5   1   5      23475.09      23406.74       375.82 o                         
   7   1   5       1041.31        475.53        56.23 o                         
   9   1   5       1224.00        972.76        85.66 o                         
  11   1   5       1264.15       1139.88       100.85 o                         
  13   1   5        266.94        309.71        62.34 o                         
  15   1   5        499.22        491.08        25.79 o                         
  17   1   5       2098.00       1688.55        44.58 o                         
  19   1   5       2051.18       2299.09        51.69 o                         
  21   1   5        789.43        944.27        36.00 o                         
  23   1   5        125.35        100.59        17.38 o                         
  25   1   5          5.20         34.94        14.42 o                         
 -36   2   5         10.91         14.15        17.11 o                         
 -34   2   5         42.13         71.51        15.36 o                         
 -32   2   5        355.77        477.49        39.99 o                         
 -30   2   5         87.21         23.94        23.29 o                         
 -28   2   5        335.44        435.84        56.71 o                         
 -26   2   5        333.85        402.89        32.49 o                         
 -24   2   5       3250.87       3264.46        73.99 o                         
 -22   2   5        482.05        450.43        93.65 o                         
 -20   2   5       1676.47       1468.13       103.97 o                         
 -18   2   5       2876.83       4742.58       171.64 o                         
 -16   2   5       1917.38       2233.82       107.98 o                         
 -14   2   5      29523.96      32759.84       440.80 o                         
 -12   2   5      28075.37      27159.06       299.58 o                         
 -10   2   5      18570.13      17591.78       258.81 o                         
  -8   2   5         46.75         57.97        21.71 o                         
  -6   2   5     141739.56     128827.65       923.69 o                         
  -4   2   5       3370.77       2916.16        44.06 o                         
  -2   2   5       8351.60       5816.92       153.39 o                         
   0   2   5         59.68         81.08        30.29 o                         
   2   2   5       5361.69       6509.12       215.89 o                         
   4   2   5        442.76        163.91        34.03 o                         
   6   2   5       1995.12        869.94        70.76 o                         
   8   2   5      17990.25      14240.66       456.19 o                         
  10   2   5      20315.41      19920.66       417.90 o                         
  12   2   5       1133.69       1090.94       141.88 o                         
  14   2   5       3585.71       3870.73       141.89 o                         
  16   2   5        894.28       1267.96        40.67 o                         
  18   2   5        177.43        129.95        18.75 o                         
  20   2   5       1053.35       1290.28        42.55 o                         
  22   2   5        191.73        256.89        20.12 o                         
  24   2   5        368.45        251.22        23.00 o                         
  26   2   5          1.51         13.57        21.78 o                         
 -35   3   5        119.71        255.11        23.50 o                         
 -33   3   5        106.73         89.18        36.37 o                         
 -31   3   5        390.45        554.43        43.32 o                         
 -29   3   5        582.92        909.70        46.30 o                         
 -27   3   5        763.28       1439.00        57.45 o                         
 -25   3   5        212.76        223.19        25.61 o                         
 -23   3   5        648.67        755.05        36.28 o                         
 -21   3   5        131.73        167.15        62.79 o                         
 -19   3   5        307.62        218.25        45.67 o                         
 -17   3   5        874.68        343.27        50.92 o                         
 -15   3   5       1298.45       1465.40        74.90 o                         
 -13   3   5       6268.35       6379.69       137.56 o                         
 -11   3   5      24035.61      27190.07       307.48 o                         
  -9   3   5       2381.01       2229.86        60.91 o                         
  -7   3   5       1131.26       1768.43        73.42 o                         
  -5   3   5      31946.03      26595.14       249.29 o                         
  -3   3   5       7045.62       5786.20        83.57 o                         
  -1   3   5       2635.90       3577.66       102.82 o                         
   1   3   5       3345.88       2741.14       136.31 o                         
   3   3   5       8378.59       8900.10       281.73 o                         
   5   3   5      25311.32      28742.83       613.95 o                         
   7   3   5      11068.54      11529.39       388.97 o                         
   9   3   5       2984.83       1947.01       169.82 o                         
  11   3   5        191.97        194.42        71.02 o                         
  13   3   5       5342.67       5748.57       334.14 o                         
  15   3   5        359.38        199.68        81.59 o                         
  17   3   5        430.55        266.86        25.65 o                         
  19   3   5       1178.91       1941.13        89.37 o                         
  21   3   5       1109.81       1565.57        49.95 o                         
  23   3   5        714.26        932.73        41.79 o                         
  25   3   5         13.36         25.05        17.59 o                         
 -34   4   5         15.83         85.98        20.21 o                         
 -32   4   5        726.70        738.77        68.75 o                         
 -30   4   5         30.50         23.67        32.83 o                         
 -28   4   5         59.30         -6.92        22.55 o                         
 -26   4   5        547.82        458.61        42.91 o                         
 -24   4   5        525.74        609.82        33.88 o                         
 -22   4   5         46.22         24.12        20.79 o                         
 -20   4   5        112.02         64.31        40.00 o                         
 -18   4   5         23.84         68.82        25.54 o                         
 -16   4   5       6314.38       6688.67       163.15 o                         
 -14   4   5       1885.80       1607.88        75.32 o                         
 -12   4   5         91.41        341.26        35.34 o                         
 -10   4   5       9142.06       9465.41       247.83 o                         
  -8   4   5      34429.95      43560.78       415.47 o                         
  -6   4   5       6613.79       6613.07       126.78 o                         
  -4   4   5      37088.67      38067.74       649.59 o                         
  -2   4   5       4736.99       5652.13       138.67 o                         
   0   4   5       1237.26        962.90        61.75 o                         
   2   4   5      13488.53      14514.83       376.79 o                         
   4   4   5       3407.86       4401.63       213.26 o                         
   6   4   5         28.70        153.22        65.94 o                         
   8   4   5       5267.11       4287.56       247.88 o                         
  10   4   5        603.25        379.29        86.49 o                         
  12   4   5         40.10          4.84        44.03 o                         
  14   4   5         62.02        100.98        83.18 o                         
  16   4   5       4526.94       4384.99       183.89 o                         
  18   4   5       1860.30       1958.37        69.75 o                         
  20   4   5        241.37        240.22        28.46 o                         
  22   4   5        122.83         66.08        23.23 o                         
  24   4   5          2.16         21.60        14.76 o                         
  26   4   5         63.39        108.19        25.10 o                         
 -35   5   5          4.60         31.27        22.62 o                         
 -33   5   5        399.89        499.92        35.22 o                         
 -31   5   5        764.65        768.38        70.62 o                         
 -29   5   5        201.77        302.56        53.78 o                         
 -27   5   5        180.42        292.95        40.96 o                         
 -25   5   5        542.33        714.18        77.28 o                         
 -23   5   5       2333.16       2522.10       127.32 o                         
 -21   5   5         48.41        156.53        22.70 o                         
 -19   5   5       1291.47       1134.34        75.16 o                         
 -17   5   5       1349.55       1217.45        75.73 o                         
 -15   5   5       4837.72       5215.52       146.91 o                         
 -13   5   5          2.20         -5.88        22.83 o                         
 -11   5   5      10451.54       8343.82       170.17 o                         
  -9   5   5       1526.17        880.31        45.63 o                         
  -7   5   5       6464.12       7293.58       143.11 o                         
  -5   5   5       3246.67       3325.19       114.55 o                         
  -3   5   5      24818.72      22818.15       355.24 o                         
  -1   5   5        902.45        868.12        91.16 o                         
   1   5   5      14885.28      15996.69       290.11 o                         
   3   5   5        488.01        245.92        40.92 o                         
   5   5   5       9965.60      11438.99       384.64 o                         
   7   5   5         33.70         19.94        38.57 o                         
   9   5   5        391.90        270.52        72.90 o                         
  11   5   5       3166.93       2157.61       204.10 o                         
  13   5   5        248.12        247.96        41.28 o                         
  15   5   5        224.54        213.59        48.89 o                         
  17   5   5          0.80         45.32        24.91 o                         
  19   5   5        337.23        296.35        37.10 o                         
  21   5   5         27.95         39.80        18.31 o                         
  23   5   5        160.60        227.25        23.12 o                         
  25   5   5         64.49         75.51        35.14 o                         
 -34   6   5         90.41         90.24        16.49 o                         
 -32   6   5         21.91         -2.48        24.68 o                         
 -30   6   5        187.57        106.07        35.52 o                         
 -28   6   5          5.62         -3.35        31.47 o                         
 -26   6   5        151.62        137.79        33.83 o                         
 -24   6   5        914.56        716.14        73.39 o                         
 -22   6   5       6614.85       5864.01       173.42 o                         
 -20   6   5        334.09        227.39        52.87 o                         
 -18   6   5       1746.10       1682.60        93.38 o                         
 -16   6   5       1569.73       1116.33        74.09 o                         
 -14   6   5        192.45        186.82        32.90 o                         
 -12   6   5       3149.26       5608.27       172.01 o                         
 -10   6   5      16628.91      16585.65       360.82 o                         
  -8   6   5      26877.87      35371.66       437.61 o                         
  -6   6   5         26.40         69.38        29.28 o                         
  -4   6   5          0.23        122.31        42.40 o                         
  -2   6   5       4257.99       7540.68       302.05 o                         
   2   6   5        137.14        149.35        35.53 o                         
   4   6   5       1398.16        712.09        69.40 o                         
   6   6   5        484.93        407.96        56.38 o                         
   8   6   5        281.95        598.57       102.92 o                         
  10   6   5       1213.38        826.33       130.41 o                         
  12   6   5        158.92        107.37        22.85 o                         
  14   6   5        364.92        413.88        62.81 o                         
  16   6   5        367.23        383.26        41.55 o                         
  18   6   5        224.46        140.15        47.58 o                         
  20   6   5        175.21        234.70        26.93 o                         
  22   6   5        183.52        222.82        23.33 o                         
  24   6   5          9.23         11.57        13.71 o                         
 -33   7   5         11.03         27.33        16.83 o                         
 -31   7   5         64.54         -1.74        15.92 o                         
 -29   7   5         17.81         10.10        28.49 o                         
 -27   7   5        288.79        355.77        38.61 o                         
 -25   7   5       4720.04       4555.63       128.02 o                         
 -23   7   5       2059.75       2234.66       124.23 o                         
 -21   7   5       7523.89       8592.21       167.97 o                         
 -19   7   5       3992.95       4068.91        95.99 o                         
 -17   7   5       1624.00       1605.66       120.24 o                         
 -15   7   5       2110.73       1865.92        95.44 o                         
 -13   7   5       2544.31       2259.92       100.28 o                         
 -11   7   5          0.07         -5.67        21.06 o                         
  -9   7   5       2171.65       4166.01       169.94 o                         
  -7   7   5       1017.98       1725.91       109.20 o                         
  -5   7   5       4115.38       4569.77       155.30 o                         
  -3   7   5        167.39         99.44        30.14 o                         
  -1   7   5       1787.19        819.68        68.96 o                         
   1   7   5       1825.25       2133.99       165.23 o                         
   3   7   5       1444.17       1725.61       125.12 o                         
   5   7   5       5255.51       4334.45       210.44 o                         
   7   7   5        311.18        417.57        63.20 o                         
   9   7   5         52.14        119.06        43.96 o                         
  11   7   5         20.86        -13.01        20.75 o                         
  13   7   5        175.56        469.06        38.48 o                         
  15   7   5        923.86        967.33        48.72 o                         
  17   7   5         13.08         22.52        23.12 o                         
  19   7   5         24.90          3.67        17.17 o                         
  21   7   5          1.64          1.58        15.52 o                         
  23   7   5          8.14         -3.90        12.86 o                         
 -32   8   5          4.55         36.21        19.50 o                         
 -30   8   5         37.11         16.73        24.29 o                         
 -28   8   5        140.31        167.12        27.92 o                         
 -26   8   5         55.45        132.43        29.24 o                         
 -24   8   5       2169.62       2384.50        90.29 o                         
 -22   8   5       3976.05       4700.15       349.80 o                         
 -20   8   5       1550.34       2030.35        74.74 o                         
 -18   8   5        944.46        971.95        48.47 o                         
 -16   8   5       1068.13        761.59        88.73 o                         
 -14   8   5        493.51        597.56        76.61 o                         
 -12   8   5       3448.23       3874.76       179.17 o                         
 -10   8   5       1652.78       1420.05       107.08 o                         
  -8   8   5       1260.31       1518.34       107.12 o                         
  -6   8   5       1841.85       1901.82       121.73 o                         
  -4   8   5        183.37        261.10        42.24 o                         
  -2   8   5       3298.39       2930.33       235.99 o                         
   0   8   5        964.07        508.34        58.94 o                         
   2   8   5       5367.56       6407.81       532.85 o                         
   4   8   5          7.95         63.65        33.65 o                         
   6   8   5        884.17        659.09        77.74 o                         
   8   8   5        154.18         71.80        29.67 o                         
  10   8   5        190.59        271.66        44.62 o                         
  12   8   5        125.75         23.94        25.08 o                         
  14   8   5       1915.66       1789.13        63.93 o                         
  16   8   5          1.47         32.49        21.05 o                         
  18   8   5         30.51         20.15        21.62 o                         
  20   8   5         14.07         20.01        15.45 o                         
  22   8   5        130.26        132.69        22.88 o                         
 -31   9   5          3.97          4.46        20.27 o                         
 -29   9   5        120.68         52.94        24.51 o                         
 -27   9   5        105.77         52.31        37.61 o                         
 -25   9   5        987.23       1068.76        85.48 o                         
 -23   9   5          1.19        -18.11        32.78 o                         
 -21   9   5         90.63        319.24        54.27 o                         
 -19   9   5       2235.17       2514.65        89.48 o                         
 -17   9   5        184.06        138.35        35.89 o                         
 -15   9   5         22.75         74.96        24.13 o                         
 -13   9   5       4535.71       4584.26       210.25 o                         
 -11   9   5        805.97        719.01        85.77 o                         
  -9   9   5        133.57         53.05        36.30 o                         
  -7   9   5        589.87        605.06        74.44 o                         
  -3   9   5        196.12        465.54        89.71 o                         
  -1   9   5         53.94         -2.79        46.56 o                         
   1   9   5       4696.31       3950.36       250.76 o                         
   3   9   5        296.48        247.26        73.93 o                         
   5   9   5       1619.44       1435.57       165.44 o                         
   7   9   5          9.06         10.90        26.52 o                         
   9   9   5        282.98        426.79        50.18 o                         
  11   9   5        119.76        106.74        40.29 o                         
  13   9   5       2654.89       3644.88       109.83 o                         
  15   9   5         25.26         14.96        36.01 o                         
  17   9   5        125.92        306.25        27.66 o                         
  19   9   5        758.59        854.91        58.17 o                         
  21   9   5         52.99         84.81        22.99 o                         
  23   9   5        152.23        106.08        20.26 o                         
 -30  10   5         10.10         13.16        17.91 o                         
 -28  10   5          7.03        -13.80        17.27 o                         
 -26  10   5         60.85        -19.03        27.86 o                         
 -24  10   5          8.23         16.50        34.71 o                         
 -22  10   5         47.48         63.35        38.51 o                         
 -20  10   5       3542.84       2936.14       143.88 o                         
 -18  10   5         10.61         22.52        30.69 o                         
 -16  10   5         16.55         10.14        29.72 o                         
 -14  10   5        825.76       1034.63        52.98 o                         
 -12  10   5         73.17         53.27        19.54 o                         
 -10  10   5        374.33        494.52        72.25 o                         
  -8  10   5          1.29        -22.40        36.94 o                         
  -6  10   5        115.70        172.84        67.52 o                         
  -4  10   5         10.01         23.38        45.27 o                         
  -2  10   5          0.64         74.90        55.23 o                         
   0  10   5        695.69        918.11       131.95 o                         
   2  10   5        157.66        175.09        38.71 o                         
   4  10   5        193.15        410.41        38.30 o                         
   6  10   5          1.96          7.78        64.36 o                         
   8  10   5       1498.30       2069.12       126.29 o                         
  10  10   5       1430.14        981.36        88.04 o                         
  12  10   5       2810.59       2186.42       128.72 o                         
  14  10   5       1838.41       1666.08       107.55 o                         
  16  10   5        605.77        634.61        64.99 o                         
  18  10   5        131.24        118.15        29.96 o                         
  20  10   5        856.33       1057.50        66.36 o                         
  22  10   5         34.52          0.95        15.14 o                         
 -27  11   5         67.51        110.78        29.79 o                         
 -25  11   5          4.68        -28.60        28.60 o                         
 -23  11   5        778.45        898.50        78.47 o                         
 -21  11   5        419.28        545.15        68.27 o                         
 -19  11   5        862.99        573.74        48.03 o                         
 -17  11   5        349.23        463.31        44.44 o                         
 -15  11   5          1.43         32.29        28.84 o                         
 -13  11   5        350.10        377.43        48.24 o                         
 -11  11   5        333.65        400.36        35.57 o                         
  -9  11   5         40.75         99.13        22.16 o                         
  -7  11   5        137.75        214.47        26.39 o                         
  -5  11   5         56.50         52.12        23.47 o                         
  -3  11   5        150.40        325.79        27.08 o                         
  -1  11   5        742.35        746.75        39.32 o                         
   1  11   5       4212.04       3908.21       126.61 o                         
   3  11   5        662.11        985.55        57.95 o                         
   5  11   5          2.27         18.21        35.24 o                         
   7  11   5       1941.96       2039.35       124.72 o                         
   9  11   5         42.28          9.86        30.67 o                         
  11  11   5         17.67        -31.60        31.60 o                         
  13  11   5        892.36       1204.90        94.62 o                         
  15  11   5         17.67         -7.37        28.73 o                         
  17  11   5         26.70        123.00        32.22 o                         
  19  11   5         11.61         -2.67        21.69 o                         
 -26  12   5          0.12         19.16        23.71 o                         
 -24  12   5         68.55         90.58        34.09 o                         
 -22  12   5        210.49        260.73        50.52 o                         
 -20  12   5         76.41         75.24        39.95 o                         
 -18  12   5       1112.66        842.72        56.38 o                         
 -16  12   5       1136.20       1110.76        65.08 o                         
 -14  12   5        530.99        772.12        54.61 o                         
 -12  12   5       2073.01       1490.93        60.46 o                         
 -10  12   5        198.03        259.76        28.22 o                         
  -8  12   5        984.31       1472.20        66.97 o                         
  -6  12   5        103.04         30.56        20.03 o                         
  -4  12   5       2563.13       2163.79        74.74 o                         
  -2  12   5         16.04          0.21        17.04 o                         
   0  12   5         64.33         44.46        20.23 o                         
   2  12   5        878.11        824.19        58.14 o                         
   4  12   5        412.70        466.62        48.30 o                         
   6  12   5       1495.00       1627.03       115.18 o                         
   8  12   5        221.78        334.66        55.62 o                         
  10  12   5        300.86        160.03        43.86 o                         
  12  12   5        901.09        988.69        82.68 o                         
  14  12   5          0.14         21.04        27.18 o                         
  16  12   5        203.04        350.96        44.64 o                         
  18  12   5         58.31         86.24        16.44 o                         
 -25  13   5        148.92        201.36        32.67 o                         
 -23  13   5          2.37         -9.80        26.23 o                         
 -21  13   5         60.86         -1.73        28.43 o                         
 -19  13   5         53.20        129.95        42.80 o                         
 -17  13   5        659.67        607.57        48.74 o                         
 -15  13   5         29.23          5.43        20.81 o                         
 -13  13   5        965.55       1522.76        73.32 o                         
 -11  13   5         22.94         41.76        18.75 o                         
  -9  13   5         21.03        109.18        22.17 o                         
  -7  13   5          2.31         36.98        22.67 o                         
  -5  13   5         70.55         58.90        20.69 o                         
  -3  13   5        966.17       1181.73        53.89 o                         
  -1  13   5       1112.15       1493.00        59.31 o                         
   1  13   5          3.54          4.29        24.69 o                         
   3  13   5        105.77        110.86        28.31 o                         
   5  13   5        101.43         62.89        33.78 o                         
   7  13   5         52.22        130.74        44.37 o                         
   9  13   5         12.65         -3.75        36.76 o                         
  11  13   5          7.54         55.28        35.72 o                         
  13  13   5         96.37         91.70        35.78 o                         
  15  13   5         10.95        -25.56        25.56 o                         
  17  13   5        375.77        258.65        88.98 o                         
 -24  14   5         39.61         37.39        20.35 o                         
 -22  14   5         33.58         49.51        30.12 o                         
 -20  14   5          1.20          6.32        26.16 o                         
 -18  14   5        549.82        572.36        62.23 o                         
 -16  14   5        179.51        183.61        29.66 o                         
 -14  14   5         50.94         85.70        24.77 o                         
 -12  14   5        332.62        403.03        39.36 o                         
 -10  14   5          7.39         57.87        18.67 o                         
  -8  14   5        286.26        455.14        35.55 o                         
  -6  14   5       1355.58       1518.68        60.93 o                         
  -4  14   5         20.81        -12.83        17.91 o                         
  -2  14   5        769.09       1178.42        59.21 o                         
   0  14   5        233.22        192.56        45.06 o                         
   2  14   5         18.87         14.01        22.09 o                         
   4  14   5        330.62        430.61        63.54 o                         
   6  14   5        272.42        343.36        54.52 o                         
   8  14   5        196.22        102.19        41.36 o                         
  10  14   5          1.73        -15.79        26.49 o                         
  12  14   5         81.42         67.00        29.61 o                         
  14  14   5         58.67         45.10        16.49 o                         
 -21  15   5         33.52         -5.97        20.64 o                         
 -19  15   5         70.42        182.75        35.89 o                         
 -17  15   5        144.56         85.00        31.55 o                         
 -15  15   5          2.27        -28.18        28.18 o                         
 -13  15   5         13.86        -15.70        29.78 o                         
 -11  15   5          3.22         25.38        17.33 o                         
  -9  15   5          8.57         -5.27        16.35 o                         
  -7  15   5        137.27        192.28        23.98 o                         
  -5  15   5       1825.10       1736.28        60.96 o                         
  -3  15   5       1079.13       1024.74        46.90 o                         
  -1  15   5          0.58        -17.31        17.31 o                         
   1  15   5        126.91        140.50        22.39 o                         
   3  15   5         81.21         13.93        27.48 o                         
   5  15   5        127.59        238.12        44.20 o                         
   7  15   5        272.41        253.35        44.80 o                         
   9  15   5         62.12         71.49        31.60 o                         
  11  15   5         31.91         85.93        28.05 o                         
  13  15   5         73.02        -11.48        18.97 o                         
 -18  16   5          7.26        -11.19        12.99 o                         
 -16  16   5         39.24         22.14        14.75 o                         
 -14  16   5          4.32          3.77        15.27 o                         
 -12  16   5        161.37        172.84        25.74 o                         
 -10  16   5        435.42        342.26        32.45 o                         
  -8  16   5         21.45         65.77        16.27 o                         
  -6  16   5        168.50        325.76        26.96 o                         
  -4  16   5         43.14         23.65        19.41 o                         
  -2  16   5         17.52         60.63        21.59 o                         
   0  16   5         91.03         71.63        34.64 o                         
   2  16   5         10.02        -20.15        20.15 o                         
   4  16   5         42.67          2.26        18.42 o                         
   6  16   5          6.28          9.24        16.79 o                         
   8  16   5        132.74         60.29        17.31 o                         
  10  16   5        156.40        117.33        37.13 o                         
 -15  17   5         58.94         24.93        17.69 o                         
 -13  17   5          8.39         39.42        21.57 o                         
 -11  17   5         62.18          4.79        20.73 o                         
  -9  17   5        148.42        239.97        36.79 o                         
  -7  17   5          2.42          9.97        24.47 o                         
  -5  17   5         56.74         70.52        19.98 o                         
  -3  17   5         81.88        129.07        31.59 o                         
  -1  17   5        131.28        124.89        31.23 o                         
   1  17   5         63.24         51.63        23.36 o                         
   3  17   5        258.96        151.64        81.16 o                         
   5  17   5          0.98        -22.72        22.72 o                         
 -36   0   6         34.54         22.01        19.52 o                         
 -34   0   6         41.58        105.75        22.46 o                         
 -32   0   6         28.81         73.07        37.64 o                         
 -30   0   6        670.79        528.57        77.88 o                         
 -28   0   6        649.82        468.55        97.78 o                         
 -26   0   6       2000.87       2489.59        82.28 o                         
 -24   0   6        920.25       1048.54        68.63 o                         
 -22   0   6        808.89       1215.81       139.41 o                         
 -20   0   6       1118.81       1511.43       145.66 o                         
 -18   0   6       4465.42       5761.17       253.47 o                         
 -16   0   6      56324.11      62108.04       993.19 o                         
 -14   0   6      15546.39      14982.47       346.60 o                         
 -12   0   6      64208.79      62036.51       875.14 o                         
 -10   0   6       6639.07       3044.74        78.60 o                         
  -8   0   6      44271.93      45545.12       364.40 o                         
  -6   0   6      48758.93      36022.62       390.23 o                         
  -4   0   6      45144.25      61328.54       602.28 o                         
  -2   0   6     101331.14      93067.23      1211.86 o                         
   0   0   6        598.35        844.74        71.67 o                         
   2   0   6      14678.62      16117.52       380.60 o                         
   4   0   6       3401.28       1931.09       137.24 o                         
   6   0   6       9227.21       8954.60       334.69 o                         
   8   0   6        462.44        313.99        72.01 o                         
  10   0   6         87.85         87.29        57.13 o                         
  12   0   6        202.48         51.03        54.18 o                         
  14   0   6        422.83        261.59        26.68 o                         
  16   0   6       8223.77       7729.64       139.14 o                         
  18   0   6       2821.50       2793.38        81.17 o                         
  20   0   6        475.37        517.93        45.09 o                         
  22   0   6       2424.17       2615.57        85.26 o                         
  24   0   6        216.16        149.40        32.94 o                         
 -35   1   6        422.65        456.27        25.62 o                         
 -33   1   6         53.71         27.48        16.64 o                         
 -31   1   6         41.13         44.49        26.70 o                         
 -29   1   6         40.63         77.88        27.12 o                         
 -27   1   6         32.77        139.74        28.08 o                         
 -25   1   6       2387.19       2864.76        61.63 o                         
 -23   1   6       1343.98        726.42        81.72 o                         
 -21   1   6       1480.59       2639.27       136.77 o                         
 -19   1   6      10971.83      11369.87       269.33 o                         
 -17   1   6       6092.98       5571.46       167.95 o                         
 -15   1   6       4739.10       5065.87       144.36 o                         
 -13   1   6      10852.99      11373.55       198.07 o                         
 -11   1   6       1504.52       2901.39        68.52 o                         
  -9   1   6       7578.13      12936.15       156.86 o                         
  -7   1   6     161576.27     149946.09      1093.14 o                         
  -5   1   6       5702.98       7714.26       105.79 o                         
  -3   1   6      72458.09      65422.13       616.76 o                         
  -1   1   6      45843.30      39773.61       440.87 o                         
   1   1   6       3467.22       2968.11       101.31 o                         
   3   1   6       5698.89       4050.88       134.36 o                         
   5   1   6       6602.47       5644.08       177.30 o                         
   7   1   6        295.63        670.07        68.15 o                         
   9   1   6         28.13        177.10        47.64 o                         
  11   1   6       1353.73       1713.18       126.86 o                         
  13   1   6        163.70        329.14        26.22 o                         
  15   1   6          1.67         19.26        12.90 o                         
  17   1   6        150.63        141.59        18.06 o                         
  19   1   6         32.00         -2.85        14.39 o                         
  21   1   6         11.76         -5.76        13.04 o                         
  23   1   6        251.80        214.05        23.35 o                         
  25   1   6        371.15        380.63        36.84 o                         
 -36   2   6         90.09         98.75        19.53 o                         
 -34   2   6         98.77         25.12        18.28 o                         
 -32   2   6         16.30         43.22        26.71 o                         
 -30   2   6       3368.40       3274.57       116.08 o                         
 -28   2   6        152.21        237.45        28.96 o                         
 -26   2   6       1412.98       1388.87        50.03 o                         
 -24   2   6        717.70        616.67        33.61 o                         
 -22   2   6        376.11        252.40       104.81 o                         
 -20   2   6       3996.02       4169.11       172.06 o                         
 -18   2   6        746.09        779.44        69.12 o                         
 -16   2   6       7712.94       9805.18       188.29 o                         
 -14   2   6       5219.34       4866.79       143.74 o                         
 -12   2   6        980.69       1863.67        79.21 o                         
 -10   2   6         63.71        112.48        20.86 o                         
  -8   2   6        175.95        459.98        34.59 o                         
  -6   2   6       1918.67       2681.54        45.56 o                         
  -4   2   6       4740.39       4361.76       102.48 o                         
  -2   2   6       3792.69       2058.20        95.70 o                         
   2   2   6       1454.23       2052.65       126.58 o                         
   4   2   6        175.38        248.91        41.30 o                         
   6   2   6         47.83         37.66        28.95 o                         
   8   2   6       1210.28       1334.59        99.59 o                         
  10   2   6          1.98          7.15        39.75 o                         
  12   2   6          3.29         18.30        42.44 o                         
  14   2   6       4524.10       4603.55        73.05 o                         
  16   2   6         17.72          7.70        14.88 o                         
  18   2   6        161.11        144.40        19.84 o                         
  20   2   6          3.51         -5.41        13.99 o                         
  22   2   6         39.18         73.53        15.11 o                         
  24   2   6         50.75         58.02        19.85 o                         
 -35   3   6         11.28        -14.24        23.22 o                         
 -33   3   6          4.63         44.02        31.30 o                         
 -31   3   6         34.92         27.40        21.05 o                         
 -29   3   6        523.65        694.18        56.21 o                         
 -27   3   6         78.93         29.66        18.90 o                         
 -25   3   6        770.27        633.88        34.28 o                         
 -23   3   6        169.03         91.38        24.28 o                         
 -21   3   6       2957.58       3835.64       173.73 o                         
 -19   3   6       1002.85       1394.12       161.22 o                         
 -17   3   6      11739.29      11264.77       261.89 o                         
 -15   3   6         26.08          4.27        21.19 o                         
 -13   3   6      14141.79      15188.90       363.13 o                         
 -11   3   6       7749.36       6250.67       125.79 o                         
  -9   3   6      31335.31      28967.00       305.78 o                         
  -7   3   6         36.91         17.25        13.74 o                         
  -5   3   6        279.56        225.87        12.43 o                         
  -3   3   6       5820.64       8418.58       123.91 o                         
  -1   3   6     104650.20      94655.48       936.88 o                         
   1   3   6      35808.22      40011.12       698.04 o                         
   3   3   6       5929.28       4301.06       200.29 o                         
   5   3   6         42.41         18.82        38.75 o                         
   7   3   6        219.02        173.29        58.07 o                         
   9   3   6        111.13        -10.25        41.87 o                         
  11   3   6         95.92        115.87        63.52 o                         
  13   3   6         21.73          2.51        33.54 o                         
  15   3   6        631.24        972.11        39.39 o                         
  17   3   6        227.12        241.30        25.50 o                         
  19   3   6         45.28         53.56        17.48 o                         
  21   3   6        195.23        120.62        22.31 o                         
  23   3   6         25.93         33.37        22.94 o                         
  25   3   6         75.80        115.33        26.02 o                         
 -36   4   6         95.08        130.42        16.94 o                         
 -34   4   6        100.74        130.23        33.92 o                         
 -32   4   6         44.93         81.26        33.38 o                         
 -30   4   6         65.70        111.99        34.85 o                         
 -28   4   6        642.57        909.84        56.25 o                         
 -26   4   6        182.41         84.67        25.97 o                         
 -24   4   6        226.95         96.19        27.56 o                         
 -22   4   6       1750.17       1605.00       118.15 o                         
 -20   4   6        514.75        519.31        66.80 o                         
 -18   4   6       1582.85       1361.21        95.06 o                         
 -16   4   6       2473.68       1969.63        86.71 o                         
 -14   4   6        272.74        389.56        39.93 o                         
 -12   4   6        138.39        138.80        26.38 o                         
 -10   4   6      15722.12      14669.90       255.72 o                         
  -8   4   6       4247.73       4538.44       130.74 o                         
  -6   4   6      13091.14      11887.64       145.83 o                         
  -4   4   6      49852.27      52089.60       577.06 o                         
  -2   4   6       1770.42       3185.15       108.08 o                         
   0   4   6        138.13        402.70        44.47 o                         
   2   4   6          5.90        278.43        70.82 o                         
   4   4   6       9776.80      10147.25       349.04 o                         
   6   4   6         67.90        203.68        64.88 o                         
   8   4   6       1525.84       1471.84       151.77 o                         
  10   4   6         27.16        -24.99        46.06 o                         
  12   4   6       1195.47       1343.34        83.40 o                         
  14   4   6        346.44        307.51        34.32 o                         
  16   4   6        246.56        311.26        33.06 o                         
  18   4   6        508.31        518.27        38.45 o                         
  20   4   6         67.92        212.76        26.64 o                         
  22   4   6         67.73        114.47        23.26 o                         
  24   4   6          8.02         11.77        16.10 o                         
 -35   5   6       1118.98       1414.17        47.80 o                         
 -33   5   6          0.54          0.59        26.65 o                         
 -31   5   6        110.53        147.59        41.47 o                         
 -29   5   6         50.62        150.57        45.23 o                         
 -27   5   6        106.06        131.08        48.18 o                         
 -25   5   6        380.46        647.03        47.25 o                         
 -23   5   6       9645.70      11207.73       152.16 o                         
 -21   5   6       1602.34       1846.82       123.91 o                         
 -19   5   6       2454.85       3337.87       155.82 o                         
 -17   5   6        728.31        486.20        48.58 o                         
 -15   5   6        702.77        770.16        57.90 o                         
 -13   5   6        378.84        330.67        38.63 o                         
 -11   5   6       1356.76       1216.58        64.10 o                         
  -9   5   6        365.09        186.61        24.20 o                         
  -7   5   6         32.99        102.37        29.68 o                         
  -5   5   6         37.60         45.24        34.28 o                         
  -3   5   6       3134.73       3600.43       121.95 o                         
  -1   5   6      23166.30      28225.11       410.24 o                         
   1   5   6       1790.36       1181.67        79.27 o                         
   3   5   6       1108.62       1938.53       107.59 o                         
   5   5   6       6396.71       7068.82       308.80 o                         
   7   5   6       2738.90       2264.29       185.30 o                         
   9   5   6       2481.19       2410.84       205.90 o                         
  11   5   6        394.43        580.38        56.45 o                         
  13   5   6        416.31        449.26        39.82 o                         
  15   5   6        424.01        592.36        68.58 o                         
  17   5   6        845.89        922.27        49.27 o                         
  19   5   6         19.80         33.35        18.15 o                         
  21   5   6          0.17         10.97        16.42 o                         
  23   5   6         27.53         36.36        13.69 o                         
  25   5   6        243.47        327.06        29.37 o                         
 -34   6   6         13.64         20.71        15.82 o                         
 -32   6   6         61.70         64.75        31.64 o                         
 -30   6   6         88.88        100.07        37.89 o                         
 -28   6   6         40.56        167.53        43.38 o                         
 -26   6   6       1039.53        842.14        82.16 o                         
 -24   6   6       1795.26        992.32        83.70 o                         
 -22   6   6       5157.48       5300.49       162.78 o                         
 -20   6   6        231.85        209.23        60.62 o                         
 -18   6   6         26.40         66.44        27.81 o                         
 -16   6   6       6641.91       6220.05       171.36 o                         
 -14   6   6       6541.66       6523.60       262.05 o                         
 -12   6   6       5788.18       4415.29       132.24 o                         
 -10   6   6         64.53         96.05        22.39 o                         
  -8   6   6         37.32         42.23        22.66 o                         
  -6   6   6      10144.13      12717.52       358.92 o                         
  -4   6   6       2700.67       2300.42       102.86 o                         
  -2   6   6       2398.18       2195.93       105.31 o                         
   0   6   6      26277.90      28138.17       752.77 o                         
   2   6   6        220.08        114.27        39.35 o                         
   4   6   6       1391.03       1144.37        90.24 o                         
   6   6   6       2845.75       2910.78       149.63 o                         
   8   6   6       6160.72       6028.61       243.19 o                         
  10   6   6         39.97         68.95        40.00 o                         
  12   6   6        695.04        672.43        43.66 o                         
  14   6   6         10.53          3.40        43.89 o                         
  16   6   6         57.48         68.58        29.43 o                         
  18   6   6        151.52         69.02        20.68 o                         
  20   6   6        219.33        175.01        25.02 o                         
  22   6   6        139.76        102.46        17.74 o                         
  24   6   6        462.30        363.56        33.19 o                         
 -33   7   6         50.50         76.41        18.09 o                         
 -31   7   6         44.11          8.14        26.15 o                         
 -29   7   6          0.82        -13.72        20.71 o                         
 -27   7   6         41.96         12.68        23.48 o                         
 -25   7   6        522.48        500.91        65.97 o                         
 -23   7   6          1.23        128.36        37.80 o                         
 -21   7   6        149.35        195.17        28.77 o                         
 -19   7   6        852.03       1310.23       158.94 o                         
 -17   7   6       2263.78       1960.02       101.76 o                         
 -15   7   6       2486.43       2429.58       141.50 o                         
 -13   7   6       1433.60       1286.53        76.90 o                         
 -11   7   6        354.68        387.65        43.62 o                         
  -9   7   6        497.96        429.98        44.62 o                         
  -7   7   6        501.96        609.74        81.33 o                         
  -5   7   6        388.41        760.55        64.40 o                         
  -3   7   6       2063.81       2636.69       118.34 o                         
  -1   7   6       7069.01       8174.43       300.04 o                         
   1   7   6       3194.50       3175.41       144.31 o                         
   3   7   6        323.67        637.88        72.09 o                         
   5   7   6        262.79        185.02        48.54 o                         
   7   7   6       1339.37       1502.91       115.84 o                         
   9   7   6         70.26         90.10        26.14 o                         
  11   7   6          0.58        -18.70        18.70 o                         
  13   7   6       2609.03       2677.34        78.13 o                         
  15   7   6          6.03         41.04        32.47 o                         
  17   7   6          6.51         -9.93        21.36 o                         
  19   7   6        267.29        277.67        26.93 o                         
  21   7   6         24.26         15.16        14.63 o                         
  23   7   6        213.29        255.95        21.41 o                         
 -32   8   6         12.93         45.31        19.21 o                         
 -30   8   6         15.80         19.59        18.23 o                         
 -28   8   6        155.91        177.79        30.28 o                         
 -26   8   6         14.87         -5.30        44.25 o                         
 -24   8   6        880.27        759.05        52.65 o                         
 -22   8   6        267.52        314.13        37.59 o                         
 -20   8   6       5506.10       6322.58       133.55 o                         
 -18   8   6        442.95        821.48        62.91 o                         
 -16   8   6         53.48         38.01        57.70 o                         
 -14   8   6       6185.62       7577.06       358.09 o                         
 -12   8   6        159.32        161.75        32.87 o                         
 -10   8   6       4502.12       5147.21       199.68 o                         
  -8   8   6          7.22         16.83        28.30 o                         
  -6   8   6         43.33          0.91        33.63 o                         
  -4   8   6       3959.06       4230.71       200.69 o                         
  -2   8   6       3538.14       4819.85       355.54 o                         
   0   8   6       4169.66       3813.84       159.66 o                         
   2   8   6       9569.86       9011.25       543.90 o                         
   4   8   6        891.04       1238.94        99.43 o                         
   6   8   6       1260.38       1207.82       102.22 o                         
   8   8   6        841.42        928.41        61.05 o                         
  10   8   6        130.11        188.45        31.60 o                         
  12   8   6        213.93        231.07        31.15 o                         
  14   8   6       1534.41       1419.26        56.58 o                         
  16   8   6          1.02          1.14        30.36 o                         
  18   8   6        157.25        115.06        21.68 o                         
  20   8   6          3.51         27.24        15.14 o                         
  22   8   6        150.11        128.67        17.35 o                         
 -31   9   6        148.12        190.22        31.61 o                         
 -29   9   6        192.39        206.66        36.36 o                         
 -27   9   6        197.34        177.80        41.76 o                         
 -25   9   6        237.16        213.10        49.09 o                         
 -23   9   6        925.85       1152.87        89.07 o                         
 -21   9   6       1633.04       1630.84       107.58 o                         
 -19   9   6         88.10         64.97        27.52 o                         
 -17   9   6        386.62        369.63        44.66 o                         
 -15   9   6       1354.32       1221.89        69.20 o                         
 -13   9   6       1146.75       1481.55       120.18 o                         
 -11   9   6          0.12         36.93        38.77 o                         
  -9   9   6         43.51        -56.48        56.48 o                         
  -7   9   6        643.95        460.59        78.42 o                         
  -5   9   6       1971.85       1961.49       113.49 o                         
  -3   9   6        336.89        389.28        55.20 o                         
  -1   9   6        792.29       1226.29       142.37 o                         
   1   9   6       4501.10       4920.04       285.80 o                         
   3   9   6        311.72        212.37        69.75 o                         
   5   9   6       2854.15       2551.48       113.26 o                         
   7   9   6       1018.47        764.04        65.99 o                         
   9   9   6        568.81        597.71        69.70 o                         
  11   9   6        405.29        413.53        62.14 o                         
  13   9   6       1127.26        876.01        54.03 o                         
  15   9   6        723.56        727.10        39.53 o                         
  17   9   6        259.83        355.73        33.50 o                         
  19   9   6        104.32        198.79        20.41 o                         
  21   9   6        144.98        168.44        29.34 o                         
 -30  10   6          0.19          1.94        14.53 o                         
 -28  10   6        322.89        339.11        44.90 o                         
 -26  10   6          0.96         15.52        30.37 o                         
 -24  10   6         24.49         47.48        35.61 o                         
 -20  10   6        468.32        513.00        65.46 o                         
 -18  10   6       3775.69       3612.60       158.76 o                         
 -16  10   6          0.03         12.26        25.57 o                         
 -14  10   6        422.94        443.61        53.99 o                         
 -12  10   6          3.25        -26.13        28.52 o                         
 -10  10   6          0.03         70.24        40.32 o                         
  -8  10   6        582.42        490.91       104.53 o                         
  -6  10   6        148.86         80.17        55.97 o                         
  -4  10   6       1135.81        884.10       126.72 o                         
  -2  10   6        816.36       1043.14       136.21 o                         
   0  10   6          0.84         76.02        50.83 o                         
   2  10   6        243.62        337.49        35.43 o                         
   4  10   6       1098.87        993.11        75.63 o                         
   6  10   6        268.24        192.57        40.58 o                         
   8  10   6          1.57          6.30        31.93 o                         
  10  10   6          1.08         67.06        39.74 o                         
  12  10   6         18.99        102.19        42.70 o                         
  14  10   6       1717.98       2191.94       117.70 o                         
  16  10   6        582.14        496.72        54.33 o                         
  18  10   6        108.91         59.42        28.39 o                         
  20  10   6          1.02         -4.23        18.70 o                         
 -29  11   6        354.44        329.28        35.54 o                         
 -27  11   6         37.63         12.12        24.73 o                         
 -25  11   6         39.04         30.48        32.09 o                         
 -23  11   6         84.11         22.35        31.49 o                         
 -21  11   6        295.57        525.44        46.76 o                         
 -19  11   6       1549.01       1880.40        82.67 o                         
 -17  11   6        131.75         65.88        41.50 o                         
 -15  11   6       1681.96       1655.23       107.20 o                         
 -13  11   6        158.35         61.78        23.74 o                         
 -11  11   6          1.57         -3.69        23.39 o                         
  -9  11   6        117.03         44.72        20.47 o                         
  -7  11   6        780.55       1043.27        51.01 o                         
  -5  11   6        140.19        255.42        27.91 o                         
  -3  11   6        100.24        165.04        25.04 o                         
  -1  11   6       3973.40       4515.46        95.25 o                         
   1  11   6       4779.52       5013.66       120.98 o                         
   3  11   6          3.56         12.22        21.96 o                         
   5  11   6        229.83        262.58        50.57 o                         
   7  11   6        450.75        285.90        55.32 o                         
   9  11   6        960.50       1239.78        99.37 o                         
  11  11   6         60.44         24.56        36.00 o                         
  13  11   6         23.01         97.61        37.15 o                         
  15  11   6        194.86        209.08        38.97 o                         
  17  11   6        463.99        585.04        63.91 o                         
  19  11   6        184.71        329.48        33.51 o                         
 -28  12   6         74.70         97.08        24.88 o                         
 -26  12   6          0.05         46.26        28.38 o                         
 -24  12   6          0.01         -9.31        29.26 o                         
 -22  12   6         21.30        -13.93        32.75 o                         
 -20  12   6        748.34        776.37        53.52 o                         
 -18  12   6          0.01         21.15        23.03 o                         
 -16  12   6       1141.15       1070.99        63.42 o                         
 -14  12   6        114.73         34.65        18.24 o                         
 -12  12   6        220.57        253.15        27.83 o                         
 -10  12   6        576.57        586.30        39.07 o                         
  -8  12   6        174.09        289.93        35.85 o                         
  -6  12   6         13.36         -5.75        16.77 o                         
  -4  12   6         40.03         24.18        21.67 o                         
  -2  12   6       4104.57       4406.41       102.46 o                         
   0  12   6         63.41         32.31        18.99 o                         
   2  12   6       1502.65       1599.66        78.86 o                         
   4  12   6         30.31        212.95        50.75 o                         
   6  12   6        275.28        171.53        44.45 o                         
   8  12   6         71.50         79.36        36.39 o                         
  10  12   6        323.77        445.72        60.65 o                         
  12  12   6         23.58         18.27        30.31 o                         
  14  12   6        331.30        345.20        48.27 o                         
  16  12   6         19.96         42.42        15.80 o                         
  18  12   6         43.32         49.27        18.54 o                         
 -27  13   6          1.31         15.39        17.24 o                         
 -25  13   6          0.14         29.34        24.64 o                         
 -23  13   6          2.46         11.26        26.34 o                         
 -21  13   6          1.84          1.17        31.59 o                         
 -19  13   6        153.51        110.61        26.05 o                         
 -17  13   6        289.20        249.30        34.49 o                         
 -15  13   6        709.45        552.19        47.40 o                         
 -13  13   6         39.33         46.87        21.51 o                         
 -11  13   6        233.61        160.63        25.00 o                         
  -9  13   6       1637.50       1483.09        72.62 o                         
  -7  13   6         63.69         82.81        22.33 o                         
  -5  13   6       2202.53       2768.13        69.67 o                         
  -3  13   6        202.24        442.57        35.11 o                         
  -1  13   6       1950.82       2191.42        72.28 o                         
   1  13   6         30.37         19.72        23.31 o                         
   3  13   6         26.62         54.80        35.44 o                         
   5  13   6        259.69        170.49        45.81 o                         
   7  13   6        182.53        254.97        54.46 o                         
   9  13   6        117.75        147.15        42.24 o                         
  11  13   6         26.91         28.03        27.84 o                         
  13  13   6          6.34        -23.34        26.07 o                         
  15  13   6        229.27        138.92        19.10 o                         
 -24  14   6          6.93         17.35        21.35 o                         
 -22  14   6         10.15         -8.38        27.66 o                         
 -20  14   6         47.15         42.43        31.42 o                         
 -18  14   6        208.46        140.32        27.27 o                         
 -16  14   6         74.74        100.55        26.29 o                         
 -14  14   6         49.83         82.05        25.20 o                         
 -12  14   6         42.33         16.43        17.85 o                         
 -10  14   6        957.41        719.27        42.29 o                         
  -8  14   6        125.45        114.64        21.98 o                         
  -6  14   6         96.38        216.74        26.34 o                         
  -4  14   6        673.66        595.79        33.88 o                         
  -2  14   6        816.21        930.57        40.92 o                         
   0  14   6        123.76         34.43        24.81 o                         
   2  14   6        103.17         85.26        41.20 o                         
   4  14   6         79.66        192.66        49.20 o                         
   6  14   6         87.50        174.60        43.99 o                         
   8  14   6        219.94        432.42        56.29 o                         
  10  14   6         10.73        -29.82        30.66 o                         
  12  14   6          6.97        -14.66        14.66 o                         
  14  14   6         17.49        -21.41        21.41 o                         
 -23  15   6         33.78        -16.11        16.11 o                         
 -21  15   6         18.43         30.18        15.43 o                         
 -19  15   6         23.71         -0.06        23.17 o                         
 -17  15   6          1.23         -1.39        26.26 o                         
 -15  15   6        443.53        336.64        26.98 o                         
 -13  15   6         10.42          0.58        17.22 o                         
 -11  15   6         14.52         34.59        20.77 o                         
  -9  15   6        144.36         98.89        19.92 o                         
  -7  15   6        900.37       1161.25        50.18 o                         
  -5  15   6        994.12       1105.36        48.67 o                         
  -3  15   6        203.34        250.81        22.75 o                         
  -1  15   6         49.11         83.53        35.58 o                         
   1  15   6         11.12         -6.02        21.66 o                         
   3  15   6          0.26         82.75        37.57 o                         
   5  15   6        172.93         49.67        31.57 o                         
   7  15   6         12.68         13.40        29.79 o                         
   9  15   6         53.40        130.36        31.01 o                         
  11  15   6          6.94        -13.04        22.25 o                         
 -18  16   6         57.33         88.26        16.96 o                         
 -16  16   6          8.37        -11.63        16.43 o                         
 -14  16   6         98.13         42.55        20.85 o                         
 -12  16   6        248.70        299.21        29.76 o                         
 -10  16   6          5.34         33.71        20.94 o                         
  -8  16   6        130.66        186.54        21.52 o                         
  -6  16   6        647.53        706.54        35.25 o                         
  -4  16   6         27.06         -9.61        18.43 o                         
  -2  16   6         17.18         15.75        27.70 o                         
   0  16   6         39.11         64.51        44.08 o                         
   2  16   6        472.50        377.41        47.91 o                         
   4  16   6          0.96        -11.48        18.28 o                         
   6  16   6         86.15         43.37        46.53 o                         
   8  16   6        136.51        146.56        29.82 o                         
 -13  17   6         93.50         46.83        21.84 o                         
 -11  17   6          8.07         54.02        24.39 o                         
  -9  17   6        467.24        641.34        51.99 o                         
  -7  17   6        116.37        145.88        31.50 o                         
  -5  17   6        165.65        124.39        30.88 o                         
  -3  17   6         18.19        118.47        29.08 o                         
  -1  17   6         81.52         72.35        24.03 o                         
   1  17   6        159.14        113.22        26.80 o                         
   3  17   6          3.54         19.74        25.30 o                         
 -37   1   7          0.15         -8.16        19.15 o                         
 -35   1   7         38.38         43.83        15.95 o                         
 -33   1   7        407.50        393.09        39.15 o                         
 -31   1   7        600.01        600.63        39.10 o                         
 -29   1   7          3.77         73.88        37.79 o                         
 -27   1   7        104.90        156.40        21.03 o                         
 -25   1   7        688.58        477.66        26.54 o                         
 -23   1   7         39.15        -29.64        32.09 o                         
 -21   1   7        382.59        354.17        51.30 o                         
 -19   1   7         13.94         -7.17        22.13 o                         
 -17   1   7      12085.72      12502.27       248.00 o                         
 -15   1   7      13084.32      12919.25       192.68 o                         
 -13   1   7       3127.58       2688.51        71.03 o                         
 -11   1   7      14465.83      14184.80       156.28 o                         
  -9   1   7        886.43        585.08        22.45 o                         
  -7   1   7       5233.06       3358.92        64.27 o                         
  -5   1   7       1464.59       1153.25        29.37 o                         
  -3   1   7      12483.91      13885.38       208.65 o                         
  -1   1   7       2785.56       1390.88        66.22 o                         
   1   1   7       3084.51       2696.00       102.50 o                         
   3   1   7       6534.37       5861.66       171.62 o                         
   5   1   7       9754.51       8687.67       355.40 o                         
   7   1   7        598.96        544.26        65.29 o                         
   9   1   7       1980.44       1579.05       117.94 o                         
  11   1   7        179.94        300.12        58.60 o                         
  13   1   7        468.74        615.19        27.51 o                         
  15   1   7        146.92        146.30        17.89 o                         
  17   1   7        850.39        787.26        35.04 o                         
  19   1   7       1814.30       1609.46        45.85 o                         
  21   1   7         49.45         33.25        18.09 o                         
  23   1   7        219.92        217.69        28.16 o                         
 -36   2   7          0.45          3.97        24.34 o                         
 -34   2   7         12.40          1.71        18.81 o                         
 -32   2   7         16.20         26.83        18.79 o                         
 -30   2   7        182.73         95.76        33.54 o                         
 -28   2   7        546.18        387.16        32.67 o                         
 -26   2   7        111.15        257.49        24.90 o                         
 -24   2   7         68.20         96.53        21.33 o                         
 -22   2   7       5367.42       6077.19       271.73 o                         
 -20   2   7       2205.67       2115.44       118.96 o                         
 -18   2   7       2296.85       2935.29       128.34 o                         
 -16   2   7      35667.00      38749.07       515.30 o                         
 -14   2   7       2026.21       1233.86        68.89 o                         
 -12   2   7       1104.23       1286.51        54.39 o                         
 -10   2   7         84.42        149.28        17.90 o                         
  -8   2   7       3152.37       1189.60        27.92 o                         
  -6   2   7       5043.71       6265.76        83.16 o                         
  -4   2   7      11545.46      15795.73       179.02 o                         
  -2   2   7      50390.56      45461.08       513.01 o                         
   0   2   7       2194.21       2494.87       135.79 o                         
   2   2   7      11105.20      10903.09       325.21 o                         
   4   2   7      20472.05      21570.22       532.91 o                         
   6   2   7       3198.08       2051.30       165.31 o                         
   8   2   7       4610.84       4899.87       276.14 o                         
  10   2   7         69.49         87.51        55.39 o                         
  12   2   7       2352.36       2758.74        53.38 o                         
  14   2   7        399.36        399.92        23.92 o                         
  16   2   7       7079.19       8135.07       115.18 o                         
  18   2   7          0.80          9.71        15.65 o                         
  20   2   7        555.01        541.28        29.99 o                         
  22   2   7         71.46         34.48        14.69 o                         
  24   2   7         67.04         79.59        24.47 o                         
 -37   3   7         87.64         54.55        13.64 o                         
 -35   3   7        361.96        698.64        60.34 o                         
 -33   3   7        192.92        150.94        48.61 o                         
 -31   3   7        121.52        242.18        27.09 o                         
 -29   3   7        152.93        225.71        34.62 o                         
 -27   3   7         95.97         60.44        20.57 o                         
 -25   3   7       1392.09       1481.54        60.35 o                         
 -23   3   7         50.90        104.47        36.13 o                         
 -21   3   7         62.97        139.30        39.94 o                         
 -19   3   7       8650.02       9177.71       498.60 o                         
 -17   3   7       6627.91       6131.61       184.10 o                         
 -15   3   7       4510.61       4518.71       145.01 o                         
 -13   3   7      53227.18      49874.02       869.46 o                         
 -11   3   7      24864.79      22552.79       269.42 o                         
  -9   3   7        340.42        101.56        22.22 o                         
  -7   3   7      35407.98      35253.71       313.14 o                         
  -5   3   7      29987.60      33003.53       299.32 o                         
  -3   3   7      89141.91      86977.78       881.34 o                         
  -1   3   7       1744.48       2620.44       100.60 o                         
   1   3   7       9912.54      10581.94       310.56 o                         
   3   3   7      22123.33      26860.34       594.69 o                         
   5   3   7        637.71        416.28        78.52 o                         
   7   3   7         70.14         29.83        43.25 o                         
   9   3   7         80.74        -40.65        43.12 o                         
  11   3   7       2835.04       3133.24        94.17 o                         
  13   3   7        226.76        274.15        24.24 o                         
  15   3   7        354.32        318.66        24.31 o                         
  17   3   7         92.91         67.73        15.53 o                         
  19   3   7        529.15        486.74        29.66 o                         
  21   3   7         44.92         37.61        17.06 o                         
  23   3   7        707.72        768.70        58.13 o                         
 -36   4   7          0.50         27.14        15.18 o                         
 -34   4   7         21.10          9.51        30.85 o                         
 -32   4   7        132.29        103.50        24.80 o                         
 -30   4   7         62.09        193.17        32.73 o                         
 -28   4   7        736.10        700.37        61.91 o                         
 -26   4   7        144.71         76.03        20.60 o                         
 -24   4   7        578.92        557.82        32.61 o                         
 -22   4   7        978.08        642.91        75.86 o                         
 -20   4   7       3014.73       3552.91       159.37 o                         
 -18   4   7       4291.73       3682.74       152.08 o                         
 -16   4   7       2332.31       2580.62       117.99 o                         
 -14   4   7        993.58       1977.89        97.73 o                         
 -12   4   7      25167.21      22419.40       288.35 o                         
 -10   4   7       1330.81       1923.75        72.47 o                         
  -8   4   7        217.99        130.07        43.61 o                         
  -6   4   7       7229.65      11336.47       349.31 o                         
  -4   4   7        125.95         54.14        17.01 o                         
  -2   4   7        275.27        207.75        39.95 o                         
   0   4   7       1520.12       2093.17        99.94 o                         
   2   4   7        115.87         -3.75        35.29 o                         
   4   4   7      11673.60      13117.23       414.60 o                         
   6   4   7       7082.11       7054.75       320.45 o                         
   8   4   7       3750.77       2810.81       218.98 o                         
  10   4   7        562.55        686.27       117.60 o                         
  12   4   7        345.87        269.96        32.71 o                         
  14   4   7       1145.07       1453.65        60.85 o                         
  16   4   7        926.62       1107.70        53.20 o                         
  18   4   7         45.24         75.69        21.13 o                         
  20   4   7        620.28        677.05        38.05 o                         
  22   4   7       1186.74       1114.30        62.24 o                         
  24   4   7        134.96        123.36        23.50 o                         
 -35   5   7         15.46         45.25        25.39 o                         
 -33   5   7         19.27        -14.45        31.66 o                         
 -31   5   7         34.56         43.99        36.98 o                         
 -29   5   7         89.50         82.31        27.48 o                         
 -27   5   7        223.92        360.86        39.51 o                         
 -25   5   7          0.04         33.44        24.94 o                         
 -23   5   7        241.69        165.04        21.82 o                         
 -21   5   7         34.41         65.53        54.10 o                         
 -19   5   7       1212.18        825.99        80.85 o                         
 -17   5   7        225.82        314.46        49.49 o                         
 -15   5   7         35.63        239.70        70.13 o                         
 -13   5   7        116.62         80.75        32.28 o                         
 -11   5   7       2825.82       3227.22       101.72 o                         
  -9   5   7       2068.22       4408.03       141.74 o                         
  -7   5   7       4517.94       3694.44       187.66 o                         
  -5   5   7       7896.68       6044.77       158.65 o                         
  -3   5   7      25570.02      26319.83       390.56 o                         
  -1   5   7       4281.09       3187.81       126.05 o                         
   1   5   7       2454.34       3407.97       138.36 o                         
   3   5   7         30.26         10.84        27.34 o                         
   5   5   7        121.61        149.17        53.94 o                         
   7   5   7       1281.74       1230.65       143.92 o                         
   9   5   7       1030.86        751.33       126.92 o                         
  11   5   7        107.09        136.89        29.91 o                         
  13   5   7         29.68         14.70        22.84 o                         
  15   5   7        280.83        278.39        31.53 o                         
  17   5   7         81.77         57.25        21.59 o                         
  19   5   7        611.53        705.63        39.71 o                         
  21   5   7        209.28        263.11        23.47 o                         
  23   5   7          1.69          3.83        19.52 o                         
 -36   6   7         59.49         89.26        20.91 o                         
 -34   6   7         15.42         32.68        24.87 o                         
 -32   6   7         26.20         48.24        30.79 o                         
 -30   6   7        175.24        223.62        47.78 o                         
 -28   6   7       1415.57       1380.24       101.42 o                         
 -26   6   7         36.05          5.81        23.97 o                         
 -24   6   7       1192.92       1755.70        69.05 o                         
 -22   6   7       2547.14       3093.76        83.49 o                         
 -20   6   7        312.19        240.06        49.69 o                         
 -18   6   7         21.86          3.33        33.43 o                         
 -16   6   7         69.54         17.32        25.24 o                         
 -14   6   7       1614.40       2657.34       121.63 o                         
 -12   6   7       1631.51       1136.76        79.61 o                         
 -10   6   7       1515.82       1098.29        62.90 o                         
  -8   6   7       1660.40       2647.30       167.03 o                         
  -6   6   7       1664.72       2679.24       111.11 o                         
  -4   6   7         29.88         29.01        26.83 o                         
  -2   6   7       2420.87       3020.78       126.00 o                         
   0   6   7       5678.45       5477.05       180.65 o                         
   2   6   7       2515.84       2747.08       135.37 o                         
   4   6   7        196.63        271.10        51.48 o                         
   6   6   7        187.27        115.95        40.27 o                         
   8   6   7        216.60        183.03        45.80 o                         
  10   6   7        378.58        561.33        33.29 o                         
  12   6   7        935.44        974.92        68.15 o                         
  14   6   7        394.55        336.62        39.63 o                         
  16   6   7          1.87         15.10        18.18 o                         
  18   6   7         50.58         29.64        18.35 o                         
  20   6   7        121.94        200.91        29.19 o                         
  22   6   7          8.99         20.73        24.44 o                         
 -35   7   7        204.10        362.40        33.21 o                         
 -33   7   7        294.42        410.70        43.66 o                         
 -31   7   7          7.77         74.51        31.95 o                         
 -29   7   7          1.79         16.09        22.33 o                         
 -27   7   7       1889.14       2376.77        92.12 o                         
 -25   7   7       3230.91       3265.50       150.81 o                         
 -23   7   7       1456.41       1415.06        66.92 o                         
 -21   7   7        436.94        831.21        47.74 o                         
 -19   7   7       4069.98       4405.48       195.78 o                         
 -17   7   7        448.49        514.54        63.39 o                         
 -15   7   7         38.52         37.33        34.60 o                         
 -13   7   7       1499.88        781.79        71.55 o                         
 -11   7   7       1598.63       1563.15        78.99 o                         
  -9   7   7         53.94         42.30        40.58 o                         
  -7   7   7       1470.42       1394.05       127.06 o                         
  -5   7   7       5019.35       3906.80       241.58 o                         
  -3   7   7        544.38       1004.60        77.54 o                         
  -1   7   7      20254.71      21741.29       396.06 o                         
   1   7   7      15038.13      14542.54       415.12 o                         
   3   7   7       8038.71       8892.95       262.24 o                         
   5   7   7        362.98        298.30        54.96 o                         
   7   7   7        793.20       1202.83       108.07 o                         
   9   7   7         16.02         26.93        18.00 o                         
  11   7   7        530.44        472.29        35.53 o                         
  13   7   7       1727.82       2431.87        93.05 o                         
  15   7   7       2793.23       2634.66        95.55 o                         
  17   7   7        113.48        197.92        25.16 o                         
  19   7   7        371.31        424.65        29.18 o                         
  21   7   7        357.72        362.52        44.37 o                         
 -34   8   7         19.75          7.19        17.97 o                         
 -32   8   7        154.36        236.82        34.42 o                         
 -30   8   7          0.26          0.88        20.87 o                         
 -28   8   7        169.34        130.01        29.26 o                         
 -26   8   7         36.95        138.63        30.92 o                         
 -24   8   7         67.06         27.02        35.71 o                         
 -22   8   7        195.15        289.97        34.85 o                         
 -20   8   7        956.79       1062.96        54.41 o                         
 -18   8   7        135.39        106.22        31.98 o                         
 -16   8   7       2604.86       3584.40       190.57 o                         
 -14   8   7         21.54         92.07        38.65 o                         
 -12   8   7          4.22          5.13        40.28 o                         
 -10   8   7        687.41       1183.32        90.96 o                         
  -8   8   7        404.10        611.23        88.35 o                         
  -6   8   7        284.12        358.45        48.66 o                         
  -4   8   7       1731.57       1302.42        90.59 o                         
  -2   8   7        105.50         20.43        28.38 o                         
   0   8   7       1086.86       1232.51       109.80 o                         
   2   8   7       2498.60       2597.95       141.80 o                         
   4   8   7         92.32         -5.04        37.37 o                         
   6   8   7         30.37        -18.95        24.82 o                         
   8   8   7        331.89        460.47        53.22 o                         
  10   8   7       1963.09       2243.94        70.72 o                         
  12   8   7        385.42        210.21        26.17 o                         
  14   8   7        178.06        184.16        24.94 o                         
  16   8   7         24.20          2.41        17.29 o                         
  18   8   7        111.30        131.54        19.41 o                         
  20   8   7         22.11         21.84        31.89 o                         
 -33   9   7         74.03         -8.09        16.54 o                         
 -31   9   7        116.07         88.75        24.62 o                         
 -29   9   7         46.27         18.83        27.05 o                         
 -27   9   7         14.91         45.10        36.22 o                         
 -25   9   7        395.64        481.09        62.52 o                         
 -23   9   7        204.66        105.41        27.37 o                         
 -21   9   7        152.28        171.37        28.91 o                         
 -19   9   7       1191.79       1135.83        76.62 o                         
 -17   9   7        614.98       1006.04        70.40 o                         
 -15   9   7        135.81        149.62        31.85 o                         
 -13   9   7        219.87        202.07        72.84 o                         
 -11   9   7       2396.14       3224.01       234.00 o                         
  -9   9   7       4236.88       5266.42       451.95 o                         
  -7   9   7       2089.89       2474.36       128.10 o                         
  -5   9   7        103.48         49.60        29.99 o                         
  -3   9   7       6079.58       6445.27       409.90 o                         
  -1   9   7       2607.58       2277.49       130.36 o                         
   1   9   7       1036.33        923.32       139.10 o                         
   3   9   7       2829.76       1872.51        98.05 o                         
   5   9   7        344.68        358.94        59.36 o                         
   7   9   7        569.77        178.62        37.01 o                         
   9   9   7          0.11         72.78        42.86 o                         
  11   9   7       1033.07       1985.79       120.35 o                         
  13   9   7        401.08        485.64        34.13 o                         
  15   9   7        315.16        164.13        21.95 o                         
  17   9   7        517.85        438.93        28.34 o                         
  19   9   7        487.82        589.67        49.96 o                         
  21   9   7        116.23        224.38        25.48 o                         
 -30  10   7        203.26        147.68        30.07 o                         
 -28  10   7         69.28        148.70        38.87 o                         
 -26  10   7        463.87        510.22        61.95 o                         
 -24  10   7        271.74        323.23        54.78 o                         
 -22  10   7       1316.52        908.08        80.65 o                         
 -20  10   7       1002.01       1192.56        92.91 o                         
 -18  10   7       3899.97       3561.64       158.34 o                         
 -16  10   7          0.19          0.03        46.80 o                         
 -14  10   7       1763.02       1615.52        82.92 o                         
 -12  10   7          0.05         45.25        25.58 o                         
 -10  10   7          0.28        -16.69        46.37 o                         
  -8  10   7         18.67         48.51        43.19 o                         
  -6  10   7       3140.36       3021.80       220.58 o                         
  -4  10   7       4514.45       4424.44       268.37 o                         
  -2  10   7       3948.00       3462.87       241.55 o                         
   0  10   7       1181.70       1243.49        48.87 o                         
   2  10   7       6829.64       5544.01       111.83 o                         
   4  10   7        733.31        680.77        46.61 o                         
   6  10   7        549.28        409.28        64.65 o                         
   8  10   7        368.39        197.49        53.66 o                         
  10  10   7        374.18        504.34        66.61 o                         
  12  10   7        878.67        539.83        65.26 o                         
  14  10   7        168.78        220.72        43.68 o                         
  16  10   7        297.57        468.05        34.06 o                         
  18  10   7        201.70        284.61        36.90 o                         
 -29  11   7        373.09        318.31        38.22 o                         
 -27  11   7          2.42         54.04        29.93 o                         
 -25  11   7         74.53         90.04        37.86 o                         
 -23  11   7       1380.87       1295.43        97.25 o                         
 -21  11   7          0.71         32.45        24.39 o                         
 -19  11   7         10.81         35.96        32.41 o                         
 -17  11   7        788.99       1195.80        92.32 o                         
 -15  11   7       2020.06       2263.39        89.12 o                         
 -13  11   7        809.43        515.37        51.97 o                         
 -11  11   7          8.19        -19.54        19.54 o                         
  -9  11   7        425.53        516.68        45.88 o                         
  -7  11   7        317.45        371.46        28.55 o                         
  -5  11   7       1523.94       1565.50        56.17 o                         
  -3  11   7       2005.55       1932.75        62.54 o                         
  -1  11   7       3216.81       3025.88        78.79 o                         
   1  11   7          0.01          9.88        17.88 o                         
   3  11   7       1533.59       1256.53        97.41 o                         
   5  11   7         20.23         38.46        39.12 o                         
   7  11   7          0.10        -36.74        36.74 o                         
   9  11   7         32.11         31.25        38.89 o                         
  11  11   7         19.26          9.43        29.94 o                         
  13  11   7          7.41         39.05        29.58 o                         
  15  11   7        499.89        341.68        30.37 o                         
  17  11   7        391.97        321.94        36.59 o                         
 -28  12   7         20.80         -7.71        21.52 o                         
 -26  12   7         47.67         -1.91        24.43 o                         
 -24  12   7         12.78        -10.28        29.49 o                         
 -22  12   7         28.38         33.31        31.99 o                         
 -20  12   7         81.47         30.09        23.23 o                         
 -18  12   7        261.63        231.16        34.07 o                         
 -16  12   7        805.97        811.01        56.93 o                         
 -14  12   7          0.59         17.81        17.59 o                         
 -12  12   7         79.34        143.41        23.15 o                         
 -10  12   7        484.41        232.62        33.26 o                         
  -8  12   7         21.12         43.69        22.62 o                         
  -6  12   7         17.44          9.45        15.46 o                         
  -4  12   7        801.22        726.74        42.91 o                         
  -2  12   7       2830.90       2535.08        77.31 o                         
   0  12   7          8.89         26.03        17.34 o                         
   2  12   7        696.01        690.88        49.99 o                         
   4  12   7        900.72       1011.44        92.56 o                         
   6  12   7        753.59        362.31        61.06 o                         
   8  12   7        272.72        196.06        47.82 o                         
  10  12   7          0.90         51.50        34.11 o                         
  12  12   7         29.22         45.63        31.99 o                         
  14  12   7        175.92        127.86        22.34 o                         
  16  12   7        296.00        343.52        34.46 o                         
 -27  13   7         91.89         67.65        23.04 o                         
 -25  13   7          1.39         -7.22        25.37 o                         
 -23  13   7         48.83         97.08        33.66 o                         
 -21  13   7          0.36         54.64        36.37 o                         
 -19  13   7         42.55        132.39        27.92 o                         
 -17  13   7          1.38         13.37        21.79 o                         
 -15  13   7       1197.80        782.06        53.79 o                         
 -13  13   7        150.90        158.25        24.49 o                         
 -11  13   7         18.51         36.08        18.25 o                         
  -9  13   7       1183.23       1755.86        65.36 o                         
  -7  13   7        589.10        555.55        38.00 o                         
  -5  13   7        361.70        272.26        24.87 o                         
  -3  13   7          0.85         10.38        19.22 o                         
  -1  13   7        465.31        667.45        40.91 o                         
   1  13   7         11.31          9.74        34.44 o                         
   3  13   7        300.64        370.99        61.59 o                         
   5  13   7        438.19        391.52        62.38 o                         
   7  13   7          4.43        101.50        42.04 o                         
   9  13   7         44.60         47.80        33.86 o                         
  11  13   7          5.77         -8.60        27.29 o                         
  13  13   7         73.29         80.11        17.33 o                         
 -26  14   7         32.09          5.96        17.18 o                         
 -24  14   7          2.17          0.68        22.09 o                         
 -22  14   7          7.79         -2.54        27.21 o                         
 -20  14   7        583.30        533.07        57.11 o                         
 -18  14   7        283.85        376.37        50.60 o                         
 -16  14   7        983.14       1100.63        58.74 o                         
 -14  14   7          6.49         33.75        22.12 o                         
 -12  14   7        468.24        469.76        29.40 o                         
 -10  14   7        204.86        271.65        28.65 o                         
  -8  14   7        507.92        461.17        35.06 o                         
  -6  14   7       1588.44       1268.33        54.72 o                         
  -4  14   7        608.02        871.52        39.45 o                         
  -2  14   7         18.80         -8.80        15.33 o                         
   0  14   7        551.72        435.96        62.41 o                         
   2  14   7          6.87         12.12        31.65 o                         
   4  14   7        253.47        248.05        48.00 o                         
   6  14   7        591.74        539.98        63.01 o                         
   8  14   7         23.91         53.28        31.72 o                         
  10  14   7          0.72          2.44        14.65 o                         
  12  14   7          3.55        -25.24        25.24 o                         
 -23  15   7         27.30          4.63        17.98 o                         
 -21  15   7          0.89         16.88        15.48 o                         
 -19  15   7         20.40        -12.78        17.10 o                         
 -17  15   7        199.53        291.14        24.83 o                         
 -15  15   7        401.33        492.65        31.09 o                         
 -13  15   7        188.91         76.27        22.32 o                         
 -11  15   7         63.40         89.82        20.09 o                         
  -9  15   7        915.57       1254.57        50.90 o                         
  -7  15   7          9.14         12.60        16.26 o                         
  -5  15   7        262.98        366.64        29.66 o                         
  -3  15   7         94.24        100.26        22.92 o                         
  -1  15   7        208.45        238.31        32.35 o                         
   1  15   7         17.30          2.19        19.81 o                         
   3  15   7         85.48        185.15        47.50 o                         
   5  15   7         10.38          7.25        26.49 o                         
   7  15   7         20.23         32.38        27.97 o                         
   9  15   7          9.80        -14.01        23.01 o                         
  11  15   7          8.86        -18.74        19.17 o                         
 -18  16   7        192.65        155.85        37.34 o                         
 -16  16   7        100.74        101.86        28.54 o                         
 -14  16   7        755.42        838.01        43.23 o                         
 -12  16   7        149.14        141.28        23.43 o                         
 -10  16   7        157.19        349.27        31.86 o                         
  -8  16   7        289.91        207.69        21.50 o                         
  -6  16   7         14.87         28.74        15.15 o                         
  -4  16   7          2.93         23.71        18.20 o                         
  -2  16   7         12.69        -18.46        18.46 o                         
   0  16   7         65.69        106.65        34.37 o                         
   2  16   7         53.49        -22.35        48.77 o                         
   4  16   7          0.94        -13.19        17.28 o                         
   6  16   7        188.50        144.80        74.00 o                         
   8  16   7          8.94        -11.37        17.09 o                         
 -13  17   7         16.64         11.17        17.58 o                         
 -11  17   7        129.75        216.05        31.76 o                         
  -9  17   7        194.83        183.41        20.59 o                         
  -5  17   7         15.26        -21.05        21.05 o                         
  -3  17   7        534.37        655.00        49.94 o                         
  -1  17   7          1.34          9.42        19.07 o                         
   1  17   7          4.53          2.02        17.92 o                         
 -36   0   8        121.61         33.22        16.76 o                         
 -34   0   8        215.00        166.82        43.21 o                         
 -32   0   8        675.01        752.63        72.97 o                         
 -30   0   8       3264.91       2538.82        92.08 o                         
 -28   0   8         34.42         11.73        22.21 o                         
 -26   0   8        237.85        137.03        23.94 o                         
 -24   0   8       1005.47       1069.52       130.40 o                         
 -22   0   8       4364.03       4625.93       243.18 o                         
 -20   0   8       2863.53       4880.44       230.53 o                         
 -18   0   8       2976.58       2050.73       132.56 o                         
 -16   0   8      31460.14      35784.98       499.71 o                         
 -14   0   8      35792.81      38863.05       823.38 o                         
 -12   0   8      13841.80      11450.74       148.24 o                         
 -10   0   8      23585.39      28327.81       425.64 o                         
  -8   0   8      14583.85      22740.71       304.32 o                         
  -6   0   8      23807.97      25697.41       330.40 o                         
  -4   0   8       7618.19       6142.34       129.87 o                         
  -2   0   8       3343.41       1630.67        99.07 o                         
   0   0   8      25585.47      32376.35       613.49 o                         
   2   0   8      18959.52      20488.79       501.07 o                         
   4   0   8       2622.29       2647.56       182.85 o                         
   6   0   8       8429.92       9217.56       375.60 o                         
   8   0   8         10.67         43.77        49.23 o                         
  10   0   8        117.06        746.23       129.49 o                         
  12   0   8       1807.41       1991.62        64.63 o                         
  14   0   8        144.00         13.24        21.69 o                         
  16   0   8       2157.43       2426.63        76.16 o                         
  18   0   8        484.85        273.01        35.22 o                         
  20   0   8        287.20        355.05        34.35 o                         
  22   0   8        436.71        457.49        45.55 o                         
 -37   1   8         10.80        -11.79        11.79 o                         
 -35   1   8         17.46         58.80        22.24 o                         
 -33   1   8         13.06         57.93        20.97 o                         
 -31   1   8       1503.55       1605.62        60.18 o                         
 -29   1   8        640.33        459.91        30.06 o                         
 -27   1   8       3233.45       3530.27       106.35 o                         
 -25   1   8        416.71        358.68        28.30 o                         
 -23   1   8       1250.31       1511.58        87.67 o                         
 -21   1   8      10336.43      11209.00       318.31 o                         
 -19   1   8       4924.98       5852.67       147.39 o                         
 -17   1   8        871.22        844.72        50.19 o                         
 -15   1   8      36696.60      38528.80       437.10 o                         
 -13   1   8      11188.63      10077.12       152.23 o                         
 -11   1   8       1043.75        631.93        26.13 o                         
  -9   1   8      18395.45      20534.84       167.51 o                         
  -7   1   8       4385.56       3162.43        66.43 o                         
  -5   1   8      22141.37      20950.46       221.21 o                         
  -3   1   8      18791.93      17993.63       217.04 o                         
  -1   1   8       9380.25       7560.33       168.81 o                         
   3   1   8       4830.43       4037.39       149.70 o                         
   5   1   8       9622.32      12993.90       307.04 o                         
   7   1   8        255.82        517.03        66.11 o                         
   9   1   8       1111.52       1336.13       113.56 o                         
  11   1   8        303.67        125.75        15.65 o                         
  13   1   8        118.78        142.02        18.10 o                         
  15   1   8         29.26          7.35        14.02 o                         
  17   1   8         54.84         54.62        15.57 o                         
  19   1   8       1038.68       1176.98        42.51 o                         
  21   1   8         41.08          9.32        17.27 o                         
  23   1   8          8.61          7.37        18.89 o                         
 -38   2   8         27.23         42.26        18.35 o                         
 -36   2   8         31.29         -2.23        22.06 o                         
 -34   2   8          6.16         11.67        22.56 o                         
 -32   2   8          9.39         -2.36        28.80 o                         
 -30   2   8          1.97          5.87        26.27 o                         
 -28   2   8        129.40         69.32        19.48 o                         
 -26   2   8         44.06         33.39        17.29 o                         
 -24   2   8         76.95         87.48        35.10 o                         
 -22   2   8          3.50         17.55        41.50 o                         
 -20   2   8       2751.75       2624.65       127.15 o                         
 -18   2   8        325.23        351.92        48.49 o                         
 -16   2   8        172.46        360.39        45.99 o                         
 -14   2   8      18283.68      20809.58       955.60 o                         
 -12   2   8       4500.47       6513.58       106.66 o                         
 -10   2   8          6.60         33.40        11.15 o                         
  -8   2   8      16824.87      18665.42       184.45 o                         
  -6   2   8      12947.49      16363.07       198.14 o                         
  -4   2   8      62999.56      67991.52       761.72 o                         
  -2   2   8      20415.43      25481.17       356.65 o                         
   0   2   8       1873.26       3079.45       155.76 o                         
   2   2   8      19384.86      21988.06       518.25 o                         
   4   2   8        144.35        -12.47        36.94 o                         
   6   2   8       1169.11        723.81       107.21 o                         
   8   2   8       3702.46       3254.71       236.17 o                         
  10   2   8        421.72        794.31        40.59 o                         
  12   2   8        334.32        591.83        27.00 o                         
  14   2   8       5666.01       6601.68       127.72 o                         
  16   2   8        290.59        312.14        23.13 o                         
  18   2   8        125.08        170.62        21.87 o                         
  20   2   8        126.61        164.93        21.76 o                         
  22   2   8        395.78        562.71        50.25 o                         
 -37   3   8          9.29          1.54        14.97 o                         
 -35   3   8          2.22        -15.52        28.86 o                         
 -33   3   8        114.81         47.81        22.52 o                         
 -31   3   8       1148.18       1278.36        65.25 o                         
 -29   3   8        257.43        334.64        40.76 o                         
 -27   3   8        250.08         76.65        20.54 o                         
 -25   3   8         17.16         18.39        16.57 o                         
 -23   3   8        607.16        757.82        79.85 o                         
 -21   3   8        481.11        292.00        52.25 o                         
 -19   3   8       2624.24       2537.55       123.49 o                         
 -17   3   8       7149.48       7415.66       199.09 o                         
 -15   3   8       1921.62       2218.20        98.44 o                         
 -13   3   8       1317.00       2295.44        79.47 o                         
 -11   3   8        912.11        766.15        37.03 o                         
  -9   3   8        435.46        600.04        27.69 o                         
  -7   3   8      23884.08      31896.27       286.31 o                         
  -5   3   8      47724.25      43070.25       474.34 o                         
  -3   3   8       9319.67       9138.95       160.72 o                         
  -1   3   8      51745.46      44152.78      1094.95 o                         
   1   3   8      12054.36      16778.48       431.13 o                         
   3   3   8       5355.66       4875.23       240.40 o                         
   5   3   8          3.27        117.21        51.60 o                         
   7   3   8        367.62        294.80        74.04 o                         
   9   3   8        213.98         52.04        53.67 o                         
  11   3   8       1044.69        811.71        39.99 o                         
  13   3   8        761.46        862.75        35.91 o                         
  15   3   8       1087.48       1038.39        39.23 o                         
  17   3   8        190.50        120.83        20.14 o                         
  19   3   8        126.96         88.68        21.60 o                         
  21   3   8       1147.61       1344.06        65.45 o                         
  23   3   8          4.09         -0.92        18.11 o                         
 -36   4   8        219.87        382.72        43.68 o                         
 -34   4   8        215.72        246.51        46.76 o                         
 -32   4   8        124.47         48.11        23.67 o                         
 -30   4   8         43.03         68.51        25.50 o                         
 -28   4   8        708.93       1073.69        50.55 o                         
 -26   4   8        528.56       1042.09        46.16 o                         
 -24   4   8        116.50        113.53        19.77 o                         
 -22   4   8        499.98        577.60        71.67 o                         
 -20   4   8        126.70         46.25        37.53 o                         
 -18   4   8        562.36        408.45        52.57 o                         
 -16   4   8        241.07        260.06        41.81 o                         
 -14   4   8         13.98         31.88        24.42 o                         
 -12   4   8      11161.79      12466.99       204.24 o                         
 -10   4   8        176.17         63.13        18.03 o                         
  -8   4   8       2672.61       2612.77        57.80 o                         
  -6   4   8        206.52         49.05        22.33 o                         
  -4   4   8      27997.30      34091.19       474.16 o                         
  -2   4   8       7757.01       5714.56       161.33 o                         
   0   4   8         41.14         91.17        30.86 o                         
   2   4   8      16592.37      18043.04       352.62 o                         
   4   4   8      34726.77      32889.68       745.99 o                         
   6   4   8       1008.85       1066.95       131.50 o                         
   8   4   8       5493.53       4837.94       293.11 o                         
  10   4   8       1462.68        947.36        54.58 o                         
  12   4   8        129.33         49.65        25.67 o                         
  14   4   8        261.07        180.90        25.89 o                         
  16   4   8         41.73         -3.24        20.56 o                         
  18   4   8         25.27         50.90        19.73 o                         
  20   4   8         48.08         47.89        17.38 o                         
  22   4   8         19.49         47.64        23.75 o                         
 -37   5   8         56.70         75.94        15.36 o                         
 -35   5   8        249.26        310.22        42.56 o                         
 -33   5   8         89.62         83.06        35.26 o                         
 -31   5   8        523.49        695.34        40.39 o                         
 -29   5   8        249.62        239.47        33.58 o                         
 -27   5   8        989.90        806.90        53.69 o                         
 -25   5   8       1643.16       2325.27        63.68 o                         
 -23   5   8       1669.65       1401.82        56.26 o                         
 -21   5   8        576.91        815.13        80.81 o                         
 -19   5   8       1821.64       2142.23       121.64 o                         
 -17   5   8        649.22        651.18        64.69 o                         
 -15   5   8        458.21        343.02        47.60 o                         
 -13   5   8      24804.95      25626.57       351.03 o                         
 -11   5   8      55794.05      62551.31       606.94 o                         
  -9   5   8       1094.80       1755.62        94.32 o                         
  -7   5   8        688.44       1340.45       133.34 o                         
  -5   5   8       4070.86       3233.83       133.64 o                         
  -3   5   8       6933.26       8391.44       206.00 o                         
   1   5   8         55.01         51.93        32.06 o                         
   3   5   8       5384.56       4519.75       215.45 o                         
   5   5   8        291.82        118.14        42.28 o                         
   7   5   8         62.26        126.35        60.51 o                         
   9   5   8        771.28        474.99        36.91 o                         
  11   5   8        565.05        385.22        36.32 o                         
  13   5   8          3.54         45.25        22.96 o                         
  15   5   8         35.08         19.05        20.25 o                         
  17   5   8        136.56         87.30        21.50 o                         
  19   5   8          0.16          6.57        16.39 o                         
  21   5   8        147.68        150.17        33.75 o                         
 -36   6   8         12.13          7.14        17.47 o                         
 -34   6   8          0.28         22.93        25.82 o                         
 -32   6   8         17.08         66.32        34.03 o                         
 -30   6   8        201.12        355.83        41.41 o                         
 -28   6   8        456.12        590.19        45.57 o                         
 -26   6   8         53.50        183.96        29.66 o                         
 -24   6   8       6642.21       7049.28       111.03 o                         
 -22   6   8        780.90       1436.05        56.77 o                         
 -20   6   8        102.26         11.57        28.66 o                         
 -18   6   8       3048.85       3491.84       157.18 o                         
 -16   6   8         21.07         48.00        28.71 o                         
 -14   6   8       1530.10       1922.49       108.44 o                         
 -12   6   8      19670.42      22145.39       314.79 o                         
 -10   6   8       9704.49      11413.35       259.42 o                         
  -8   6   8      24940.11      29476.43       517.57 o                         
  -6   6   8          1.60         40.78        23.67 o                         
  -4   6   8       2007.39       2429.61       113.48 o                         
  -2   6   8        246.45        119.26        33.96 o                         
   0   6   8        244.62        886.70        77.07 o                         
   2   6   8       2234.64       2223.50       127.19 o                         
   4   6   8        107.28         55.38        32.84 o                         
   6   6   8       4528.98       3911.34       185.37 o                         
   8   6   8        113.41        204.33        23.33 o                         
  10   6   8        477.40        362.13        35.75 o                         
  12   6   8         59.54         44.15        26.16 o                         
  14   6   8          0.53         30.55        20.39 o                         
  16   6   8         25.68          6.60        18.05 o                         
  18   6   8         31.09         65.33        17.56 o                         
  20   6   8         66.27         71.07        16.14 o                         
  22   6   8        469.23        478.00        34.83 o                         
 -35   7   8          2.78        -13.84        13.84 o                         
 -33   7   8        113.92        132.83        34.29 o                         
 -31   7   8         95.77         99.02        24.24 o                         
 -29   7   8        202.42        213.54        41.69 o                         
 -27   7   8          4.18         42.77        41.44 o                         
 -25   7   8        192.55        300.63        35.62 o                         
 -23   7   8        180.46        216.92        33.07 o                         
 -21   7   8        181.20          5.63        18.68 o                         
 -19   7   8        307.12        177.86        40.76 o                         
 -17   7   8       3832.89       5876.19       209.18 o                         
 -15   7   8       3541.42       4223.33       183.58 o                         
 -13   7   8          8.40         22.53        26.12 o                         
 -11   7   8       3198.24       3184.83       114.48 o                         
  -9   7   8       4446.17       5517.36       256.76 o                         
  -7   7   8       5919.73       7563.72       254.93 o                         
  -5   7   8       3325.65       2864.92       127.05 o                         
  -3   7   8        880.14       1052.12        81.99 o                         
  -1   7   8          3.32        108.32        38.50 o                         
   1   7   8        246.36        375.97        60.05 o                         
   3   7   8       3136.47       3743.14       175.24 o                         
   5   7   8        366.80        199.50        55.11 o                         
   7   7   8        225.82        247.33        30.60 o                         
   9   7   8        903.61        926.89        44.21 o                         
  11   7   8        944.46        804.89        43.97 o                         
  13   7   8          2.23         -7.65        22.90 o                         
  15   7   8        114.78        126.08        22.71 o                         
  17   7   8        420.01        450.48        32.26 o                         
  19   7   8          6.50        -13.80        13.80 o                         
  21   7   8        145.83        136.32        23.13 o                         
 -34   8   8         68.28         69.31        21.25 o                         
 -32   8   8         37.02         51.17        18.63 o                         
 -30   8   8         87.74        109.51        26.37 o                         
 -28   8   8         82.39        146.66        35.32 o                         
 -26   8   8        678.29        451.46        58.13 o                         
 -24   8   8       1796.86       2093.20        83.69 o                         
 -22   8   8          3.16         65.79        25.49 o                         
 -20   8   8        979.28        618.91        54.24 o                         
 -18   8   8        612.96        953.90       141.23 o                         
 -16   8   8        983.00       1465.49       105.80 o                         
 -14   8   8         67.29        151.49        41.30 o                         
 -12   8   8         10.68         40.34        38.04 o                         
 -10   8   8          3.92         11.22        27.06 o                         
  -8   8   8       1373.95       1168.67        86.50 o                         
  -6   8   8        136.58         93.21        31.80 o                         
  -4   8   8         33.98         39.73        30.73 o                         
  -2   8   8        251.36        156.87        46.22 o                         
   0   8   8        547.16        329.63        57.34 o                         
   2   8   8          4.09          5.41        30.65 o                         
   4   8   8        120.54         46.43        26.04 o                         
   6   8   8       1233.21       1197.49        70.89 o                         
   8   8   8       1301.80       1192.61        64.94 o                         
  10   8   8         55.42          0.90        18.61 o                         
  12   8   8        259.62        261.87        27.94 o                         
  14   8   8        154.87        223.80        25.64 o                         
  16   8   8        337.02        528.14        33.18 o                         
  18   8   8          2.09         26.30        17.04 o                         
  20   8   8        136.70        187.25        27.96 o                         
 -33   9   8        268.30        300.05        32.66 o                         
 -31   9   8         18.32         29.14        25.06 o                         
 -29   9   8         42.55         54.19        33.56 o                         
 -27   9   8        190.39        214.79        48.34 o                         
 -25   9   8       1344.48       1501.64        97.43 o                         
 -23   9   8       2740.29       3293.21       118.78 o                         
 -21   9   8        565.98        759.96        51.24 o                         
 -19   9   8        525.04        491.90        96.12 o                         
 -17   9   8          7.36         -1.71        48.64 o                         
 -15   9   8        523.08        811.68       123.10 o                         
 -13   9   8        163.30         21.13        45.33 o                         
 -11   9   8       2718.56       2284.60       196.99 o                         
  -9   9   8        284.18        177.15        70.92 o                         
  -7   9   8        538.78        428.69        57.91 o                         
  -5   9   8        331.40        317.15        49.71 o                         
  -3   9   8        233.50         55.26        29.83 o                         
  -1   9   8        284.91       1090.40       560.20 o                         
   1   9   8        197.90        386.38        56.25 o                         
   3   9   8       4129.10       4596.44       155.11 o                         
   5   9   8        999.03        684.83        90.08 o                         
   7   9   8          3.97         58.54        36.90 o                         
   9   9   8       1045.41        867.36        84.15 o                         
  11   9   8        238.48        404.89        40.15 o                         
  13   9   8         24.31         13.77        18.07 o                         
  15   9   8         16.40         10.99        15.90 o                         
  17   9   8        268.63        390.34        29.98 o                         
  19   9   8         52.35         95.18        24.07 o                         
 -30  10   8        693.72        972.89        65.39 o                         
 -28  10   8        133.74        141.32        39.89 o                         
 -26  10   8       1676.26       1748.19       108.00 o                         
 -24  10   8         16.57        170.95        42.67 o                         
 -22  10   8        450.90        410.85        58.20 o                         
 -20  10   8        201.91        178.27        44.08 o                         
 -18  10   8       1231.79       1235.71        93.10 o                         
 -16  10   8        214.23        148.13        34.44 o                         
 -14  10   8        138.79        219.57        28.36 o                         
 -12  10   8         33.00        126.25        31.72 o                         
 -10  10   8        379.38        285.19        41.61 o                         
  -6  10   8         70.78         81.71        59.72 o                         
  -4  10   8       1015.12       1182.36        56.77 o                         
  -2  10   8        134.55         20.42        16.64 o                         
   0  10   8       1723.85       1300.06        51.14 o                         
   2  10   8       9148.67       9713.08       203.90 o                         
   4  10   8       3541.13       3797.89       357.08 o                         
   6  10   8        375.87        340.69        61.18 o                         
   8  10   8        237.26        329.25        58.39 o                         
  10  10   8        193.61        118.04        42.31 o                         
  12  10   8        425.13        510.99        58.77 o                         
  14  10   8        385.09        476.07        37.12 o                         
  16  10   8         52.28          8.80        22.05 o                         
  18  10   8         50.54         20.99        17.93 o                         
 -31  11   8          4.48         30.32        18.75 o                         
 -29  11   8         35.76         -2.88        22.58 o                         
 -27  11   8         16.62         18.49        27.59 o                         
 -25  11   8        728.27       1221.05        92.52 o                         
 -23  11   8        196.45        308.58        38.41 o                         
 -21  11   8        928.44        882.65        80.24 o                         
 -19  11   8         22.26          3.79        30.05 o                         
 -17  11   8        360.62        133.13        39.23 o                         
 -15  11   8         17.43         -7.76        21.33 o                         
 -13  11   8         88.98         90.89        25.91 o                         
 -11  11   8       1015.99        927.60        52.71 o                         
  -9  11   8        226.36        188.62        27.92 o                         
  -7  11   8       6116.71       6237.48       151.01 o                         
  -5  11   8       4283.73       4619.91       102.90 o                         
  -3  11   8        846.10       1097.95        51.21 o                         
  -1  11   8       1184.39       1518.02        60.11 o                         
   1  11   8       2932.93       3107.42       127.89 o                         
   3  11   8          1.98         34.20        24.56 o                         
   5  11   8         32.49         72.39        34.01 o                         
   7  11   8         69.36         50.04        35.92 o                         
   9  11   8         16.78          6.22        34.60 o                         
  11  11   8       1124.40       1043.37        81.50 o                         
  13  11   8         16.47         34.41        18.73 o                         
  15  11   8        189.78         76.75        53.34 o                         
  17  11   8          7.88         46.21        17.91 o                         
 -30  12   8        107.39         20.04        15.97 o                         
 -28  12   8          9.05         10.85        23.66 o                         
 -26  12   8         27.95        -28.44        28.44 o                         
 -24  12   8          1.75         15.57        31.73 o                         
 -22  12   8         25.92         13.90        23.46 o                         
 -20  12   8        151.42         75.60        26.80 o                         
 -18  12   8        137.57        124.56        30.09 o                         
 -16  12   8        745.10        565.05        47.20 o                         
 -14  12   8        101.03         27.66        18.46 o                         
 -12  12   8        339.45        186.71        25.11 o                         
 -10  12   8        963.23        851.47        55.47 o                         
  -8  12   8        598.36        777.28        38.29 o                         
  -6  12   8        925.00        927.75        41.23 o                         
  -4  12   8        509.14        564.70        39.75 o                         
  -2  12   8       2730.52       2760.70        83.02 o                         
   0  12   8        184.01        180.97        25.99 o                         
   2  12   8          5.32         36.71        24.67 o                         
   4  12   8        781.94        808.10        82.39 o                         
   6  12   8        164.28        138.47        44.59 o                         
   8  12   8        158.11         47.52        38.07 o                         
  10  12   8         51.77         53.53        33.15 o                         
  12  12   8        297.11        322.52        30.06 o                         
  14  12   8        370.79        363.53       111.54 o                         
 -27  13   8         84.58        133.74        27.40 o                         
 -25  13   8         24.07         46.10        28.91 o                         
 -23  13   8        119.30        245.10        43.10 o                         
 -21  13   8        400.88        301.74        34.42 o                         
 -19  13   8         85.21         25.36        21.02 o                         
 -17  13   8       2076.64       2346.56        89.89 o                         
 -15  13   8        524.56        519.50        46.12 o                         
 -13  13   8        186.88        215.08        26.71 o                         
 -11  13   8        297.79        226.17        27.30 o                         
  -9  13   8        111.80        239.72        27.73 o                         
  -7  13   8       1060.37        933.11        41.47 o                         
  -5  13   8        204.46        307.89        26.02 o                         
  -3  13   8         94.04         97.74        21.03 o                         
  -1  13   8         35.70          8.18        19.58 o                         
   1  13   8         20.55         10.62        22.09 o                         
   3  13   8         53.06        158.70        45.10 o                         
   5  13   8         49.77        176.05        44.07 o                         
   7  13   8        328.68        392.75        55.14 o                         
   9  13   8          7.97         47.26        19.87 o                         
  11  13   8        314.58        452.36        31.66 o                         
  13  13   8        144.08        173.83        42.64 o                         
 -26  14   8         18.87         53.65        19.44 o                         
 -24  14   8         32.64         31.77        24.52 o                         
 -22  14   8         80.69         65.14        29.56 o                         
 -20  14   8          7.30         27.01        18.94 o                         
 -18  14   8        897.04        829.32        50.16 o                         
 -16  14   8        355.11        400.06        38.20 o                         
 -14  14   8          4.00         15.50        17.24 o                         
 -12  14   8        504.17        822.31        43.86 o                         
 -10  14   8        825.97        729.35        41.49 o                         
  -8  14   8       1522.38       1088.19        50.62 o                         
  -6  14   8        811.50        956.07        41.38 o                         
  -4  14   8         17.32         18.39        15.00 o                         
  -2  14   8        102.35         91.15        17.06 o                         
   0  14   8         58.99         86.21        23.55 o                         
   2  14   8          6.59         18.48        34.95 o                         
   4  14   8        270.37        424.29        56.24 o                         
   6  14   8        150.02        245.68        46.26 o                         
   8  14   8         32.09         99.38        31.64 o                         
  10  14   8         50.90         76.62        26.18 o                         
 -23  15   8          2.70         39.03        20.82 o                         
 -21  15   8          6.63          0.94        19.90 o                         
 -19  15   8         25.21         23.91        32.67 o                         
 -17  15   8         12.25         14.70        14.97 o                         
 -15  15   8        165.12        182.13        21.78 o                         
 -13  15   8          4.81        -12.99        19.06 o                         
 -11  15   8         34.03         15.87        16.00 o                         
  -9  15   8        187.42        245.66        25.92 o                         
  -7  15   8         32.70         -1.56        17.13 o                         
  -5  15   8          9.60         16.64        16.01 o                         
  -3  15   8         43.83         38.09        20.39 o                         
  -1  15   8         31.37         -1.27        19.95 o                         
   1  15   8          6.22         19.78        19.64 o                         
   3  15   8         43.93         32.72        18.61 o                         
   5  15   8        128.91        192.56        25.71 o                         
   7  15   8          1.75        -20.17        20.17 o                         
   9  15   8         25.67        -22.52        22.52 o                         
 -18  16   8        116.05         78.79        39.79 o                         
 -16  16   8         67.73         71.65        17.99 o                         
 -14  16   8         13.11          9.69        19.70 o                         
 -12  16   8        161.62         67.76        19.66 o                         
 -10  16   8         25.76         57.22        29.57 o                         
  -8  16   8         57.34         55.66        15.19 o                         
  -6  16   8        150.36        132.36        17.75 o                         
  -4  16   8         12.31          8.52        17.15 o                         
  -2  16   8         14.69         13.38        51.92 o                         
   0  16   8        150.17         90.95        49.38 o                         
   2  16   8          6.25         12.95        25.58 o                         
   4  16   8         36.60         14.36        42.76 o                         
   6  16   8          8.71         52.67        19.58 o                         
 -13  17   8         45.99         51.99        18.28 o                         
 -11  17   8         63.45         50.28        19.38 o                         
  -9  17   8        251.88        273.44        29.15 o                         
  -5  17   8        140.99        327.50        34.80 o                         
  -3  17   8         15.33          8.89        17.10 o                         
  -1  17   8        185.83        303.28        31.94 o                         
 -37   1   9          7.69         28.73        13.67 o                         
 -35   1   9          3.76         53.71        23.05 o                         
 -33   1   9        204.23        201.29        31.42 o                         
 -31   1   9       1181.41       1365.23        51.96 o                         
 -29   1   9         94.97        120.14        20.52 o                         
 -27   1   9        428.54        594.55        30.51 o                         
 -25   1   9        858.71        604.03       114.32 o                         
 -23   1   9       2359.71       2493.63       207.36 o                         
 -21   1   9       3921.03       4863.62       383.55 o                         
 -19   1   9      37796.95      42284.69       520.13 o                         
 -17   1   9       2454.56       3238.77        89.13 o                         
 -15   1   9       1173.77        993.87        48.90 o                         
 -13   1   9        170.22        237.68        19.77 o                         
 -11   1   9       7901.03       8221.30        94.69 o                         
  -9   1   9      16468.25      16094.76       143.69 o                         
  -7   1   9       3512.38       4850.84        88.96 o                         
  -5   1   9      24733.41      25186.92       314.23 o                         
  -3   1   9       7487.70       7163.54       135.22 o                         
  -1   1   9         25.20         62.20        37.11 o                         
   1   1   9        110.92        386.46        48.85 o                         
   3   1   9        337.89        334.10        48.85 o                         
   5   1   9       3053.24       2974.47       149.21 o                         
   7   1   9       2369.44       2542.74       148.60 o                         
   9   1   9          6.15          9.71        14.70 o                         
  11   1   9         35.98         15.83        13.99 o                         
  13   1   9       1022.08        963.73        35.19 o                         
  15   1   9        558.35        699.13        33.14 o                         
  17   1   9        134.01        216.25        22.51 o                         
  19   1   9        405.66        329.34        32.21 o                         
  21   1   9          0.03         12.79        15.33 o                         
 -38   2   9          0.07         -5.71        13.17 o                         
 -36   2   9        103.25         36.28        19.06 o                         
 -34   2   9        142.12        301.26        39.11 o                         
 -32   2   9         65.45         99.60        25.54 o                         
 -30   2   9        129.25         62.83        19.62 o                         
 -28   2   9        285.56        272.35        28.29 o                         
 -26   2   9          0.58         52.06        18.33 o                         
 -24   2   9       4439.27       5315.08       307.42 o                         
 -22   2   9       2137.57       1568.86       142.60 o                         
 -20   2   9       9654.60       9527.18       633.87 o                         
 -18   2   9      10100.67      12821.79       802.68 o                         
 -16   2   9        761.58        790.94        56.80 o                         
 -14   2   9      10154.38       8593.51       194.35 o                         
 -12   2   9       6371.86       6655.05       105.96 o                         
 -10   2   9      21866.89      20377.46       233.39 o                         
  -8   2   9        140.78         39.89        13.64 o                         
  -6   2   9      22927.52      23414.11       244.04 o                         
  -4   2   9         72.41        161.21        20.75 o                         
  -2   2   9       4381.73       3314.66       117.08 o                         
   0   2   9      21146.05      20638.27       477.77 o                         
   2   2   9        113.69        114.85        46.47 o                         
   4   2   9       1174.42       1564.96       144.44 o                         
   6   2   9      10349.48       9938.56       406.61 o                         
   8   2   9       2433.31       2866.05       234.05 o                         
  10   2   9         77.08         99.78        15.03 o                         
  12   2   9        325.56        217.19        21.81 o                         
  14   2   9        108.07        192.66        20.26 o                         
  16   2   9        995.45       1145.45        44.78 o                         
  18   2   9        913.86        842.64        35.58 o                         
  20   2   9        353.40        280.78        27.20 o                         
  22   2   9        552.75        641.37        44.21 o                         
 -37   3   9        537.52        800.85        59.32 o                         
 -35   3   9        189.96        234.05        28.02 o                         
 -33   3   9        237.09        404.44        37.72 o                         
 -31   3   9         97.24         69.50        20.89 o                         
 -29   3   9        291.83        496.28        35.94 o                         
 -27   3   9       1430.92       1508.74        55.28 o                         
 -25   3   9        502.26        241.57        29.14 o                         
 -23   3   9        427.24        322.88        53.06 o                         
 -21   3   9       2668.72       3325.17       149.66 o                         
 -19   3   9      15838.96      15591.62       993.51 o                         
 -17   3   9         83.36         29.04        25.39 o                         
 -15   3   9       6400.95       5212.08       149.82 o                         
 -13   3   9       9044.08       8654.45       140.48 o                         
 -11   3   9       2892.13       3692.90        79.99 o                         
  -9   3   9       1059.39        311.90        17.55 o                         
  -7   3   9      26721.01      26695.29       295.90 o                         
  -5   3   9       2808.92       2575.42        70.30 o                         
  -3   3   9       5268.07       5930.97       122.60 o                         
  -1   3   9       3889.39       4109.47       142.75 o                         
   1   3   9        230.86        100.19        32.57 o                         
   3   3   9       1059.19       1634.12       144.27 o                         
   5   3   9       3474.04       4138.47       248.32 o                         
   7   3   9         68.90         38.09        41.36 o                         
   9   3   9         16.67         14.05        15.64 o                         
  11   3   9       4956.72       4703.00        92.37 o                         
  13   3   9       2212.00       2712.70        92.78 o                         
  15   3   9          0.92        -12.13        15.72 o                         
  17   3   9         21.29          6.06        16.63 o                         
  19   3   9          1.88         -8.84        24.88 o                         
  21   3   9        156.50        125.45        30.04 o                         
 -38   4   9         58.36         63.12        14.57 o                         
 -36   4   9        173.29        117.15        32.82 o                         
 -34   4   9        123.10        263.22        30.68 o                         
 -32   4   9        192.66        297.28        35.35 o                         
 -30   4   9          0.19        -12.05        24.06 o                         
 -28   4   9       2454.87       2381.89        73.48 o                         
 -26   4   9        401.85        377.23        30.20 o                         
 -24   4   9       1170.14       1437.29        48.17 o                         
 -22   4   9        521.03        323.85        92.46 o                         
 -20   4   9         32.17         30.68        33.25 o                         
 -18   4   9       4474.95       4937.77       408.66 o                         
 -16   4   9       3794.53       4525.13       152.86 o                         
 -14   4   9       3309.67       1699.76        75.30 o                         
 -12   4   9        165.82        187.69        22.57 o                         
 -10   4   9       2282.11       1360.49        46.21 o                         
  -8   4   9      11290.44       9920.04       176.38 o                         
  -6   4   9       8552.11      10062.61       317.97 o                         
  -4   4   9       6666.62       5989.86       116.14 o                         
  -2   4   9      21062.21      25187.18       736.87 o                         
   0   4   9       4153.31       3705.46       211.16 o                         
   2   4   9         14.62         38.49        32.70 o                         
   4   4   9       1194.93       1374.56       105.05 o                         
   6   4   9       5483.13       5495.90       303.18 o                         
   8   4   9       1733.49       2142.35        78.25 o                         
  10   4   9       2669.90       2329.10        71.46 o                         
  12   4   9       4224.78       3991.17       155.82 o                         
  14   4   9        194.02        215.51        27.77 o                         
  16   4   9         92.25         72.10        20.34 o                         
  18   4   9         52.11         14.44        16.27 o                         
  20   4   9          0.53        -18.70        25.76 o                         
  22   4   9          1.15         22.06        16.51 o                         
 -37   5   9        130.05         84.80        25.05 o                         
 -35   5   9         16.50         47.06        32.19 o                         
 -33   5   9          7.59         19.51        22.58 o                         
 -31   5   9         17.42         47.35        22.90 o                         
 -29   5   9        235.38        120.16        28.47 o                         
 -27   5   9         54.60        242.60        29.54 o                         
 -25   5   9        386.61        410.14        30.47 o                         
 -23   5   9        459.76        437.69        44.10 o                         
 -21   5   9        456.05        579.88        70.61 o                         
 -19   5   9          4.12         80.18        41.21 o                         
 -17   5   9        857.93        817.79       121.15 o                         
 -15   5   9      18594.46      19931.63       776.91 o                         
 -13   5   9        602.09       1308.41        55.47 o                         
 -11   5   9       2008.86       2645.49        94.72 o                         
  -9   5   9       1942.13       3452.76       143.29 o                         
  -7   5   9       2541.23       3583.50       120.95 o                         
  -5   5   9       4669.20       3954.15       182.11 o                         
  -3   5   9        734.68        240.17        40.80 o                         
  -1   5   9       1165.47       1420.18        93.30 o                         
   1   5   9        308.11        311.11        51.75 o                         
   3   5   9       1549.14       1707.12       113.98 o                         
   5   5   9       1959.90       1940.67       174.46 o                         
   7   5   9          1.19         92.43        24.25 o                         
   9   5   9        137.45        305.00        34.04 o                         
  11   5   9       1771.58       1371.85        59.06 o                         
  13   5   9       1089.02        898.74        48.67 o                         
  15   5   9         97.14         87.63        22.51 o                         
  17   5   9          7.03         -2.11        16.15 o                         
  19   5   9        294.08        330.33        30.13 o                         
  21   5   9        521.30        649.75        44.40 o                         
 -36   6   9          3.36        -16.02        22.03 o                         
 -34   6   9          5.36         11.14        26.26 o                         
 -32   6   9        127.78        105.12        25.19 o                         
 -30   6   9          0.30        -21.56        21.56 o                         
 -28   6   9        169.38        246.56        59.58 o                         
 -26   6   9       3472.39       4221.66       198.08 o                         
 -24   6   9          0.90         18.12        27.44 o                         
 -22   6   9       8980.09      10297.96       327.76 o                         
 -20   6   9        535.84        537.03        65.46 o                         
 -18   6   9          0.24         -6.36        41.05 o                         
 -16   6   9         68.57         65.26        33.23 o                         
 -14   6   9       1238.16        810.86        59.21 o                         
 -12   6   9         98.06        128.11        30.47 o                         
 -10   6   9       2800.71       3528.45       127.58 o                         
  -8   6   9       8616.62       9108.39       214.23 o                         
  -6   6   9       7985.41       6323.95       182.05 o                         
  -4   6   9       3611.42       5706.58       178.33 o                         
  -2   6   9       1711.37        977.90       139.08 o                         
   0   6   9          1.67         30.63        29.00 o                         
   2   6   9       1297.68       1928.22       123.47 o                         
   4   6   9        165.23         91.31        38.31 o                         
   6   6   9          2.57        -19.88        19.88 o                         
   8   6   9          0.75         50.98        18.44 o                         
  10   6   9          2.06         11.62        23.79 o                         
  12   6   9        145.76        204.14        27.97 o                         
  14   6   9         20.48         18.07        18.49 o                         
  16   6   9        260.79        336.88        29.63 o                         
  18   6   9         42.65         50.29        15.86 o                         
  20   6   9         15.22         45.56        22.69 o                         
 -35   7   9         32.68         75.15        24.36 o                         
 -33   7   9         19.17         21.91        27.92 o                         
 -31   7   9          9.69        101.05        24.99 o                         
 -29   7   9        224.33        242.73        32.26 o                         
 -27   7   9        108.40        170.69        31.42 o                         
 -25   7   9      12409.78      13924.70       226.16 o                         
 -23   7   9       2527.34       2165.61        64.45 o                         
 -21   7   9        924.69       1060.06        48.68 o                         
 -19   7   9         94.06          8.38        35.45 o                         
 -17   7   9        450.50        312.34        55.07 o                         
 -15   7   9       4140.45       3950.36       164.76 o                         
 -13   7   9         10.95         22.70        21.57 o                         
 -11   7   9       5169.62       5381.52       190.08 o                         
  -9   7   9       2080.05       3664.67       141.02 o                         
  -7   7   9       7746.77       7861.55       337.96 o                         
  -5   7   9        414.59        269.56        44.54 o                         
  -3   7   9          3.52         11.73        27.91 o                         
  -1   7   9        532.64        211.49        41.97 o                         
   1   7   9       1386.77       1386.62       106.06 o                         
   3   7   9        866.06       1032.02        94.79 o                         
   5   7   9         68.81        225.14        29.05 o                         
   7   7   9       2280.67       2413.59        65.64 o                         
   9   7   9        379.14        450.51        41.74 o                         
  11   7   9         43.04        181.55        32.99 o                         
  13   7   9        295.50        296.54        29.76 o                         
  15   7   9        122.00        207.57        34.20 o                         
  17   7   9          2.65         37.83        15.05 o                         
  19   7   9        225.65        397.46        27.74 o                         
 -34   8   9         48.30         32.87        20.41 o                         
 -32   8   9        820.26        652.23        39.51 o                         
 -30   8   9        230.61        197.75        25.70 o                         
 -28   8   9        703.74       1008.83        85.49 o                         
 -26   8   9       2767.09       3217.08       148.62 o                         
 -24   8   9         83.96         65.81        81.79 o                         
 -22   8   9       8155.81       9814.45       232.89 o                         
 -20   8   9        148.44        339.30       111.87 o                         
 -18   8   9         54.15        218.76        47.11 o                         
 -16   8   9        132.17        151.39        61.84 o                         
 -14   8   9         88.75         12.34        44.57 o                         
 -12   8   9       3400.56       3328.49       155.63 o                         
 -10   8   9        308.22        283.56        72.29 o                         
  -8   8   9       4089.40       3098.55       139.96 o                         
  -6   8   9       3312.97       3397.68       148.80 o                         
  -4   8   9       3060.94       2718.13       137.76 o                         
  -2   8   9       2842.04       3202.67       153.74 o                         
   0   8   9          6.55         40.05        34.24 o                         
   2   8   9        123.03         85.61        29.88 o                         
   4   8   9        363.46        232.20        38.76 o                         
   6   8   9       1476.47       1035.90        66.94 o                         
   8   8   9          6.12          9.05        17.50 o                         
  10   8   9          5.36         56.64        28.23 o                         
  12   8   9        324.96        271.54        28.60 o                         
  14   8   9         73.40         23.38        17.04 o                         
  16   8   9        113.34        264.38        29.14 o                         
  18   8   9         38.49         32.87        15.14 o                         
 -33   9   9        329.05        306.44        31.37 o                         
 -31   9   9        692.94       1091.45        71.76 o                         
 -29   9   9        268.33        169.91        42.98 o                         
 -27   9   9         26.66         19.99        30.84 o                         
 -25   9   9       2252.20       2317.88       143.09 o                         
 -23   9   9        174.71        229.83        35.68 o                         
 -21   9   9        398.59        822.60        53.25 o                         
 -19   9   9          9.20        -66.69        66.69 o                         
 -17   9   9        513.88        849.61        64.73 o                         
 -15   9   9        284.91        257.74        38.37 o                         
 -13   9   9         97.13        185.30        64.31 o                         
 -11   9   9         11.83        243.40        58.21 o                         
  -9   9   9        874.49       1215.77       135.40 o                         
  -7   9   9        136.66        376.99        82.38 o                         
  -5   9   9       1850.30       1384.58       145.82 o                         
  -3   9   9       2460.38       2133.72       128.82 o                         
  -1   9   9       3250.59       3599.45       117.27 o                         
   1   9   9        126.96        230.73        45.70 o                         
   3   9   9       2543.35       2563.26       117.70 o                         
   5   9   9         38.62         65.75        34.72 o                         
   7   9   9         69.37         78.86        37.47 o                         
   9   9   9        227.11        366.87        58.44 o                         
  11   9   9        156.40        305.49        27.11 o                         
  13   9   9         14.82         63.00        17.53 o                         
  15   9   9        226.71        181.58        25.09 o                         
  17   9   9         91.31        122.35        28.45 o                         
 -32  10   9         34.01         49.90        23.06 o                         
 -30  10   9        472.35        364.43        45.54 o                         
 -28  10   9        670.67        734.21        70.55 o                         
 -26  10   9          3.71         52.22        35.45 o                         
 -24  10   9        116.09        164.15        36.27 o                         
 -22  10   9        278.42        159.58        42.78 o                         
 -20  10   9         48.40         30.91        29.30 o                         
 -18  10   9        412.04        547.96        66.04 o                         
 -16  10   9        486.75        477.44        42.85 o                         
 -14  10   9        514.96        214.24        28.73 o                         
 -12  10   9        842.23        576.89        54.78 o                         
 -10  10   9          2.03        401.50       295.39 o                         
  -8  10   9        943.08        833.62        73.30 o                         
  -6  10   9         24.05        -17.08        21.15 o                         
  -4  10   9         30.51         45.54        18.77 o                         
  -2  10   9        231.35        144.16        22.74 o                         
   0  10   9         55.69        154.88        30.15 o                         
   2  10   9         12.70         25.73        33.85 o                         
   4  10   9        714.04        942.56        60.02 o                         
   6  10   9          1.84         20.87        24.54 o                         
   8  10   9       1707.77       1942.96       118.96 o                         
  10  10   9        477.20        300.90        50.66 o                         
  12  10   9        222.29        210.73        28.23 o                         
  14  10   9         70.99        183.08        35.76 o                         
  16  10   9        377.78        372.98        38.61 o                         
 -31  11   9         62.51          6.74        20.96 o                         
 -29  11   9         73.89         71.91        27.94 o                         
 -27  11   9          9.48         15.20        30.09 o                         
 -25  11   9          1.57         44.86        39.05 o                         
 -23  11   9         54.11         69.36        32.58 o                         
 -21  11   9        543.90        391.02        57.92 o                         
 -19  11   9        425.32        470.98        62.25 o                         
 -17  11   9        106.84        102.26        36.33 o                         
 -15  11   9        188.25        117.57        30.60 o                         
 -13  11   9        844.72        728.50        51.63 o                         
 -11  11   9        601.84        680.03        46.51 o                         
  -9  11   9         11.60         22.04        18.16 o                         
  -7  11   9        469.62        510.61        46.91 o                         
  -5  11   9        850.38        803.80        45.32 o                         
  -3  11   9        552.19        439.85        34.40 o                         
  -1  11   9        217.03        245.78        28.75 o                         
   1  11   9       2023.23       1494.36        72.88 o                         
   3  11   9          3.28         19.05        22.12 o                         
   5  11   9        315.85        423.61        40.93 o                         
   7  11   9        235.37        396.86        62.97 o                         
   9  11   9          6.19         96.09        36.95 o                         
  11  11   9          5.07        -13.33        18.95 o                         
  13  11   9        207.53        319.88        31.11 o                         
  15  11   9        101.08        105.96        23.67 o                         
 -30  12   9        442.70        367.48        36.13 o                         
 -28  12   9         15.92         21.93        25.34 o                         
 -26  12   9          3.76         45.05        31.01 o                         
 -24  12   9        299.14        337.63        51.91 o                         
 -22  12   9        166.99         51.25        34.02 o                         
 -20  12   9         11.22         17.02        22.16 o                         
 -18  12   9         53.64        -28.45        31.71 o                         
 -16  12   9       1181.54        914.97        82.49 o                         
 -14  12   9        251.72        179.80        30.93 o                         
 -12  12   9         26.25         34.38        23.72 o                         
 -10  12   9          0.43         48.89        19.10 o                         
  -8  12   9          7.68         10.41        15.85 o                         
  -6  12   9        157.67        351.69        32.65 o                         
  -4  12   9        806.79        710.09        43.13 o                         
  -2  12   9          1.30          3.64        18.51 o                         
   0  12   9        114.94        192.03        31.75 o                         
   2  12   9         22.79         35.96        25.28 o                         
   4  12   9         17.25         18.98        33.85 o                         
   6  12   9        123.84        183.53        51.99 o                         
   8  12   9        324.16        425.91        57.28 o                         
  10  12   9         88.80         72.49        20.68 o                         
  12  12   9          1.77         16.91        17.83 o                         
  14  12   9        186.18        187.94        24.07 o                         
 -29  13   9          3.64         -1.33        15.27 o                         
 -27  13   9        235.55        204.86        34.22 o                         
 -25  13   9          6.02          8.23        25.65 o                         
 -23  13   9        271.25        213.77        43.24 o                         
 -21  13   9         45.76        185.13        29.77 o                         
 -19  13   9        611.81        604.88        47.56 o                         
 -17  13   9       2931.58       2578.90        94.88 o                         
 -15  13   9          9.71         25.69        22.59 o                         
 -13  13   9        129.41        129.74        23.73 o                         
 -11  13   9         26.93         23.12        18.00 o                         
  -9  13   9         11.83        -10.76        20.55 o                         
  -7  13   9        183.46        164.64        24.28 o                         
  -5  13   9         24.66         50.21        15.63 o                         
  -3  13   9         16.40         73.12        34.08 o                         
  -1  13   9        132.16        160.27        29.67 o                         
   1  13   9          3.83         -9.09        19.55 o                         
   3  13   9          1.57        -13.53        32.00 o                         
   5  13   9         14.22        -10.39        29.44 o                         
   7  13   9         52.08         78.21        33.00 o                         
   9  13   9         18.17         21.06        15.87 o                         
  11  13   9         21.11         12.20        14.45 o                         
 -26  14   9         27.21          6.35        19.34 o                         
 -24  14   9          0.57        -29.58        29.58 o                         
 -22  14   9         10.95         -1.00        25.80 o                         
 -20  14   9         13.95         49.48        20.39 o                         
 -18  14   9        301.79        290.66        33.03 o                         
 -16  14   9        165.02        174.98        27.37 o                         
 -14  14   9         45.03         47.08        23.47 o                         
 -12  14   9        191.95        229.16        26.00 o                         
 -10  14   9        264.39        351.72        30.77 o                         
  -8  14   9        455.93        379.94        27.47 o                         
  -6  14   9       1565.11       2052.86        58.41 o                         
  -4  14   9         99.43         94.57        17.50 o                         
  -2  14   9        119.00         77.77        19.26 o                         
   0  14   9         17.37          4.78        40.54 o                         
   2  14   9         84.31        120.06        38.91 o                         
   4  14   9         51.47         46.23        34.38 o                         
   6  14   9         10.32        -22.90        28.28 o                         
   8  14   9        155.63        125.16        29.95 o                         
  10  14   9         15.79        -20.07        20.07 o                         
 -23  15   9         75.53         62.41        22.66 o                         
 -21  15   9         16.04         11.36        21.50 o                         
 -19  15   9         54.27         67.86        15.35 o                         
 -17  15   9         99.77        115.21        18.48 o                         
 -15  15   9        142.13        203.85        27.48 o                         
 -13  15   9        458.80        475.50        38.48 o                         
 -11  15   9          1.91         13.91        15.95 o                         
  -9  15   9        107.30         50.05        16.75 o                         
  -7  15   9          2.21         10.92        13.17 o                         
  -5  15   9         38.09         -3.48        15.71 o                         
  -3  15   9         25.14          4.35        17.53 o                         
  -1  15   9          8.68         -0.77        19.41 o                         
   1  15   9         31.11         19.78        42.86 o                         
   3  15   9          8.27        -20.33        20.33 o                         
   5  15   9        189.90        131.92        38.41 o                         
   7  15   9        221.47        110.84        26.40 o                         
 -16  16   9          1.19         -9.76        14.78 o                         
 -14  16   9          0.32        -13.13        15.86 o                         
 -12  16   9        208.65        145.15        22.02 o                         
 -10  16   9        919.33        946.73        54.84 o                         
  -8  16   9         34.58        111.29        20.14 o                         
  -6  16   9        798.43       1209.17        49.52 o                         
  -4  16   9        201.47        202.56        43.27 o                         
  -2  16   9          6.17         21.39        17.12 o                         
   0  16   9         55.64         63.51        23.60 o                         
   2  16   9          3.54        -15.02        15.02 o                         
   4  16   9         79.95         52.53        22.44 o                         
 -11  17   9         84.66         89.34        20.28 o                         
  -9  17   9        318.59        346.85        30.39 o                         
 -38   0  10         64.35        212.02        34.28 o                         
 -36   0  10        760.68        881.51        73.86 o                         
 -34   0  10       1048.00        923.43        78.78 o                         
 -32   0  10         25.63         57.65        26.05 o                         
 -30   0  10       1818.69       1174.85        71.59 o                         
 -28   0  10        955.28       1000.42        59.48 o                         
 -26   0  10        282.59        210.68        39.43 o                         
 -24   0  10       5118.56       4602.20       286.58 o                         
 -22   0  10         89.97        123.10        55.10 o                         
 -20   0  10      10377.01       9062.91       361.18 o                         
 -18   0  10       5316.84       4261.84       224.02 o                         
 -16   0  10         74.22        587.12        80.29 o                         
 -14   0  10        251.30        323.86        41.31 o                         
 -12   0  10        853.07        817.49        69.98 o                         
 -10   0  10       1375.59       1713.67        99.77 o                         
  -8   0  10         35.21         49.94        21.74 o                         
  -6   0  10      79450.62      82455.07      1220.82 o                         
  -4   0  10      14321.51      22578.97       501.32 o                         
  -2   0  10        774.99        756.98        59.46 o                         
   0   0  10      12231.36      17876.94       462.60 o                         
   2   0  10       4800.77       3582.73       213.14 o                         
   4   0  10        375.72        460.15        87.06 o                         
   6   0  10        252.63        141.45        66.69 o                         
   8   0  10        287.53        422.81        31.85 o                         
  10   0  10       3392.34       2174.97        72.57 o                         
  12   0  10        654.41        821.87        45.61 o                         
  14   0  10       3323.23       2552.46        95.26 o                         
  16   0  10        344.68        478.13        42.43 o                         
  18   0  10        416.49        341.22        47.95 o                         
  20   0  10         13.86         47.50        22.74 o                         
 -39   1  10         20.89          7.56        19.12 o                         
 -37   1  10         76.01         25.23        19.13 o                         
 -35   1  10        221.09        296.90        35.49 o                         
 -33   1  10        534.39        277.96        30.96 o                         
 -31   1  10        417.93        404.94        28.33 o                         
 -29   1  10        121.48        121.17        22.33 o                         
 -27   1  10       1571.81       1514.40        45.41 o                         
 -25   1  10        146.38        192.05        52.86 o                         
 -23   1  10        183.19        311.59        56.20 o                         
 -21   1  10        342.04        470.21        63.36 o                         
 -19   1  10       3354.11       3404.50       145.66 o                         
 -17   1  10        611.88        613.56        59.60 o                         
 -15   1  10       9425.15       9294.45       175.46 o                         
 -13   1  10       2498.27       1849.72        60.79 o                         
 -11   1  10      37085.82      38893.64       338.71 o                         
  -9   1  10         67.67          8.33        13.76 o                         
  -7   1  10       5776.16       6301.87       269.70 o                         
  -5   1  10       1624.01       2316.36        72.56 o                         
  -3   1  10       3136.41       3193.10        95.39 o                         
  -1   1  10      13413.42      17598.84       437.32 o                         
   1   1  10        155.70         48.91        37.98 o                         
   3   1  10       3400.94       3466.58       217.76 o                         
   5   1  10       1433.89       2220.98       189.60 o                         
   7   1  10        194.92        197.63        67.38 o                         
   9   1  10        704.50       1506.87        41.16 o                         
  11   1  10         60.82        101.50        16.45 o                         
  13   1  10       1915.56       2397.08        59.15 o                         
  15   1  10        233.49        283.63        25.45 o                         
  17   1  10        995.64        971.91        53.74 o                         
  19   1  10          0.09          2.22        20.80 o                         
  21   1  10         27.53         21.25        16.67 o                         
 -38   2  10          3.44         -8.45        38.64 o                         
 -36   2  10         23.14         23.66        20.15 o                         
 -34   2  10          9.98          0.08        28.17 o                         
 -32   2  10        115.35         37.06        19.58 o                         
 -30   2  10        164.53         77.17        21.54 o                         
 -28   2  10        143.80        109.63        24.59 o                         
 -26   2  10       6268.26       6557.16       169.85 o                         
 -24   2  10       7110.45       7458.56       365.36 o                         
 -22   2  10       4425.12       5097.39       282.56 o                         
 -20   2  10       3079.09       2655.07       126.38 o                         
 -18   2  10        207.16        270.03        35.04 o                         
 -16   2  10       2724.46       3178.76       108.21 o                         
 -14   2  10         61.40         25.62        12.44 o                         
 -12   2  10       2476.03       3032.95        61.56 o                         
 -10   2  10       3805.40       2545.89        66.03 o                         
  -8   2  10        367.74        441.97        28.62 o                         
  -6   2  10      68716.42      73976.15       771.27 o                         
  -4   2  10       1348.65       2037.25        70.66 o                         
  -2   2  10       5299.70       5603.60       163.95 o                         
   0   2  10      18174.71      22924.31       398.27 o                         
   2   2  10       3173.97       3301.03       202.09 o                         
   4   2  10       5032.65       6494.63       315.35 o                         
   6   2  10         23.59        161.27        70.98 o                         
   8   2  10        775.43        468.05        26.38 o                         
  10   2  10       1195.38       1405.27        44.02 o                         
  12   2  10          2.17          3.79        15.25 o                         
  14   2  10        259.47        152.72        21.75 o                         
  16   2  10          5.34         20.68        15.76 o                         
  18   2  10          2.74        -16.05        18.75 o                         
  20   2  10         53.40         88.81        26.63 o                         
 -39   3  10         19.16        -11.25        17.42 o                         
 -37   3  10         35.41        -14.15        24.67 o                         
 -35   3  10          4.82          2.75        15.63 o                         
 -33   3  10         44.08         69.30        25.95 o                         
 -31   3  10        836.51        491.84        36.28 o                         
 -29   3  10        316.34        280.88        28.68 o                         
 -27   3  10       4116.38       4837.52        94.28 o                         
 -25   3  10        726.45        915.81        41.63 o                         
 -23   3  10        554.46        436.65        95.08 o                         
 -21   3  10       2639.84       2686.87       239.03 o                         
 -19   3  10        438.72        351.60        75.11 o                         
 -17   3  10       5141.70       5922.62       139.57 o                         
 -15   3  10        224.95        297.45        28.50 o                         
 -13   3  10        422.44        303.61        25.71 o                         
 -11   3  10      22575.45      22415.95       553.17 o                         
  -9   3  10      30372.79      37587.30       956.14 o                         
  -7   3  10          2.42         28.29        13.24 o                         
  -5   3  10        217.48        386.90        31.76 o                         
  -3   3  10        134.02         93.77        22.58 o                         
  -1   3  10       5757.79       6345.10       277.48 o                         
   1   3  10         14.58          3.63        23.82 o                         
   3   3  10         96.98        117.41        52.42 o                         
   5   3  10        652.76        903.84       122.84 o                         
   7   3  10        127.39         19.84        17.04 o                         
   9   3  10        330.94        275.74        22.29 o                         
  11   3  10       1031.91        904.08        41.74 o                         
  13   3  10        149.31        102.57        19.22 o                         
  15   3  10          5.52         27.71        15.40 o                         
  17   3  10        396.23        314.47        27.62 o                         
  19   3  10          0.12        -29.34        29.34 o                         
  21   3  10         67.06         60.29        18.70 o                         
 -38   4  10        112.97        104.67        26.22 o                         
 -36   4  10         37.98        -19.69        29.12 o                         
 -34   4  10         10.24         22.35        38.24 o                         
 -32   4  10       1172.28       1200.93        76.35 o                         
 -30   4  10         18.64         44.08        19.55 o                         
 -28   4  10        778.05       1020.13        49.17 o                         
 -26   4  10          9.16         -8.81        16.98 o                         
 -24   4  10        522.18        309.74        42.11 o                         
 -22   4  10       2894.00       2783.80       213.65 o                         
 -20   4  10       3356.88       3372.56       340.85 o                         
 -18   4  10        165.42         71.67        30.01 o                         
 -16   4  10       8831.85       9672.46       267.78 o                         
 -14   4  10        960.54        944.96        48.96 o                         
 -12   4  10        888.12       1303.80        51.40 o                         
 -10   4  10       2729.75       4170.49       154.22 o                         
  -8   4  10        154.35         93.74        43.05 o                         
  -6   4  10        886.20       1309.53        71.09 o                         
  -4   4  10        648.90        422.69        35.55 o                         
  -2   4  10       1140.28       1078.35        66.45 o                         
   0   4  10         43.37         87.49        35.89 o                         
   2   4  10       3353.27       3090.70       152.20 o                         
   4   4  10       2258.96       1760.21       122.69 o                         
   6   4  10        641.58       1027.04        52.01 o                         
   8   4  10         62.49        -16.98        16.98 o                         
  10   4  10         51.15        113.10        25.10 o                         
  12   4  10         27.69         67.54        21.90 o                         
  14   4  10         14.82         -7.67        18.80 o                         
  16   4  10        317.00        458.85        33.37 o                         
  18   4  10         31.54         46.23        28.26 o                         
  20   4  10         95.96         11.47        20.87 o                         
 -37   5  10         19.11         14.41        22.22 o                         
 -35   5  10         32.37         80.06        20.10 o                         
 -33   5  10        235.60        378.50        37.43 o                         
 -31   5  10         66.72         14.01        21.87 o                         
 -29   5  10       1181.27        715.79        51.73 o                         
 -27   5  10        401.02        128.39        22.54 o                         
 -25   5  10        665.69        820.64        49.10 o                         
 -23   5  10         20.73        230.44        74.27 o                         
 -21   5  10       7530.67       7749.56       252.05 o                         
 -19   5  10          8.20         16.52        31.75 o                         
 -17   5  10         15.53         -3.52        21.50 o                         
 -15   5  10       7401.31       9143.28       209.65 o                         
 -13   5  10        993.32       1597.61        76.31 o                         
 -11   5  10       7586.39       9045.61       234.02 o                         
  -7   5  10       4109.03       6166.91       398.11 o                         
  -5   5  10      15149.06      16008.11       357.98 o                         
  -3   5  10       1562.34       2095.93       108.71 o                         
  -1   5  10        796.44        534.14        62.36 o                         
   1   5  10       6062.50       6771.13       310.17 o                         
   3   5  10       1581.03       1191.73       104.87 o                         
   5   5  10       3010.70       3028.22       224.88 o                         
   7   5  10       3575.44       3234.50        95.35 o                         
   9   5  10       3974.06       3213.27        89.07 o                         
  11   5  10         41.49         91.32        23.58 o                         
  13   5  10        298.55        330.33        31.73 o                         
  15   5  10        240.55        173.80        23.96 o                         
  17   5  10          3.09         -7.03        26.81 o                         
  19   5  10        198.36        168.16        31.89 o                         
 -36   6  10        332.52        399.02        43.05 o                         
 -34   6  10        164.08        163.24        39.09 o                         
 -32   6  10          0.21         57.23        22.70 o                         
 -30   6  10          3.03         26.81        22.60 o                         
 -28   6  10        206.35        418.64        42.55 o                         
 -26   6  10         55.25        110.03        26.05 o                         
 -24   6  10        666.67        791.69        38.74 o                         
 -22   6  10         14.15        159.80        35.13 o                         
 -20   6  10       2143.92       2780.94       143.91 o                         
 -18   6  10       3004.74       4422.84       252.76 o                         
 -16   6  10       1492.52       1303.06        95.47 o                         
 -14   6  10       8153.40       9105.35       316.98 o                         
 -12   6  10       5079.25       6215.18       160.36 o                         
 -10   6  10         80.47         -0.35        37.11 o                         
  -8   6  10       1615.31       1861.29       156.42 o                         
  -6   6  10        835.44        852.60        68.00 o                         
  -4   6  10        668.84       1018.38        78.38 o                         
  -2   6  10       3261.34       2309.71       124.58 o                         
   0   6  10        364.15        463.34        63.14 o                         
   2   6  10         21.38         44.64        37.25 o                         
   4   6  10          4.79         57.97        36.75 o                         
   6   6  10        194.46        142.52        23.34 o                         
   8   6  10        117.45         21.21        25.58 o                         
  10   6  10         20.91         80.06        21.58 o                         
  12   6  10         99.96        123.42        24.32 o                         
  14   6  10          8.58         -0.64        19.06 o                         
  16   6  10         60.14        123.06        24.92 o                         
  18   6  10        185.67        183.51        22.49 o                         
 -37   7  10          2.87         16.77        16.34 o                         
 -35   7  10         70.32        147.61        29.51 o                         
 -33   7  10          0.16          0.33        24.75 o                         
 -31   7  10         32.53         72.59        20.04 o                         
 -29   7  10        120.60         61.40        34.59 o                         
 -27   7  10        365.19        611.43        79.04 o                         
 -25   7  10        221.63        249.49        33.06 o                         
 -23   7  10          5.39        121.22        27.57 o                         
 -21   7  10         19.38         19.28        23.21 o                         
 -19   7  10        276.50        600.34        72.57 o                         
 -17   7  10        272.50        430.41        57.53 o                         
 -15   7  10       1544.57       1681.92       108.40 o                         
 -13   7  10        221.75        278.66        40.85 o                         
 -11   7  10       2598.73       2715.14       194.15 o                         
  -9   7  10       7824.16      10059.38       379.70 o                         
  -7   7  10       1112.59       1284.12       137.94 o                         
  -5   7  10        229.37         98.44        41.08 o                         
  -3   7  10        559.19       1097.57        88.00 o                         
  -1   7  10         29.56         11.76        30.50 o                         
   1   7  10       2082.40       2163.24       134.58 o                         
   3   7  10        254.50        133.94        29.46 o                         
   5   7  10        686.02        433.89        30.87 o                         
   7   7  10        495.88        392.79        33.58 o                         
   9   7  10        196.42        182.32        26.32 o                         
  11   7  10        393.05        356.97        32.25 o                         
  13   7  10        260.65        309.40        29.39 o                         
  15   7  10          1.18         -1.96        21.01 o                         
  17   7  10         11.46         28.11        16.03 o                         
 -36   8  10        105.35        167.12        24.90 o                         
 -34   8  10          0.04         -1.24        15.53 o                         
 -32   8  10          4.97         21.37        20.85 o                         
 -30   8  10          2.02         36.85        23.64 o                         
 -28   8  10        367.23        462.68        40.42 o                         
 -26   8  10       1837.87       1923.92        64.05 o                         
 -24   8  10         83.42        147.02        29.45 o                         
 -22   8  10        333.92         84.71        62.41 o                         
 -20   8  10        203.77        173.80        32.21 o                         
 -18   8  10        197.25        486.39        64.01 o                         
 -16   8  10         29.98         14.06        32.37 o                         
 -14   8  10       9551.18      12795.98       454.60 o                         
 -12   8  10       1815.95       1710.43       115.13 o                         
 -10   8  10          1.87         -8.75        42.42 o                         
  -8   8  10       2074.59       1874.46       171.76 o                         
  -6   8  10         52.98        122.65        60.44 o                         
  -4   8  10         63.41        187.71        74.24 o                         
  -2   8  10        153.72        444.02        94.21 o                         
   0   8  10       7541.02       7007.53       192.11 o                         
   2   8  10       2506.88       1777.29        97.23 o                         
   4   8  10       1477.38       1138.81        79.25 o                         
   6   8  10         87.95        121.80        30.10 o                         
   8   8  10        281.68        220.62        26.92 o                         
  10   8  10         59.30         79.36        17.50 o                         
  12   8  10          8.59         14.54        17.00 o                         
  14   8  10        341.75        405.74        62.73 o                         
  16   8  10         28.15         79.12        19.19 o                         
 -33   9  10         87.49        151.72        29.49 o                         
 -31   9  10        459.95        518.97        56.51 o                         
 -29   9  10         89.55        110.82        39.94 o                         
 -27   9  10          0.19          5.56        31.16 o                         
 -25   9  10        381.56        262.85        27.51 o                         
 -23   9  10        276.38        261.07        33.63 o                         
 -21   9  10        160.28        190.16        43.04 o                         
 -19   9  10       1520.39       1344.85        81.43 o                         
 -17   9  10       1366.73       1410.28        82.56 o                         
 -15   9  10        821.52       1114.86        70.58 o                         
 -13   9  10        169.33         87.93        47.03 o                         
 -11   9  10         80.95        159.89        47.85 o                         
  -9   9  10         99.69        158.43        65.05 o                         
  -7   9  10        176.21        122.78        61.18 o                         
  -5   9  10       3880.90       4360.13       266.35 o                         
  -3   9  10       2171.69       1574.27        91.89 o                         
  -1   9  10        929.40       1171.88        80.34 o                         
   1   9  10       7651.21       8496.10       334.26 o                         
   3   9  10        727.89        511.18        68.47 o                         
   5   9  10        722.32        566.00        71.88 o                         
   7   9  10          0.37          0.30        34.40 o                         
   9   9  10       1823.93       2286.88       121.84 o                         
  11   9  10        154.53        215.47        24.29 o                         
  13   9  10        360.03        240.28        28.10 o                         
  15   9  10         28.77         73.10        26.55 o                         
  17   9  10          5.32         64.37        20.42 o                         
 -32  10  10        164.91         87.00        27.78 o                         
 -30  10  10        274.44        324.04        47.31 o                         
 -28  10  10          1.81        151.38        41.19 o                         
 -26  10  10        175.33         95.89        34.84 o                         
 -24  10  10         18.65          9.86        23.90 o                         
 -22  10  10        157.07        102.33        34.95 o                         
 -20  10  10        351.84        429.98        61.51 o                         
 -18  10  10        997.11        614.34        68.62 o                         
 -16  10  10        626.72        993.94        70.64 o                         
 -14  10  10       1488.54       1376.15        82.72 o                         
 -12  10  10        501.95        338.13        34.28 o                         
 -10  10  10        215.88        216.95        29.96 o                         
  -8  10  10         69.12        110.46        24.57 o                         
  -6  10  10       2308.62       2380.77        97.42 o                         
  -4  10  10        451.22        944.23        57.80 o                         
  -2  10  10        181.07        327.04        39.77 o                         
   0  10  10          1.71         32.17        23.42 o                         
   2  10  10        129.42        188.22        32.82 o                         
   4  10  10        294.95        263.23        35.13 o                         
   6  10  10         71.30        100.09        37.52 o                         
   8  10  10       1650.70       1550.04       103.18 o                         
  10  10  10         50.46         64.49        23.56 o                         
  12  10  10         41.52         60.54        22.56 o                         
  14  10  10        121.15        288.74        37.44 o                         
  16  10  10        193.70        233.55        25.76 o                         
 -31  11  10          0.26         41.06        24.28 o                         
 -29  11  10        211.77        230.86        41.45 o                         
 -27  11  10        457.33        627.44        67.07 o                         
 -25  11  10        264.01        342.24        51.00 o                         
 -23  11  10        131.55         88.46        36.92 o                         
 -21  11  10         12.17         44.87        32.58 o                         
 -19  11  10        294.23        419.54        58.88 o                         
 -17  11  10        104.04         46.00        30.13 o                         
 -15  11  10        117.23        132.85        27.41 o                         
 -13  11  10         41.90         -6.53        23.39 o                         
 -11  11  10        494.40        607.74        36.16 o                         
  -9  11  10       1521.15       1686.21        58.46 o                         
  -7  11  10        270.05        231.54        33.23 o                         
  -5  11  10          0.48         21.02        18.71 o                         
  -3  11  10        813.37        513.02        37.64 o                         
  -1  11  10        275.08        362.26        39.78 o                         
   1  11  10          2.57        -18.59        22.48 o                         
   3  11  10        580.67        413.82        46.07 o                         
   5  11  10        410.70        399.75        39.65 o                         
   7  11  10        254.58        261.72        50.60 o                         
   9  11  10         10.20         51.94        21.00 o                         
  11  11  10        226.46        210.66        70.82 o                         
  13  11  10         46.62          2.62        19.26 o                         
 -30  12  10         42.39         55.94        23.98 o                         
 -28  12  10          0.50         36.23        26.89 o                         
 -26  12  10         11.83         91.44        36.55 o                         
 -24  12  10        488.02        463.13        40.62 o                         
 -22  12  10         46.68        102.88        27.01 o                         
 -20  12  10        664.37        632.91        68.29 o                         
 -18  12  10       1676.87       2094.53       121.86 o                         
 -16  12  10        321.50        305.73        51.81 o                         
 -14  12  10         15.13         -1.67        23.56 o                         
 -12  12  10         16.18         11.62        17.66 o                         
 -10  12  10       1032.64        743.12        46.47 o                         
  -8  12  10       1567.22       1898.53        85.87 o                         
  -6  12  10        386.89        335.58        31.38 o                         
  -4  12  10         16.10         37.18        22.05 o                         
  -2  12  10        308.36        395.31        41.77 o                         
   0  12  10        101.67        147.12        29.14 o                         
   2  12  10        525.59        451.14        43.75 o                         
   4  12  10         51.03         78.48        23.84 o                         
   6  12  10          8.76         96.40        56.35 o                         
   8  12  10         73.08         60.18        20.70 o                         
  10  12  10          0.12        -16.71        16.71 o                         
  12  12  10          4.32         56.19        19.11 o                         
 -29  13  10        215.08         95.39        23.76 o                         
 -27  13  10         82.37         73.90        28.01 o                         
 -25  13  10          7.15         18.14        25.32 o                         
 -23  13  10         56.17         36.18        19.69 o                         
 -21  13  10         41.93         28.56        19.90 o                         
 -19  13  10        404.59        266.54        34.31 o                         
 -17  13  10        343.77        223.64        33.87 o                         
 -15  13  10        425.56        495.90        34.88 o                         
 -13  13  10        418.81        678.09        40.26 o                         
 -11  13  10        313.43        271.48        28.15 o                         
  -9  13  10         31.66         25.40        17.39 o                         
  -7  13  10        131.95        117.67        19.41 o                         
  -5  13  10         63.54         48.28        17.29 o                         
  -3  13  10         46.38         36.08        24.64 o                         
  -1  13  10         59.22         81.66        24.53 o                         
   1  13  10        272.90        377.57        36.75 o                         
   3  13  10        547.40        469.36        61.21 o                         
   5  13  10        390.35        306.94        50.34 o                         
   7  13  10         14.17        -13.94        28.34 o                         
   9  13  10          0.20        -29.61        29.61 o                         
 -26  14  10         69.06         69.19        24.48 o                         
 -24  14  10         16.45         17.25        24.98 o                         
 -22  14  10        127.38        121.15        23.10 o                         
 -20  14  10         37.66         12.10        16.48 o                         
 -18  14  10        960.42        945.64        42.24 o                         
 -16  14  10          0.19         14.57        16.49 o                         
 -14  14  10         42.29         48.80        22.12 o                         
 -12  14  10         72.89         79.24        19.26 o                         
 -10  14  10        717.47        958.60        59.96 o                         
  -8  14  10         74.83         70.96        16.88 o                         
  -6  14  10         47.61        114.70        18.23 o                         
  -4  14  10        264.67        285.76        36.63 o                         
  -2  14  10         21.57         15.74        18.07 o                         
   0  14  10         28.94        168.73        26.37 o                         
   2  14  10          5.09         21.87        27.51 o                         
   4  14  10        484.41        441.72        51.01 o                         
   6  14  10         50.56        -33.29        33.29 o                         
   8  14  10         22.33        -25.68        25.68 o                         
 -23  15  10         97.48         53.27        22.73 o                         
 -21  15  10        469.44        354.45        39.34 o                         
 -19  15  10         17.48         15.50        16.43 o                         
 -17  15  10         21.89         41.64        18.02 o                         
 -15  15  10        485.39        336.95        32.25 o                         
 -13  15  10         42.70         31.09        17.55 o                         
 -11  15  10        135.57        128.58        19.19 o                         
  -9  15  10        147.92        120.77        19.12 o                         
  -7  15  10        163.23        146.06        20.92 o                         
  -5  15  10        436.17        354.62        41.43 o                         
  -3  15  10         63.35         95.23        18.86 o                         
  -1  15  10         17.05        -20.67        20.67 o                         
   1  15  10         65.65         74.12        19.57 o                         
   3  15  10         29.51         -8.68        25.84 o                         
   5  15  10          3.93        -24.92        24.92 o                         
 -18  16  10        306.04        323.51        36.05 o                         
 -16  16  10        415.91        384.51        40.74 o                         
 -14  16  10        854.89        885.72        60.50 o                         
 -12  16  10        615.30        824.42        59.50 o                         
 -10  16  10         18.70         60.28        28.18 o                         
  -8  16  10        139.84         77.51        30.14 o                         
  -6  16  10         15.06         37.38        15.76 o                         
  -4  16  10          8.37         14.73        15.21 o                         
  -2  16  10         26.79         36.61        16.49 o                         
   0  16  10        113.01         64.91        26.93 o                         
   2  16  10          2.47        -21.71        21.71 o                         
 -13  17  10        123.31        156.59        23.01 o                         
 -11  17  10        405.60        278.71        27.20 o                         
 -39   1  11          6.10          0.16        13.82 o                         
 -37   1  11         30.71         68.41        23.45 o                         
 -35   1  11        149.86        236.63        31.65 o                         
 -33   1  11        169.00        220.57        23.27 o                         
 -31   1  11        360.79        356.85        27.46 o                         
 -29   1  11         80.94         43.04        17.79 o                         
 -27   1  11        645.11        858.84        52.71 o                         
 -25   1  11         36.37         82.27        42.98 o                         
 -23   1  11       1773.37       1893.13       159.00 o                         
 -21   1  11       1528.20       1449.06       102.47 o                         
 -19   1  11      10988.73       8345.92       232.06 o                         
 -17   1  11      11908.46      12247.66       268.58 o                         
 -15   1  11       2696.38       2361.00        90.84 o                         
 -13   1  11       2843.38       3354.08        83.94 o                         
 -11   1  11       5875.44       5944.16       110.19 o                         
  -9   1  11       3644.85       4161.53        91.23 o                         
  -7   1  11       2174.40       1880.52        90.27 o                         
  -5   1  11        449.38       1061.79        53.93 o                         
  -3   1  11       1007.77       1679.50        73.94 o                         
  -1   1  11         50.84         84.81        39.24 o                         
   1   1  11        970.46        794.02       102.67 o                         
   3   1  11       5937.97       7360.95       335.45 o                         
   5   1  11        222.62        305.58        83.45 o                         
   7   1  11       1056.64        946.90        32.54 o                         
   9   1  11       1330.95       1291.72        39.96 o                         
  11   1  11        275.85        151.87        19.98 o                         
  13   1  11        922.36        633.83        34.96 o                         
  15   1  11       1809.16       1973.10        83.89 o                         
  17   1  11          0.43        -12.43        18.17 o                         
  19   1  11         49.97         64.71        19.97 o                         
 -38   2  11          9.64         16.58        16.41 o                         
 -36   2  11         36.06        102.47        19.64 o                         
 -34   2  11        405.24        479.95        35.08 o                         
 -32   2  11        861.62       1135.86        51.33 o                         
 -30   2  11       1989.79       2668.15        78.65 o                         
 -28   2  11       2019.51       1685.62        65.06 o                         
 -26   2  11        321.92        547.08        28.86 o                         
 -24   2  11       1018.56       1167.93       102.55 o                         
 -22   2  11       1087.71       1194.83        96.82 o                         
 -20   2  11        101.07        194.06        41.85 o                         
 -18   2  11       1942.76       1928.77       107.05 o                         
 -16   2  11       3760.69       3376.84       108.53 o                         
 -14   2  11       3085.03       4224.71       116.16 o                         
 -12   2  11         32.56        102.26        18.64 o                         
 -10   2  11       3130.44       3205.84        77.75 o                         
  -8   2  11       5038.00       4472.38       146.90 o                         
  -6   2  11          5.36         43.38        25.35 o                         
  -4   2  11       4438.52       5511.54       137.40 o                         
  -2   2  11       4157.13       4367.26       125.00 o                         
   0   2  11        780.49       1358.96        95.11 o                         
   2   2  11        634.18        900.79        84.25 o                         
   4   2  11         41.71        158.60        71.61 o                         
   6   2  11        245.30        337.13        25.83 o                         
   8   2  11        355.49        471.51        27.20 o                         
  10   2  11       2037.65       1885.17        59.16 o                         
  12   2  11        977.42        861.31        40.92 o                         
  14   2  11        876.23       1172.68        44.59 o                         
  16   2  11        679.00        698.40        44.80 o                         
  18   2  11          4.35         16.29        23.69 o                         
  20   2  11          0.96         -8.51        15.84 o                         
 -39   3  11         31.94         60.90        24.35 o                         
 -37   3  11         24.49         25.92        29.17 o                         
 -35   3  11        138.85        254.33        26.06 o                         
 -33   3  11        613.25        459.39        34.24 o                         
 -31   3  11         83.98          6.59        26.82 o                         
 -29   3  11        374.63        249.09        29.27 o                         
 -27   3  11       2229.48       2630.76        68.57 o                         
 -25   3  11        304.61        604.28        48.21 o                         
 -23   3  11         59.40        107.79        35.99 o                         
 -21   3  11       2291.03       2416.16       133.26 o                         
 -19   3  11       2151.55       2723.13       133.21 o                         
 -17   3  11        253.06        165.88        36.40 o                         
 -15   3  11       5049.17       4466.45       131.39 o                         
 -13   3  11         90.33         46.95        14.78 o                         
 -11   3  11       2557.93       2231.94        72.96 o                         
  -9   3  11       2371.75       2571.05       116.84 o                         
  -7   3  11       2257.26       1616.77        78.50 o                         
  -5   3  11          1.24        107.58        24.14 o                         
  -3   3  11       1431.14       1528.68        70.97 o                         
  -1   3  11        480.57        504.33        58.45 o                         
   1   3  11       2280.57       4237.43       229.00 o                         
   3   3  11       6026.01       7453.45       249.19 o                         
   5   3  11       5534.27       6372.65       108.86 o                         
   7   3  11       1560.96       2009.54        54.78 o                         
   9   3  11        165.75         55.34        18.29 o                         
  11   3  11       3049.57       2889.57        98.54 o                         
  13   3  11          7.96        -11.72        15.70 o                         
  15   3  11        883.85        806.48        42.43 o                         
  17   3  11        174.58        109.96        33.88 o                         
  19   3  11          0.76         22.97        22.38 o                         
 -38   4  11          8.47         -9.69        23.55 o                         
 -36   4  11        165.72        199.54        27.17 o                         
 -34   4  11        233.63        358.71        51.45 o                         
 -32   4  11         38.08         85.71        30.34 o                         
 -30   4  11       2113.07       2549.94        77.08 o                         
 -28   4  11          0.37         41.81        24.02 o                         
 -26   4  11       6000.90       5548.87        89.54 o                         
 -24   4  11       1242.54       1625.92       381.76 o                         
 -22   4  11        304.05        301.23        56.20 o                         
 -20   4  11       1331.63       1505.76       103.97 o                         
 -18   4  11       1398.28       1286.35        68.25 o                         
 -16   4  11        725.28        757.23        44.55 o                         
 -14   4  11       4331.67       6187.68       165.83 o                         
 -12   4  11       3639.93       2607.98        78.06 o                         
 -10   4  11       1047.60        724.32        95.02 o                         
  -8   4  11        349.65        352.51        70.02 o                         
  -6   4  11       1760.92       2616.36       182.57 o                         
  -4   4  11       5314.39       4401.63       242.49 o                         
  -2   4  11       5197.09       5534.38       293.72 o                         
   0   4  11        391.55        800.33        81.72 o                         
   2   4  11         43.96         59.31        35.28 o                         
   4   4  11       1338.72       1494.43       116.16 o                         
   6   4  11        407.73        726.99        38.55 o                         
   8   4  11        160.95        210.95        27.12 o                         
  10   4  11         36.63         41.24        22.05 o                         
  12   4  11         19.63         -7.97        18.70 o                         
  14   4  11         46.18         -1.34        17.46 o                         
  16   4  11         70.15         62.81        21.39 o                         
  18   4  11        111.40        121.50        29.13 o                         
 -37   5  11         18.88          0.98        25.12 o                         
 -35   5  11          2.73         12.13        19.27 o                         
 -33   5  11          5.11         20.90        20.24 o                         
 -31   5  11          9.23         53.25        55.76 o                         
 -29   5  11        410.36        330.70        38.61 o                         
 -27   5  11        673.22        697.67        41.30 o                         
 -25   5  11        612.16        387.65        28.77 o                         
 -23   5  11       8948.14       8758.52       278.09 o                         
 -21   5  11         77.46         -0.75        29.77 o                         
 -19   5  11       1502.75       1454.36        78.30 o                         
 -17   5  11      12232.92      14025.87       348.20 o                         
 -15   5  11       6339.93       5555.28       179.53 o                         
 -13   5  11        504.27        586.69        48.37 o                         
 -11   5  11      16563.98      17476.91       498.41 o                         
  -9   5  11       3893.07       2628.85       185.08 o                         
  -7   5  11       9300.39      12332.63       417.79 o                         
  -5   5  11       1555.67        977.21       120.52 o                         
  -3   5  11         14.47        152.55        36.12 o                         
  -1   5  11       2775.03       2684.52       156.36 o                         
   1   5  11       1750.81       1542.94       113.19 o                         
   3   5  11         90.17        183.01        52.35 o                         
   5   5  11        483.44        399.49        36.02 o                         
   7   5  11       1175.58       1328.79        57.83 o                         
   9   5  11        416.12        362.98        34.23 o                         
  11   5  11         19.67         49.71        19.98 o                         
  13   5  11        197.29        122.91        22.79 o                         
  15   5  11         15.95         37.86        20.27 o                         
  17   5  11         25.41         30.93        23.84 o                         
  19   5  11        397.95        322.82        30.80 o                         
 -38   6  11          5.73         17.30        16.70 o                         
 -36   6  11         31.78         67.01        26.98 o                         
 -34   6  11         64.33         37.97        16.49 o                         
 -32   6  11         25.18          6.53        21.26 o                         
 -30   6  11         80.62        171.69        62.28 o                         
 -28   6  11       1412.28       1402.06        69.99 o                         
 -26   6  11       2366.91       2236.57        86.52 o                         
 -24   6  11         54.97         76.15        18.24 o                         
 -22   6  11        327.65        379.55        49.96 o                         
 -20   6  11       1660.13       1538.71       160.41 o                         
 -18   6  11       2260.61       2793.69       137.46 o                         
 -16   6  11       1925.24       3111.13       118.41 o                         
 -14   6  11       3419.94       3272.64       137.23 o                         
 -12   6  11       1583.86       1467.25        95.64 o                         
 -10   6  11       6484.70       4422.48       251.93 o                         
  -8   6  11       2727.61       1905.62       164.83 o                         
  -6   6  11          3.75        -15.96        39.87 o                         
  -4   6  11        560.61        130.71        58.26 o                         
  -2   6  11          4.99         34.65        44.40 o                         
   0   6  11         95.06        207.23        71.47 o                         
   2   6  11        420.81        604.64        99.67 o                         
   4   6  11        228.82        275.73        27.80 o                         
   6   6  11        457.87        647.91        50.83 o                         
   8   6  11        212.29        242.66        28.67 o                         
  10   6  11         73.82         94.77        23.56 o                         
  12   6  11         36.00         52.47        17.72 o                         
  14   6  11          0.48        -19.23        19.23 o                         
  16   6  11          7.68         42.00        20.86 o                         
  18   6  11        176.73        127.37        24.02 o                         
 -35   7  11          8.43          0.06        24.68 o                         
 -33   7  11         36.49         30.42        17.91 o                         
 -31   7  11          1.14        -13.05        20.64 o                         
 -29   7  11        688.67        820.47        54.15 o                         
 -27   7  11        942.95        736.84        40.96 o                         
 -25   7  11       5978.20       6824.29       179.29 o                         
 -23   7  11         30.06         -6.07        21.48 o                         
 -21   7  11        855.55       1280.42        49.01 o                         
 -19   7  11        247.21        200.54        47.77 o                         
 -17   7  11       2808.19       2814.74       142.15 o                         
 -15   7  11        804.73       1430.35        83.76 o                         
 -13   7  11        216.44        376.70        56.52 o                         
 -11   7  11        523.55        743.84       107.81 o                         
  -9   7  11        110.86         24.28        39.04 o                         
  -7   7  11         70.06         92.36        58.55 o                         
  -5   7  11        259.20        290.02        79.48 o                         
  -3   7  11        182.78         25.65        42.79 o                         
  -1   7  11       5275.51       5507.85       322.15 o                         
   1   7  11         51.75        160.46        37.38 o                         
   3   7  11        146.40        235.65        25.14 o                         
   5   7  11        789.01        940.57        47.01 o                         
   7   7  11          1.45         52.10        18.63 o                         
   9   7  11        193.63         88.25        19.73 o                         
  11   7  11        225.75        115.15        22.03 o                         
  13   7  11         23.46         49.95        26.83 o                         
  15   7  11        172.69        162.76        36.27 o                         
  17   7  11         45.66         63.94        20.47 o                         
 -34   8  11        106.37        223.00        25.03 o                         
 -32   8  11         83.89         68.95        46.99 o                         
 -30   8  11        195.71        268.56        32.92 o                         
 -28   8  11        237.68        235.63        65.99 o                         
 -26   8  11       2024.91       1898.72        80.17 o                         
 -24   8  11        300.98        444.09        43.38 o                         
 -22   8  11         66.36         91.66        28.68 o                         
 -20   8  11        168.43        395.94        29.85 o                         
 -18   8  11        274.23        335.59        37.59 o                         
 -16   8  11        277.77        232.32        72.33 o                         
 -14   8  11       5387.81       4675.66       191.04 o                         
 -12   8  11        949.17        930.10        87.16 o                         
 -10   8  11         29.06        -29.15        47.39 o                         
  -8   8  11       1850.42       1325.74       145.58 o                         
  -6   8  11       5859.78       5623.41       306.59 o                         
  -4   8  11         30.93         71.28        56.21 o                         
  -2   8  11        149.56         37.72        37.51 o                         
   0   8  11       1083.37        852.11        70.17 o                         
   2   8  11       1124.33        966.78        75.90 o                         
   4   8  11        723.53        708.33        51.87 o                         
   6   8  11       2225.87       2142.81        68.79 o                         
   8   8  11        173.52        371.49        27.78 o                         
  10   8  11         69.97        120.31        28.36 o                         
  12   8  11         29.79         91.11        23.66 o                         
  14   8  11          1.53         38.50        25.43 o                         
  16   8  11          2.00         17.25        13.70 o                         
 -33   9  11         58.45        112.85        29.79 o                         
 -31   9  11         43.91        128.50        45.88 o                         
 -29   9  11        718.86        415.66        54.13 o                         
 -27   9  11          0.21         33.09        26.43 o                         
 -25   9  11        339.36        137.61        36.42 o                         
 -23   9  11       1849.71       2014.06        64.51 o                         
 -21   9  11        267.88        333.26        52.92 o                         
 -19   9  11        319.71        802.98        76.41 o                         
 -17   9  11        861.79        827.33        49.57 o                         
 -15   9  11        130.47        336.61        44.12 o                         
 -13   9  11       1679.93       2084.67        86.00 o                         
 -11   9  11         88.31        145.82        49.89 o                         
  -9   9  11          6.08         66.65        51.58 o                         
  -7   9  11        562.03        702.00        46.01 o                         
  -5   9  11       1510.35       1331.90        61.19 o                         
  -3   9  11        326.59        396.29        91.60 o                         
  -1   9  11       1208.96        868.41        70.98 o                         
   1   9  11        780.82        659.66        75.79 o                         
   3   9  11          1.00         55.60        38.88 o                         
   5   9  11        170.86        238.22        50.55 o                         
   7   9  11       1832.15       1469.48        70.90 o                         
   9   9  11        178.06        374.94        30.10 o                         
  11   9  11          1.13          4.07        26.86 o                         
  13   9  11          1.03        -17.72        17.72 o
[truncated: 402,652 more chars]
